# Supplementary material for: Transcriptional targets of senataxin and E2 promoter binding factors are associated with neuro-degenerative pathways during increased autophagic flux
Source: Sci Rep. 2022 Oct 21;12:17665. doi: 10.1038/s41598-022-21617-2 (PMC9587291; doi:10.1038/s41598-022-21617-2)
Supplement: Supplementary file 2 — Supplementary Information 2. [file 41598_2022_21617_MOESM2_ESM.xlsx]

## Sheet: S1 HEK 293 Starvation
Symbol	Gene	LogFC_hr15	Pvalue_hr15	FDR_hr15	LogFC_hr30	Pvalue_hr30	FDR_hr30	Final FDR	Mean FC
ARRDC3	ENSG00000113369	-2.79656	6.27146e-16	8.73363e-12	-2.85058	6.47177e-16	2.95871e-12	8.73363e-12	-2.82357
GPCPD1	ENSG00000125772	-1.80249	1.99116e-15	1.38645e-11	-1.90231	1.04417e-15	2.95871e-12	1.38645e-11	-1.8524
SLC43A2	ENSG00000167703	-2.39293	3.26055e-15	1.51355e-11	-2.7995	5.63707e-16	2.95871e-12	1.51355e-11	-2.59622
SNHG7	ENSG00000233016	1.67824	1.07672e-14	3.74859e-11	1.93032	1.0623e-15	2.95871e-12	3.74859e-11	1.80428
ZNF581	ENSG00000171425	1.66735	5.34241e-14	1.48797e-10	1.90575	5.83744e-15	9.03247e-12	1.48797e-10	1.78655
LRSAM1	ENSG00000148356	-1.31807	9.84026e-14	2.24243e-10	-1.41616	3.3595e-14	3.5988e-11	2.24243e-10	-1.36712
PDE4B	ENSG00000184588	-2.90676	1.18754e-13	2.24243e-10	-3.52054	3.91748e-14	3.86914e-11	2.24243e-10	-3.21365
SCD	ENSG00000099194	-1.28579	1.2882e-13	2.24243e-10	-1.65901	1.50869e-15	3.50167e-12	2.24243e-10	-1.4724
SLC16A9	ENSG00000165449	-1.75799	1.53071e-13	2.36852e-10	-2.21549	5.63533e-15	9.03247e-12	2.36852e-10	-1.98674
GAA	ENSG00000171298	-1.36746	2.40863e-13	3.35425e-10	-1.54189	3.22914e-14	3.5988e-11	3.35425e-10	-1.45467
TKFC	ENSG00000149476	-1.17345	5.16754e-13	5.99693e-10	-1.25138	1.78809e-13	9.22255e-11	5.99693e-10	-1.21241
NXPH3	ENSG00000182575	2.65532	8.53357e-13	9.14142e-10	2.63357	1.12818e-12	3.34277e-10	9.14142e-10	2.64445
OGDH	ENSG00000105953	-1.22041	4.83164e-13	5.99693e-10	-1.04445	8.89132e-12	1.56061e-09	1.56061e-09	-1.13243
SLC24A1	ENSG00000074621	-1.33996	1.68868e-12	1.67975e-09	-1.22452	9.15453e-12	1.56061e-09	1.67975e-09	-1.28224
ACBD7	ENSG00000176244	1.3927	2.03206e-12	1.88657e-09	1.74491	4.16754e-14	3.86914e-11	1.88657e-09	1.56881
MAGED1	ENSG00000179222	-1.20001	2.30375e-12	1.88718e-09	-1.31113	4.80157e-13	1.85741e-10	1.88718e-09	-1.25557
SRSF7	ENSG00000115875	-1.29267	2.24228e-12	1.88718e-09	-1.27631	2.88397e-12	7.046e-10	1.88718e-09	-1.28449
HSD11B1L	ENSG00000167733	-1.47136	3.01152e-12	2.20728e-09	-1.77586	1.99964e-13	9.94537e-11	2.20728e-09	-1.62361
ARRDC3-AS1	ENSG00000281357	-2.42261	3.50811e-12	2.32638e-09	-2.5149	3.6839e-12	8.14316e-10	2.32638e-09	-2.46876
MYO15B	ENSG00000266714	-2.56463	3.43036e-12	2.32638e-09	-2.6103	5.93175e-12	1.13651e-09	2.32638e-09	-2.58747
ENHO	ENSG00000168913	-1.86308	4.31888e-12	2.61499e-09	-2.28124	3.39471e-13	1.43257e-10	2.61499e-09	-2.07216
TUBA1B	ENSG00000123416	-1.25885	4.17493e-12	2.61499e-09	-1.18632	1.21166e-11	1.87484e-09	2.61499e-09	-1.22259
AC011815.1	ENSG00000268573	-1.47983	4.83252e-12	2.80407e-09	-1.78489	3.03552e-13	1.34312e-10	2.80407e-09	-1.63236
DHRS3	ENSG00000162496	-1.06534	5.03862e-12	2.80671e-09	-1.66571	2.49549e-15	4.96459e-12	2.80671e-09	-1.36552
DNPH1	ENSG00000112667	-1.22379	5.47377e-12	2.93184e-09	-1.55349	9.36091e-14	6.20762e-11	2.93184e-09	-1.38864
PNPO	ENSG00000108439	-1.11315	2.50483e-12	1.9379e-09	-0.986402	2.69205e-11	3.33988e-09	3.33988e-09	-1.04977
LDLR	ENSG00000130164	-1.25501	9.43775e-12	4.53207e-09	-1.96955	6.90739e-15	9.61923e-12	4.53207e-09	-1.61228
AC091729.3	ENSG00000229043	-1.48018	9.8498e-12	4.55507e-09	-1.80673	6.00502e-13	2.09065e-10	4.55507e-09	-1.64345
CLK1	ENSG00000013441	1.42769	1.01398e-11	4.55507e-09	1.93844	6.0582e-14	4.44034e-11	4.55507e-09	1.68307
RHBDL3	ENSG00000141314	1.29896	1.9509e-11	7.34277e-09	1.39358	5.94526e-12	1.13651e-09	7.34277e-09	1.34627
IMPACT	ENSG00000154059	-0.879286	2.24139e-11	8.21411e-09	-0.944433	5.7062e-12	1.13521e-09	8.21411e-09	-0.911859
SHISA2	ENSG00000180730	-1.40303	2.60252e-11	9.293e-09	-2.01384	1.06996e-13	6.77283e-11	9.293e-09	-1.70843
PIK3R3	ENSG00000117461	-1.1081	3.00724e-11	1.0352e-08	-1.60184	5.53322e-14	4.44034e-11	1.0352e-08	-1.35497
SPARC	ENSG00000113140	-1.16098	3.04776e-11	1.0352e-08	-1.70993	5.2208e-14	4.44034e-11	1.0352e-08	-1.43546
MDK	ENSG00000110492	-1.18917	1.41055e-11	5.95254e-09	-1.05064	1.38302e-10	1.1241e-08	1.1241e-08	-1.1199
PHLDA3	ENSG00000174307	-1.44493	3.75564e-11	1.18866e-08	-1.49252	2.6698e-11	3.33988e-09	1.18866e-08	-1.46873
CXCR4	ENSG00000121966	2.25581	3.90582e-11	1.20872e-08	2.18265	7.35462e-11	7.0151e-09	1.20872e-08	2.21923
MAT2A	ENSG00000168906	1.41666	4.72587e-11	1.4079e-08	1.49978	1.81894e-11	2.55864e-09	1.4079e-08	1.45822
AC124067.2	ENSG00000253414	-2.19114	5.17758e-11	1.50215e-08	-2.88418	6.0011e-12	1.13651e-09	1.50215e-08	-2.53766
ALDOC	ENSG00000109107	-1.46272	6.23233e-11	1.77125e-08	-1.81048	3.54376e-12	7.95974e-10	1.77125e-08	-1.6366
CHPF2	ENSG00000033100	1.02739	6.94895e-11	1.93542e-08	1.07006	3.30579e-11	3.80466e-09	1.93542e-08	1.04872
FBLN2	ENSG00000163520	-1.82487	7.80825e-11	2.13211e-08	-2.7502	8.37373e-13	2.65028e-10	2.13211e-08	-2.28754
LYRM9	ENSG00000232859	-1.60669	8.15164e-11	2.18307e-08	-1.56081	1.73966e-10	1.24879e-08	2.18307e-08	-1.58375
RARB	ENSG00000077092	-0.991725	8.8572e-11	2.28417e-08	-2.07875	5.32151e-16	2.95871e-12	2.28417e-08	-1.53524
TTLL1	ENSG00000100271	-1.41252	8.5729e-11	2.25257e-08	-1.29493	4.38267e-10	2.38094e-08	2.38094e-08	-1.35372
YPEL3	ENSG00000090238	1.42623	9.56932e-11	2.42295e-08	1.8153	1.64082e-12	4.4804e-10	2.42295e-08	1.62077
AC099489.1	ENSG00000188897	-1.85206	1.08019e-10	2.434e-08	-2.10953	2.67656e-11	3.33988e-09	2.434e-08	-1.9808
AC131212.3	ENSG00000280287	2.20084	1.03124e-10	2.434e-08	2.16468	1.49812e-10	1.16402e-08	2.434e-08	2.18276
AL365203.2	ENSG00000273038	2.47258	1.00868e-10	2.434e-08	3.54116	1.43476e-13	7.93615e-11	2.434e-08	3.00687
GKAP1	ENSG00000165113	1.49778	1.02985e-10	2.434e-08	1.71887	1.09015e-11	1.70578e-09	2.434e-08	1.60833
GNG2	ENSG00000186469	-2.4312	1.092e-10	2.434e-08	-3.2583	1.92344e-11	2.62607e-09	2.434e-08	-2.84475
MLC1	ENSG00000100427	-1.8296	1.10112e-10	2.434e-08	-1.91417	1.12206e-10	9.52792e-09	2.434e-08	-1.87188
MYLK	ENSG00000065534	-1.27122	1.06969e-10	2.434e-08	-1.98492	1.33878e-13	7.93615e-11	2.434e-08	-1.62807
IFFO2	ENSG00000169991	1.09554	1.1702e-10	2.54627e-08	1.68545	5.85136e-14	4.44034e-11	2.54627e-08	1.3905
ST7-AS1	ENSG00000227199	-1.65672	1.20913e-10	2.59052e-08	-1.80006	5.1172e-11	5.20161e-09	2.59052e-08	-1.72839
TSC22D3	ENSG00000157514	-1.32291	1.23029e-10	2.59591e-08	-1.5466	8.9137e-12	1.56061e-09	2.59591e-08	-1.43475
ALDH8A1	ENSG00000118514	1.96706	1.25761e-10	2.61396e-08	2.71109	5.86082e-13	2.09065e-10	2.61396e-08	2.33907
QPRT	ENSG00000103485	-0.78945	1.3639e-10	2.79318e-08	-1.25555	1.84028e-14	2.3298e-11	2.79318e-08	-1.0225
THG1L	ENSG00000113272	0.9896	1.41439e-10	2.8546e-08	1.14747	9.18927e-12	1.56061e-09	2.8546e-08	1.06854
PPFIA2	ENSG00000139220	1.49712	1.56928e-10	3.03526e-08	2.26614	1.37221e-13	7.93615e-11	3.03526e-08	1.88163
SLC22A18	ENSG00000110628	-1.53011	1.79433e-10	3.37674e-08	-2.33935	7.29602e-13	2.4175e-10	3.37674e-08	-1.93473
ZNF282	ENSG00000170265	0.803331	1.78609e-10	3.37674e-08	0.931939	8.9763e-12	1.56061e-09	3.37674e-08	0.867635
BEX3	ENSG00000166681	-0.804804	1.99815e-10	3.66135e-08	-0.908784	1.74244e-11	2.49868e-09	3.66135e-08	-0.856794
C7orf50	ENSG00000146540	-1.10651	2.10804e-10	3.71602e-08	-1.21405	4.32484e-11	4.6329e-09	3.71602e-08	-1.16028
IDH1	ENSG00000138413	-1.0543	2.10321e-10	3.71602e-08	-1.43916	1.00722e-12	3.117e-10	3.71602e-08	-1.24673
SPDYC	ENSG00000204710	-1.73121	2.1841e-10	3.80198e-08	-2.01241	6.46246e-11	6.33776e-09	3.80198e-08	-1.87181
LTBP2	ENSG00000119681	-1.62851	2.49345e-10	4.28689e-08	-2.41264	1.2925e-12	3.74987e-10	4.28689e-08	-2.02058
PLEKHG1	ENSG00000120278	-1.09352	2.56495e-10	4.35604e-08	-1.07686	4.04151e-10	2.27007e-08	4.35604e-08	-1.08519
WNT9A	ENSG00000143816	1.75412	2.69873e-10	4.52801e-08	1.73606	3.52492e-10	2.06252e-08	4.52801e-08	1.74509
ZNF503-AS2	ENSG00000237149	-1.46208	3.13325e-10	5.13337e-08	-2.10878	1.46351e-12	4.13219e-10	5.13337e-08	-1.78543
B9D1	ENSG00000108641	-1.15428	3.18877e-10	5.16359e-08	-1.55391	2.66602e-12	6.75036e-10	5.16359e-08	-1.3541
INSIG1	ENSG00000186480	-1.72894	3.90641e-10	5.98539e-08	-2.11896	1.84883e-11	2.57468e-09	5.98539e-08	-1.92395
PDE7B	ENSG00000171408	-2.26261	3.84668e-10	5.98539e-08	-2.33509	6.53825e-10	3.20006e-08	5.98539e-08	-2.29885
CHKA	ENSG00000110721	0.893677	5.46845e-10	8.01617e-08	1.15137	4.62738e-12	9.76378e-10	8.01617e-08	1.02252
CLYBL	ENSG00000125246	-1.20045	5.60701e-10	8.08241e-08	-1.25931	3.2725e-10	2.00283e-08	8.08241e-08	-1.22988
AC099332.2	ENSG00000286996	2.14534	5.79864e-10	8.23999e-08	2.73625	9.58914e-12	1.58348e-09	8.23999e-08	2.44079
BABAM2	ENSG00000158019	-0.84958	6.0206e-10	8.46897e-08	-1.09517	5.52119e-12	1.11432e-09	8.46897e-08	-0.972377
PCYOX1L	ENSG00000145882	-0.894191	6.43935e-10	8.96744e-08	-0.969618	1.56581e-10	1.17868e-08	8.96744e-08	-0.931905
CDT1	ENSG00000167513	1.10939	6.7218e-10	9.2681e-08	1.12998	4.87127e-10	2.60868e-08	9.2681e-08	1.11969
EDA2R	ENSG00000131080	-1.76278	1.93668e-10	3.59603e-08	-1.49393	2.65792e-09	9.66429e-08	9.66429e-08	-1.62836
UBA7	ENSG00000182179	2.18032	7.29521e-10	9.86341e-08	2.83099	9.38765e-12	1.57509e-09	9.86341e-08	2.50565
NOL6	ENSG00000165271	-0.884726	7.70939e-10	1.03232e-07	-0.900857	5.67753e-10	2.91754e-08	1.03232e-07	-0.892792
ODC1	ENSG00000115758	-0.926326	7.96856e-10	1.05686e-07	-1.12266	2.26277e-11	3.00108e-09	1.05686e-07	-1.02449
ERLIN2	ENSG00000147475	-0.800498	8.05518e-10	1.05827e-07	-0.895766	9.71015e-11	8.7241e-09	1.05827e-07	-0.848132
PARP3	ENSG00000041880	-1.02228	8.3625e-10	1.08838e-07	-1.09049	3.327e-10	2.00571e-08	1.08838e-07	-1.05638
UGT3A2	ENSG00000168671	-1.82604	8.82559e-10	1.13801e-07	-2.30007	1.25686e-10	1.04809e-08	1.13801e-07	-2.06305
CHMP2A	ENSG00000130724	-1.55969	9.26229e-10	1.17261e-07	-1.5472	1.20974e-09	5.24825e-08	1.17261e-07	-1.55345
ACTB	ENSG00000075624	-0.984259	9.57814e-10	1.20167e-07	-1.10955	1.07764e-10	9.43854e-09	1.20167e-07	-1.04691
SELENBP1	ENSG00000143416	-0.871233	1.02318e-09	1.27221e-07	-1.01281	7.32232e-11	7.0151e-09	1.27221e-07	-0.942022
SSTR2	ENSG00000180616	1.348	1.03275e-09	1.27274e-07	1.44074	3.57987e-10	2.07722e-08	1.27274e-07	1.39437
ZNF326	ENSG00000162664	-1.29201	1.07431e-09	1.31236e-07	-1.24368	2.16214e-09	8.22677e-08	1.31236e-07	-1.26785
PTP4A3	ENSG00000184489	-1.57138	1.55345e-11	6.18097e-09	-1.12617	4.02685e-09	1.3448e-07	1.3448e-07	-1.34878
HNRNPDL	ENSG00000152795	-0.873596	1.13128e-09	1.36994e-07	-0.96217	1.79216e-10	1.27335e-08	1.36994e-07	-0.917883
SLC16A14	ENSG00000163053	-1.37803	1.14603e-09	1.37583e-07	-2.0733	3.50101e-12	7.95974e-10	1.37583e-07	-1.72566
CUL7	ENSG00000044090	-1.02197	1.20324e-09	1.42003e-07	-1.01325	1.48106e-09	6.12025e-08	1.42003e-07	-1.01761
IL17RC	ENSG00000163702	-1.07483	1.20293e-09	1.42003e-07	-1.33878	3.72156e-11	4.14612e-09	1.42003e-07	-1.20681
SDSL	ENSG00000139410	-1.52965	1.26094e-09	1.46332e-07	-2.00307	3.97333e-11	4.39148e-09	1.46332e-07	-1.76636
ALG6	ENSG00000088035	-0.867052	1.36841e-09	1.54941e-07	-0.952144	2.48167e-10	1.63616e-08	1.54941e-07	-0.909598
OGDHL	ENSG00000197444	-1.13549	1.36244e-09	1.54941e-07	-1.74632	1.48362e-12	4.13219e-10	1.54941e-07	-1.4409
SLC22A17	ENSG00000092096	-1.30562	1.3685e-09	1.54941e-07	-1.44375	3.60993e-10	2.08121e-08	1.54941e-07	-1.37469
CASP10	ENSG00000003400	-1.84968	3.33032e-10	5.33082e-08	-1.58631	4.80192e-09	1.57345e-07	1.57345e-07	-1.718
SLC25A1	ENSG00000100075	-0.777176	1.44247e-09	1.60703e-07	-0.843513	3.5058e-10	2.06252e-08	1.60703e-07	-0.810344
DRP2	ENSG00000102385	1.52974	1.45585e-09	1.60907e-07	1.65411	4.18001e-10	2.32843e-08	1.60907e-07	1.59193
C1orf74	ENSG00000162757	-1.09204	1.49614e-09	1.62775e-07	-1.28085	1.09738e-10	9.49202e-09	1.62775e-07	-1.18645
MICAL2	ENSG00000133816	-1.22676	1.49234e-09	1.62775e-07	-1.82977	4.38097e-12	9.38607e-10	1.62775e-07	-1.52826
MMP15	ENSG00000102996	1.10656	8.94836e-10	1.14326e-07	1.00144	5.71666e-09	1.77608e-07	1.77608e-07	1.054
RND2	ENSG00000108830	-1.30648	1.03515e-10	2.434e-08	-1.03722	5.96417e-09	1.81824e-07	1.81824e-07	-1.17185
GABRR2	ENSG00000111886	2.86652	1.72538e-09	1.84828e-07	3.16791	3.50254e-10	2.06252e-08	1.84828e-07	3.01722
GABBR2	ENSG00000136928	1.74058	4.05235e-10	6.13402e-08	1.49001	6.5364e-09	1.96176e-07	1.96176e-07	1.61529
RECQL4	ENSG00000160957	0.799508	1.86519e-09	1.9828e-07	0.912377	1.57826e-10	1.18166e-08	1.9828e-07	0.855943
CLSTN2	ENSG00000158258	2.72768	1.88721e-09	1.99101e-07	3.41481	3.34328e-11	3.81627e-09	1.99101e-07	3.07124
B3GNT9	ENSG00000237172	1.74215	5.62971e-10	8.08241e-08	1.51504	6.89824e-09	2.01991e-07	2.01991e-07	1.6286
ASNS	ENSG00000070669	1.21409	3.81034e-10	5.98539e-08	1.03863	6.96295e-09	2.02652e-07	2.02652e-07	1.12636
CARHSP1	ENSG00000153048	1.17218	1.54859e-11	6.18097e-09	0.846916	6.97045e-09	2.02652e-07	2.02652e-07	1.00955
GOLGA8VP	ENSG00000259236	2.01824	4.71808e-10	7.06495e-08	1.73739	7.33359e-09	2.09278e-07	2.09278e-07	1.87781
HDAC6	ENSG00000094631	-1.157	6.6516e-12	3.43075e-09	-0.789131	7.77193e-09	2.16942e-07	2.16942e-07	-0.973065
LHPP	ENSG00000107902	-1.57893	3.59825e-11	1.16533e-08	-1.14295	8.04617e-09	2.21445e-07	2.21445e-07	-1.36094
SLC16A6	ENSG00000108932	-1.74709	2.16983e-09	2.255e-07	-2.06794	3.51506e-10	2.06252e-08	2.255e-07	-1.90751
KIF17	ENSG00000117245	-1.01776	2.2153e-09	2.28521e-07	-1.18981	1.80967e-10	1.27926e-08	2.28521e-07	-1.10378
STS	ENSG00000101846	0.978219	2.26075e-09	2.31494e-07	1.00216	1.56946e-09	6.33514e-08	2.31494e-07	0.990191
MAML1	ENSG00000161021	0.785769	2.55543e-09	2.57876e-07	0.923651	1.28509e-10	1.06524e-08	2.57876e-07	0.85471
NXPH4	ENSG00000182379	1.06567	2.64817e-09	2.63417e-07	1.22305	2.40998e-10	1.602e-08	2.63417e-07	1.14436
TIGD1	ENSG00000221944	-0.967332	2.90655e-09	2.81088e-07	-1.14866	1.71546e-10	1.2443e-08	2.81088e-07	-1.058
DHRS2	ENSG00000100867	3.13932	1.42762e-09	1.60331e-07	2.80116	1.1348e-08	2.94288e-07	2.94288e-07	2.97024
GCNT2	ENSG00000111846	-1.38788	3.19693e-09	3.04935e-07	-2.09994	1.03943e-11	1.6449e-09	3.04935e-07	-1.74391
AC003965.1	ENSG00000263280	-1.50877	3.26671e-09	3.0738e-07	-1.62139	2.80054e-09	1.01037e-07	3.0738e-07	-1.56508
RELT	ENSG00000054967	0.785022	3.35877e-09	3.11828e-07	0.743657	9.50055e-09	2.55414e-07	3.11828e-07	0.76434
GIT1	ENSG00000108262	0.873778	3.4969e-09	3.22502e-07	0.927133	1.16258e-09	5.10729e-08	3.22502e-07	0.900456
RPARP-AS1	ENSG00000269609	-0.873933	3.54659e-09	3.2281e-07	-0.905486	2.02972e-09	7.78675e-08	3.2281e-07	-0.88971
TCAP	ENSG00000173991	1.92979	3.58632e-09	3.24306e-07	2.03829	1.69235e-09	6.7336e-08	3.24306e-07	1.98404
SCN3B	ENSG00000166257	1.92163	3.65158e-09	3.27648e-07	3.31338	3.08631e-13	1.34312e-10	3.27648e-07	2.6175
SUSD4	ENSG00000143502	2.05205	3.70835e-09	3.28933e-07	2.22306	1.16048e-09	5.10729e-08	3.28933e-07	2.13756
NCAM1	ENSG00000149294	1.01753	3.91117e-10	5.98539e-08	0.842362	1.32081e-08	3.32013e-07	3.32013e-07	0.929944
SUN2	ENSG00000100242	0.714779	3.80023e-09	3.34949e-07	1.00639	5.4914e-12	1.11432e-09	3.34949e-07	0.860582
PPCDC	ENSG00000138621	-0.935139	3.95825e-09	3.44516e-07	-1.16296	9.2056e-11	8.43403e-09	3.44516e-07	-1.04905
ADGRG2	ENSG00000173698	1.34408	4.1567e-09	3.48712e-07	1.712	7.08125e-11	6.89605e-09	3.48712e-07	1.52804
C1RL	ENSG00000139178	-1.64958	4.14001e-09	3.48712e-07	-1.94077	1.12468e-09	5.00395e-08	3.48712e-07	-1.79517
CTDSPL	ENSG00000144677	0.871954	4.11829e-09	3.48712e-07	0.886151	3.11261e-09	1.09737e-07	3.48712e-07	0.879053
RANBP17	ENSG00000204764	0.751131	4.112e-09	3.48712e-07	0.743906	5.20446e-09	1.67384e-07	3.48712e-07	0.747519
PRSS30P	ENSG00000172460	-1.06568	4.19039e-09	3.49433e-07	-1.56385	9.74264e-12	1.58348e-09	3.49433e-07	-1.31476
NOA1	ENSG00000084092	0.94143	4.27592e-09	3.53069e-07	0.999065	1.46488e-09	6.07141e-08	3.53069e-07	0.970247
PTRH1	ENSG00000187024	-1.114	4.28469e-09	3.53069e-07	-1.12722	4.43e-09	1.4619e-07	3.53069e-07	-1.12061
KCNS3	ENSG00000170745	1.78785	2.91523e-10	4.83304e-08	1.4306	1.47534e-08	3.63035e-07	3.63035e-07	1.60922
MECR	ENSG00000116353	-0.761331	3.67033e-09	3.27648e-07	-0.71001	1.47873e-08	3.63189e-07	3.63189e-07	-0.735671
OTUB2	ENSG00000089723	-0.987491	4.56293e-09	3.69438e-07	-1.48648	6.03921e-12	1.13651e-09	3.69438e-07	-1.23699
ENTPD5	ENSG00000187097	-0.749769	4.65598e-09	3.72639e-07	-0.789356	2.12391e-09	8.10906e-08	3.72639e-07	-0.769563
IFI27	ENSG00000165949	1.73244	4.63888e-09	3.72639e-07	2.2098	8.43696e-11	7.99273e-09	3.72639e-07	1.97112
SPSB3	ENSG00000162032	0.965096	4.78576e-09	3.80837e-07	1.09314	5.1628e-10	2.72943e-08	3.80837e-07	1.02912
CAB39L	ENSG00000102547	0.905559	4.89383e-09	3.87225e-07	0.983511	1.16679e-09	5.10968e-08	3.87225e-07	0.944535
NCALD	ENSG00000104490	-1.52531	4.97991e-09	3.89571e-07	-2.08274	1.67637e-10	1.23519e-08	3.89571e-07	-1.80402
SCN2B	ENSG00000149575	-1.99501	4.96698e-09	3.89571e-07	-2.23001	3.49592e-09	1.20805e-07	3.89571e-07	-2.11251
ACSL3	ENSG00000123983	-0.66779	5.0857e-09	3.9129e-07	-1.03037	1.08242e-12	3.2769e-10	3.9129e-07	-0.849078
SLC41A3	ENSG00000114544	0.877877	5.05836e-09	3.9129e-07	0.8233	1.55919e-08	3.75662e-07	3.9129e-07	0.850588
NSMCE2	ENSG00000156831	0.815959	2.90047e-09	2.81088e-07	0.741389	1.65516e-08	3.95364e-07	3.95364e-07	0.778674
NANOS1	ENSG00000188613	2.15144	1.58877e-09	1.71513e-07	1.85586	1.85637e-08	4.32304e-07	4.32304e-07	2.00365
ABHD14B	ENSG00000114779	-0.996126	5.74809e-09	4.32691e-07	-1.13655	6.01766e-10	3.03709e-08	4.32691e-07	-1.06634
CSNK2A2	ENSG00000070770	0.815412	5.90319e-09	4.4041e-07	1.24489	2.38903e-12	6.27728e-10	4.4041e-07	1.03015
INSR	ENSG00000171105	0.86196	5.91388e-09	4.4041e-07	1.07266	1.00917e-10	8.95138e-09	4.4041e-07	0.967312
LNP1	ENSG00000206535	-1.27259	6.06917e-09	4.48084e-07	-1.67832	1.08797e-10	9.46946e-09	4.48084e-07	-1.47545
EDA	ENSG00000158813	0.900523	4.07769e-09	3.48712e-07	0.828188	1.94822e-08	4.52181e-07	4.52181e-07	0.864356
NPTX2	ENSG00000106236	1.15817	7.1196e-10	9.72034e-08	0.966086	1.98982e-08	4.60304e-07	4.60304e-07	1.06213
ACLY	ENSG00000131473	-0.808882	6.33977e-09	4.62239e-07	-1.00951	1.06169e-10	9.35762e-09	4.62239e-07	-0.909197
ASMTL	ENSG00000169093	-1.03258	6.574e-09	4.7682e-07	-1.44328	2.71009e-11	3.33988e-09	4.7682e-07	-1.23793
CYTH2	ENSG00000105443	0.707913	6.67674e-09	4.81763e-07	0.717488	5.31221e-09	1.6935e-07	4.81763e-07	0.712701
ECH1	ENSG00000104823	-0.936832	6.7367e-09	4.83584e-07	-0.95194	5.84532e-09	1.79433e-07	4.83584e-07	-0.944386
LETMD1	ENSG00000050426	0.909321	7.03823e-09	5.02638e-07	1.19556	4.93977e-11	5.05818e-09	5.02638e-07	1.05244
HRK	ENSG00000135116	1.22027	7.16148e-09	5.08831e-07	1.71591	2.67862e-11	3.33988e-09	5.08831e-07	1.46809
FLRT1	ENSG00000126500	1.74825	2.48532e-09	2.52632e-07	1.54447	2.29183e-08	5.19805e-07	5.19805e-07	1.64636
CSPG4	ENSG00000173546	-1.20155	7.51584e-09	5.30949e-07	-1.45256	4.04264e-10	2.27007e-08	5.30949e-07	-1.32705
SORCS1	ENSG00000108018	1.42732	7.5537e-09	5.30949e-07	2.86472	7.60041e-14	5.29217e-11	5.30949e-07	2.14602
G6PD	ENSG00000160211	-0.853301	3.52419e-09	3.2281e-07	-0.763157	2.4445e-08	5.42935e-07	5.42935e-07	-0.808229
RBP1	ENSG00000114115	-1.08242	7.94707e-09	5.50602e-07	-2.07437	5.16047e-13	1.94229e-10	5.50602e-07	-1.5784
ASTN1	ENSG00000152092	1.1063	8.40353e-09	5.73665e-07	1.26955	8.21514e-10	3.87471e-08	5.73665e-07	1.18792
PFN1	ENSG00000108518	-0.889614	8.45009e-09	5.74029e-07	-0.848196	1.99636e-08	4.6105e-07	5.74029e-07	-0.868905
Z97989.1	ENSG00000255389	1.25332	8.64086e-09	5.84139e-07	1.80581	1.90949e-11	2.62607e-09	5.84139e-07	1.52956
AL136116.3	ENSG00000217648	1.81306	2.64646e-09	2.63417e-07	1.59019	2.72674e-08	5.91292e-07	5.91292e-07	1.70163
SLC29A4	ENSG00000164638	-1.04974	9.12164e-09	6.07789e-07	-1.23426	7.47969e-10	3.5918e-08	6.07789e-07	-1.142
BAIAP2	ENSG00000175866	0.848437	9.33787e-09	6.19234e-07	0.981642	6.35584e-10	3.16112e-08	6.19234e-07	0.915039
TIMM10B	ENSG00000132286	-0.727078	8.99058e-09	6.04844e-07	-0.688898	2.91335e-08	6.20712e-07	6.20712e-07	-0.707988
PLTP	ENSG00000100979	-0.900769	9.87478e-09	6.48661e-07	-1.06487	5.2653e-10	2.75656e-08	6.48661e-07	-0.982821
CBLN1	ENSG00000102924	2.83879	2.73248e-09	2.69876e-07	2.4827	3.13979e-08	6.55544e-07	6.55544e-07	2.66074
AC011504.1	ENSG00000280061	1.66827	1.04362e-08	6.64039e-07	1.6888	9.68395e-09	2.58846e-07	6.64039e-07	1.67854
C11orf45	ENSG00000174370	-1.48235	1.04427e-08	6.64039e-07	-1.67754	2.12538e-09	8.10906e-08	6.64039e-07	-1.57994
CAPNS1	ENSG00000126247	-0.615055	1.04257e-08	6.64039e-07	-0.740853	1.89649e-10	1.33386e-08	6.64039e-07	-0.677954
COL4A4	ENSG00000081052	1.10527	1.0428e-08	6.64039e-07	1.33206	4.29211e-10	2.36253e-08	6.64039e-07	1.21866
EIF2A	ENSG00000144895	0.786351	1.04278e-08	6.64039e-07	0.804866	7.13248e-09	2.05221e-07	6.64039e-07	0.795609
INAVA	ENSG00000163362	-1.41237	1.01888e-08	6.64039e-07	-1.894	5.19387e-10	2.72943e-08	6.64039e-07	-1.65319
NIPAL2	ENSG00000104361	0.848857	1.04229e-08	6.64039e-07	1.02696	3.19281e-10	1.96739e-08	6.64039e-07	0.937907
NLRX1	ENSG00000160703	-0.842188	1.12293e-08	7.08336e-07	-1.05358	2.14411e-10	1.47088e-08	7.08336e-07	-0.947886
CCDC170	ENSG00000120262	-1.92332	8.02664e-09	5.53362e-07	-1.88269	3.50489e-08	7.16727e-07	7.16727e-07	-1.903
AC110285.6	ENSG00000279692	1.34085	1.17996e-08	7.33575e-07	1.81135	8.63572e-11	8.05069e-09	7.33575e-07	1.5761
FGFR1	ENSG00000077782	0.886107	1.20648e-08	7.46734e-07	0.913989	6.95578e-09	2.02652e-07	7.46734e-07	0.900048
FKBP8	ENSG00000105701	-0.687235	1.2244e-08	7.53185e-07	-0.841337	2.82227e-10	1.7865e-08	7.53185e-07	-0.764286
MRC2	ENSG00000011028	-1.3442	1.49457e-10	2.93147e-08	-0.973207	3.75605e-08	7.56971e-07	7.56971e-07	-1.1587
RRP9	ENSG00000114767	-0.886607	1.24265e-08	7.58997e-07	-1.0004	1.48965e-09	6.13751e-08	7.58997e-07	-0.943501
ABCB8	ENSG00000197150	-0.771957	1.2582e-08	7.61812e-07	-0.972819	2.17363e-10	1.48382e-08	7.61812e-07	-0.872388
ASAP2	ENSG00000151693	0.732536	1.1241e-08	7.08336e-07	0.68751	4.09251e-08	8.02708e-07	8.02708e-07	0.710023
GRAMD1B	ENSG00000023171	0.857935	1.35186e-08	8.07982e-07	0.869797	1.14903e-08	2.96871e-07	8.07982e-07	0.863866
FGFR4	ENSG00000160867	-0.869118	1.3629e-08	8.11103e-07	-1.22921	3.59526e-11	4.07053e-09	8.11103e-07	-1.04916
ZC3H10	ENSG00000135482	0.835786	1.40135e-08	8.30436e-07	0.883556	5.75126e-09	1.77608e-07	8.30436e-07	0.859671
STOX1	ENSG00000165730	1.10026	1.42758e-08	8.3884e-07	1.12007	1.10584e-08	2.88636e-07	8.3884e-07	1.11017
AC091182.1	ENSG00000253123	-1.33764	1.47291e-08	8.5056e-07	-1.69931	5.81009e-10	2.97468e-08	8.5056e-07	-1.51848
AC245452.1	ENSG00000224086	-1.67891	1.48417e-08	8.5056e-07	-2.01157	1.56632e-09	6.33514e-08	8.5056e-07	-1.84524
AMPH	ENSG00000078053	0.775765	1.48279e-08	8.5056e-07	0.814992	7.17437e-09	2.05577e-07	8.5056e-07	0.795379
NAT8L	ENSG00000185818	0.892151	1.46249e-08	8.5056e-07	0.896129	1.36684e-08	3.41122e-07	8.5056e-07	0.89414
SCN11A	ENSG00000168356	2.29147	1.47912e-08	8.5056e-07	2.54806	2.82754e-09	1.01485e-07	8.5056e-07	2.41977
TP73	ENSG00000078900	1.12806	4.75163e-11	1.4079e-08	0.775379	4.40663e-08	8.53501e-07	8.53501e-07	0.951718
AGAP3	ENSG00000133612	0.640685	1.5106e-08	8.62157e-07	0.619731	3.2441e-08	6.74289e-07	8.62157e-07	0.630208
ST7	ENSG00000004866	0.916098	1.53241e-08	8.71037e-07	1.07878	8.48158e-10	3.96848e-08	8.71037e-07	0.997439
EPB41L4A-AS1	ENSG00000224032	0.802478	1.59708e-08	9.04104e-07	1.41461	5.65936e-13	2.074e-10	9.04104e-07	1.10854
CLK4	ENSG00000113240	0.955842	1.60654e-08	9.05775e-07	1.31805	5.55296e-11	5.56335e-09	9.05775e-07	1.13695
BICDL1	ENSG00000135127	1.25683	1.65537e-08	9.21435e-07	1.72283	8.67158e-11	8.05069e-09	9.21435e-07	1.48983
ECEL1	ENSG00000171551	-1.00285	1.65453e-08	9.21435e-07	-1.16042	1.7247e-09	6.8428e-08	9.21435e-07	-1.08163
PSPC1	ENSG00000121390	-0.769036	1.66078e-08	9.21435e-07	-0.861947	2.558e-09	9.39915e-08	9.21435e-07	-0.815492
SYNE3	ENSG00000176438	1.02891	1.64455e-08	9.21435e-07	1.63771	5.43365e-12	1.11432e-09	9.21435e-07	1.33331
CCDC113	ENSG00000103021	-0.925604	1.7183e-08	9.39328e-07	-1.04684	2.30623e-09	8.68016e-08	9.39328e-07	-0.986222
DLK2	ENSG00000171462	1.4374	1.72001e-08	9.39328e-07	1.97949	9.94275e-11	8.87582e-09	9.39328e-07	1.70844
EFNA4	ENSG00000243364	1.21894	1.71043e-08	9.39328e-07	1.36505	2.86369e-09	1.02519e-07	9.39328e-07	1.292
HAGHL	ENSG00000103253	-1.02289	1.76369e-08	9.59421e-07	-1.11363	5.23149e-09	1.67866e-07	9.59421e-07	-1.06826
TIGD5	ENSG00000179886	0.668161	1.86425e-08	1.00626e-06	0.726547	3.35486e-09	1.16799e-07	1.00626e-06	0.697354
SOCS2	ENSG00000120833	-0.809584	1.95952e-08	1.04955e-06	-0.916593	2.73229e-09	9.88307e-08	1.04955e-06	-0.863089
AC005332.5	ENSG00000277476	1.44935	2.07842e-08	1.10897e-06	1.77335	8.49208e-10	3.96848e-08	1.10897e-06	1.61135
BMP7	ENSG00000101144	0.67369	2.14582e-08	1.13192e-06	0.6396	6.73362e-08	1.2053e-06	1.2053e-06	0.656645
PRAME	ENSG00000185686	-0.701105	2.37277e-08	1.23757e-06	-1.07886	9.84866e-12	1.58348e-09	1.23757e-06	-0.889985
ANKRD10	ENSG00000088448	1.22037	2.40966e-08	1.2458e-06	1.22127	2.45286e-08	5.43595e-07	1.2458e-06	1.22082
ZSCAN16	ENSG00000196812	1.20188	2.39783e-08	1.2458e-06	1.34823	3.89028e-09	1.31813e-07	1.2458e-06	1.27505
CYP2J2	ENSG00000134716	-1.3604	2.47966e-08	1.26955e-06	-1.95772	2.41577e-10	1.602e-08	1.26955e-06	-1.65906
IQCH-AS1	ENSG00000259673	1.03766	2.79668e-08	1.42141e-06	1.43316	1.1114e-10	9.49891e-09	1.42141e-06	1.23541
LRRC8D	ENSG00000171492	-1.05527	2.8522e-08	1.44436e-06	-1.06944	2.43704e-08	5.42935e-07	1.44436e-06	-1.06235
HIST1H2BD	ENSG00000158373	0.913135	2.91056e-08	1.46857e-06	1.13251	6.40272e-10	3.16193e-08	1.46857e-06	1.02282
FBXO25	ENSG00000147364	0.776859	1.26682e-08	7.63711e-07	0.701773	8.82605e-08	1.46982e-06	1.46982e-06	0.739316
EPPK1	ENSG00000261150	1.34282	3.01573e-08	1.51069e-06	1.43977	1.00204e-08	2.66815e-07	1.51069e-06	1.39129
SCN9A	ENSG00000169432	0.918274	3.00641e-08	1.51069e-06	0.897526	4.83909e-08	9.21876e-07	1.51069e-06	0.9079
U1	ENSG00000270722	-1.57445	3.02894e-08	1.51186e-06	-4.15116	4.17923e-13	1.66285e-10	1.51186e-06	-2.86281
AC090229.1	ENSG00000267397	1.73855	3.15849e-08	1.5709e-06	2.09627	1.79647e-09	7.08714e-08	1.5709e-06	1.91741
FAH	ENSG00000103876	-0.802261	3.17509e-08	1.57353e-06	-1.09332	1.51159e-10	1.16402e-08	1.57353e-06	-0.947789
AL356056.2	ENSG00000231187	-1.49048	3.31599e-08	1.63754e-06	-1.44303	9.91089e-08	1.61237e-06	1.63754e-06	-1.46676
TMPO-AS1	ENSG00000257167	0.984827	3.42651e-08	1.6802e-06	0.9537	6.59127e-08	1.18745e-06	1.6802e-06	0.969264
RAB6B	ENSG00000154917	0.731179	3.52784e-08	1.71779e-06	0.920757	5.84206e-10	2.98009e-08	1.71779e-06	0.825968
HOXB13	ENSG00000159184	-0.94601	3.63805e-08	1.75915e-06	-1.41805	4.52962e-11	4.77135e-09	1.75915e-06	-1.18203
PPP1CC	ENSG00000186298	0.715517	5.00741e-09	3.89571e-07	0.618477	1.12342e-07	1.77868e-06	1.77868e-06	0.666997
H6PD	ENSG00000049239	-0.780086	3.7557e-08	1.80351e-06	-0.787098	3.33896e-08	6.90911e-07	1.80351e-06	-0.783592
DDX39B	ENSG00000198563	0.98142	3.80041e-08	1.81248e-06	1.08488	6.9009e-09	2.01991e-07	1.81248e-06	1.03315
IFI27L1	ENSG00000165948	-0.919468	3.90314e-08	1.84881e-06	-1.04933	5.08208e-09	1.64206e-07	1.84881e-06	-0.984401
IRS2	ENSG00000185950	1.15234	3.89964e-08	1.84881e-06	1.58869	1.97522e-10	1.38226e-08	1.84881e-06	1.37051
PLCL1	ENSG00000115896	1.02634	3.98835e-08	1.88277e-06	1.30373	6.69445e-10	3.24832e-08	1.88277e-06	1.16504
ZNF30	ENSG00000168661	-1.21426	4.00747e-08	1.88541e-06	-1.32216	1.26271e-08	3.20301e-07	1.88541e-06	-1.26821
AL109627.1	ENSG00000288398	-0.805648	3.35477e-08	1.65083e-06	-0.750441	1.25292e-07	1.94083e-06	1.94083e-06	-0.778045
ATP6AP1L	ENSG00000205464	-1.32989	3.23803e-09	3.06753e-07	-1.06524	1.28016e-07	1.97385e-06	1.97385e-06	-1.19757
LPCAT3	ENSG00000111684	-0.728373	4.34761e-08	2.01816e-06	-0.900753	1.27999e-09	5.50157e-08	2.01816e-06	-0.814563
NKAIN2	ENSG00000188580	1.88164	4.3972e-08	2.0344e-06	1.84967	7.62783e-08	1.32672e-06	2.0344e-06	1.86565
HIST2H2BF	ENSG00000203814	1.22958	4.48203e-08	2.06678e-06	1.69816	2.67752e-10	1.71042e-08	2.06678e-06	1.46387
EPHX2	ENSG00000120915	-0.901912	4.63377e-08	2.1242e-06	-0.945386	2.45527e-08	5.43595e-07	2.1242e-06	-0.923649
GNB1L	ENSG00000185838	0.763088	4.63707e-08	2.1242e-06	0.852702	7.69757e-09	2.16122e-07	2.1242e-06	0.807895
HMGCS1	ENSG00000112972	-0.946445	4.69586e-08	2.14408e-06	-0.990178	2.34654e-08	5.27915e-07	2.14408e-06	-0.968312
KCNJ4	ENSG00000168135	-1.19063	4.73453e-08	2.15467e-06	-1.19847	5.11677e-08	9.60324e-07	2.15467e-06	-1.19455
MPP1	ENSG00000130830	0.617228	4.04251e-08	1.88913e-06	0.58455	1.47655e-07	2.21102e-06	2.21102e-06	0.600889
DIXDC1	ENSG00000150764	-0.695076	5.01498e-08	2.25027e-06	-0.974909	1.16737e-10	9.8526e-09	2.25027e-06	-0.834993
THYN1	ENSG00000151500	-0.671539	5.02537e-08	2.25027e-06	-0.84446	8.08679e-10	3.84357e-08	2.25027e-06	-0.758
TMEM8B	ENSG00000137103	-1.21132	4.97777e-08	2.25027e-06	-1.65211	5.66294e-10	2.91754e-08	2.25027e-06	-1.43172
ASCC3	ENSG00000112249	-0.643976	2.97694e-09	2.85909e-07	-0.546818	1.52399e-07	2.26259e-06	2.26259e-06	-0.595397
RGS3	ENSG00000138835	-1.2782	5.13368e-08	2.26958e-06	-1.24593	9.60317e-08	1.57705e-06	2.26958e-06	-1.26206
ZDHHC6	ENSG00000023041	-0.693212	5.12018e-08	2.26958e-06	-0.89533	5.19185e-10	2.72943e-08	2.26958e-06	-0.794271
EHHADH	ENSG00000113790	-0.804711	5.20331e-08	2.28584e-06	-1.23907	4.04628e-11	4.43689e-09	2.28584e-06	-1.02189
TMEM144	ENSG00000164124	-0.942306	5.19221e-08	2.28584e-06	-1.17773	1.53499e-09	6.25037e-08	2.28584e-06	-1.06002
AL356599.1	ENSG00000235652	-1.89205	1.99787e-09	2.09191e-07	-1.41343	1.61547e-07	2.36811e-06	2.36811e-06	-1.65274
AEN	ENSG00000181026	-0.881122	5.42901e-08	2.3775e-06	-0.849871	9.70973e-08	1.58788e-06	2.3775e-06	-0.865497
GDF6	ENSG00000156466	1.29972	5.68687e-08	2.47485e-06	1.28453	8.30243e-08	1.40486e-06	2.47485e-06	1.29213
TRAF1	ENSG00000056558	-0.968042	5.78566e-08	2.51e-06	-1.43462	1.19062e-10	9.98826e-09	2.51e-06	-1.20133
PFKFB4	ENSG00000114268	-0.919497	5.8661e-08	2.537e-06	-1.28754	2.65146e-10	1.71042e-08	2.537e-06	-1.10352
TESK2	ENSG00000070759	0.85725	5.98423e-08	2.58007e-06	0.986193	5.31471e-09	1.6935e-07	2.58007e-06	0.921722
HIST1H1T	ENSG00000187475	2.60191	6.06597e-08	2.59125e-06	4.62306	2.29096e-12	6.13537e-10	2.59125e-06	3.61249
AC127496.7	ENSG00000280351	1.55621	6.09756e-08	2.59544e-06	1.61963	3.64685e-08	7.40321e-07	2.59544e-06	1.58792
MFSD3	ENSG00000167700	-1.10315	5.12058e-09	3.91809e-07	-0.895496	1.87801e-07	2.67689e-06	2.67689e-06	-0.999324
PCCB	ENSG00000114054	-0.709603	6.38209e-08	2.68609e-06	-1.22574	3.15035e-12	7.31197e-10	2.68609e-06	-0.967674
KLHL12	ENSG00000117153	-0.828701	6.46829e-08	2.70503e-06	-1.05119	1.06123e-09	4.79828e-08	2.70503e-06	-0.939944
WDR35	ENSG00000118965	-0.658569	6.62462e-08	2.76211e-06	-0.912062	1.42988e-10	1.1444e-08	2.76211e-06	-0.785316
ZNF608	ENSG00000168916	-1.03147	5.47567e-09	4.14425e-07	-0.836129	1.99906e-07	2.83203e-06	2.83203e-06	-0.933801
DNAJC3-DT	ENSG00000247400	-1.04162	7.00618e-08	2.90381e-06	-1.40222	8.95235e-10	4.12816e-08	2.90381e-06	-1.22192
SLC25A21	ENSG00000183032	1.05218	7.10381e-08	2.92685e-06	1.42687	4.3106e-10	2.36336e-08	2.92685e-06	1.23953
ACOT13	ENSG00000112304	-0.977894	7.23861e-08	2.96485e-06	-1.01817	4.01445e-08	7.90738e-07	2.96485e-06	-0.998031
CLK3	ENSG00000179335	0.941944	7.23427e-08	2.96485e-06	1.17268	1.68121e-09	6.70848e-08	2.96485e-06	1.05731
SLC16A4	ENSG00000168679	1.30015	1.17619e-08	7.33575e-07	1.10053	2.13957e-07	2.97659e-06	2.97659e-06	1.20034
LINC00997	ENSG00000281332	1.5547	7.29248e-08	2.97815e-06	2.07068	6.87422e-10	3.32073e-08	2.97815e-06	1.81269
BX537318.1	ENSG00000273145	-1.63377	7.38873e-08	2.99987e-06	-2.08028	7.80224e-09	2.17308e-07	2.99987e-06	-1.85702
OXTR	ENSG00000180914	1.40939	7.42354e-08	3.00524e-06	1.55347	1.82496e-08	4.27133e-07	3.00524e-06	1.48143
MGAT4A	ENSG00000071073	0.675526	7.47904e-08	3.01893e-06	0.989389	5.78204e-11	5.75148e-09	3.01893e-06	0.832457
PCED1A	ENSG00000132635	-0.797664	4.75824e-08	2.15841e-06	-0.731828	2.21117e-07	3.04418e-06	3.04418e-06	-0.764746
ALKBH8	ENSG00000137760	-0.935097	7.6667e-08	3.08574e-06	-1.05294	1.10721e-08	2.88636e-07	3.08574e-06	-0.994017
HBQ1	ENSG00000086506	-1.31481	7.72545e-08	3.09151e-06	-1.66415	3.81775e-09	1.29673e-07	3.09151e-06	-1.48948
CALD1	ENSG00000122786	-0.669847	7.80596e-08	3.11478e-06	-0.726211	1.62899e-08	3.89783e-07	3.11478e-06	-0.698029
DLL4	ENSG00000128917	1.38339	7.69045e-09	5.35486e-07	1.13358	2.30189e-07	3.14369e-06	3.14369e-06	1.25848
AC174065.1	ENSG00000262075	-1.91331	8.02596e-08	3.17527e-06	-2.08427	5.93987e-08	1.09352e-06	3.17527e-06	-1.99879
IFFO1	ENSG00000010295	0.818719	1.71644e-08	9.39328e-07	0.707938	2.36947e-07	3.20984e-06	3.20984e-06	0.763328
SLIT3	ENSG00000184347	-1.09407	8.30714e-08	3.26794e-06	-1.28678	8.12871e-09	2.23275e-07	3.26794e-06	-1.19043
ITGA8	ENSG00000077943	-2.05364	1.85671e-08	1.00609e-06	-1.78227	2.45471e-07	3.29964e-06	3.29964e-06	-1.91796
CNTF	ENSG00000242689	1.53973	8.48471e-08	3.3284e-06	1.8139	6.73401e-09	1.99527e-07	3.3284e-06	1.67682
ILDR2	ENSG00000143195	0.842738	6.4471e-08	2.70429e-06	0.775866	2.60638e-07	3.44696e-06	3.44696e-06	0.809302
AL133477.2	ENSG00000286835	2.29016	8.9204e-08	3.46999e-06	2.35064	8.34234e-08	1.4099e-06	3.46999e-06	2.3204
RFX3	ENSG00000080298	1.10542	9.17086e-08	3.55748e-06	1.38225	2.44573e-09	9.13118e-08	3.55748e-06	1.24383
SORT1	ENSG00000134243	0.629969	9.24796e-08	3.56751e-06	0.978544	1.6753e-11	2.45582e-09	3.56751e-06	0.804256
UTP15	ENSG00000164338	-0.800694	9.22335e-08	3.56751e-06	-0.763601	2.16197e-07	2.99998e-06	3.56751e-06	-0.782148
AL035252.3	ENSG00000277938	1.65539	9.31792e-08	3.58457e-06	2.03901	3.34762e-09	1.16799e-07	3.58457e-06	1.8472
ASL	ENSG00000126522	-1.24167	1.48576e-10	2.93147e-08	-0.797232	2.81211e-07	3.66337e-06	3.66337e-06	-1.01945
CBR4	ENSG00000145439	-0.713523	9.61645e-08	3.669e-06	-1.01044	2.23511e-10	1.50947e-08	3.669e-06	-0.861982
EIF1B-AS1	ENSG00000280739	-1.08362	9.71451e-08	3.69629e-06	-1.32248	5.84969e-09	1.79433e-07	3.69629e-06	-1.20305
Z98745.2	ENSG00000287804	1.26221	1.00497e-07	3.80306e-06	2.0376	3.20695e-11	3.72167e-09	3.80306e-06	1.6499
ALDH4A1	ENSG00000159423	-0.87216	1.01277e-07	3.82219e-06	-0.860041	1.3795e-07	2.09498e-06	3.82219e-06	-0.8661
ADAMTS7	ENSG00000136378	-1.11847	1.02014e-07	3.83957e-06	-1.10046	1.49902e-07	2.23985e-06	3.83957e-06	-1.10946
PCCA-DT	ENSG00000274605	-0.973111	6.87591e-08	2.85833e-06	-0.903556	2.9971e-07	3.83971e-06	3.83971e-06	-0.938334
HILPDA	ENSG00000135245	-0.702243	1.02346e-07	3.84171e-06	-0.833533	5.86397e-09	1.79476e-07	3.84171e-06	-0.767888
DHRS4-AS1	ENSG00000215256	-0.818628	1.02915e-07	3.85265e-06	-0.848057	6.70114e-08	1.20258e-06	3.85265e-06	-0.833342
MELTF	ENSG00000163975	-0.937288	1.05596e-07	3.93189e-06	-1.09715	9.18127e-09	2.49237e-07	3.93189e-06	-1.01722
CORO2B	ENSG00000103647	1.40765	1.05925e-07	3.93364e-06	1.44726	8.23863e-08	1.39576e-06	3.93364e-06	1.42745
POLM	ENSG00000122678	0.708018	1.07703e-07	3.98903e-06	0.696325	1.60944e-07	2.36424e-06	3.98903e-06	0.702172
ZNRF2P1	ENSG00000237004	1.34129	1.08056e-07	3.99147e-06	1.28738	2.63354e-07	3.47957e-06	3.99147e-06	1.31434
PHF21B	ENSG00000056487	0.868072	1.08958e-07	4.01417e-06	1.83317	2.51552e-13	1.20797e-10	4.01417e-06	1.35062
C17orf113	ENSG00000267221	-0.985896	1.10371e-07	4.04791e-06	-1.20454	4.83011e-09	1.57897e-07	4.04791e-06	-1.09522
NDUFA4L2	ENSG00000185633	1.29538	1.10456e-07	4.04791e-06	2.20577	1.57622e-11	2.35506e-09	4.04791e-06	1.75058
ZNF433	ENSG00000197647	-1.39765	3.55926e-08	1.72705e-06	-1.22769	3.21851e-07	4.0562e-06	4.0562e-06	-1.31267
CCDC24	ENSG00000159214	-1.29797	1.13145e-07	4.13559e-06	-1.98243	8.6906e-10	4.03418e-08	4.13559e-06	-1.6402
TBX15	ENSG00000092607	2.16183	1.14972e-07	4.19137e-06	2.09921	2.12832e-07	2.9639e-06	4.19137e-06	2.13052
PCDH19	ENSG00000165194	1.19754	1.16613e-07	4.2401e-06	1.27506	4.51289e-08	8.71493e-07	4.2401e-06	1.2363
NATD1	ENSG00000274180	0.963186	4.47415e-09	3.64368e-07	0.750907	3.42946e-07	4.26036e-06	4.26036e-06	0.857046
NLN	ENSG00000123213	-0.801314	1.18356e-07	4.29225e-06	-1.02482	1.8957e-09	7.39484e-08	4.29225e-06	-0.913065
ESPNL	ENSG00000144488	-1.10583	1.23455e-07	4.43102e-06	-1.78025	9.05346e-11	8.34957e-09	4.43102e-06	-1.44304
CHML	ENSG00000203668	-0.702417	1.25701e-07	4.48848e-06	-0.917931	1.09127e-09	4.90227e-08	4.48848e-06	-0.810174
PCDH1	ENSG00000156453	1.05982	1.26159e-07	4.49333e-06	1.35336	2.21498e-09	8.40485e-08	4.49333e-06	1.20659
CNIH3	ENSG00000143786	-0.952585	1.26524e-07	4.49484e-06	-1.06324	2.84887e-08	6.11299e-07	4.49484e-06	-1.00791
CDH2	ENSG00000170558	0.793064	2.08335e-10	3.71602e-08	0.557876	3.68984e-07	4.51932e-06	4.51932e-06	0.67547
REXO2	ENSG00000076043	-0.654101	1.28949e-07	4.56931e-06	-0.643209	2.02401e-07	2.85866e-06	4.56931e-06	-0.648655
CA8	ENSG00000178538	0.806338	1.29414e-07	4.57416e-06	0.759025	3.61256e-07	4.44933e-06	4.57416e-06	0.782681
PIP5KL1	ENSG00000167103	1.16376	1.31966e-07	4.65254e-06	1.57552	8.82787e-10	4.08428e-08	4.65254e-06	1.36964
COLQ	ENSG00000206561	1.57252	1.33739e-07	4.6913e-06	2.21318	5.51416e-10	2.87604e-08	4.6913e-06	1.89285
REEP6	ENSG00000115255	-0.865262	1.3368e-07	4.6913e-06	-1.05361	5.96679e-09	1.81824e-07	4.6913e-06	-0.959434
AC011815.2	ENSG00000274184	1.85472	1.38815e-07	4.83683e-06	3.01814	3.69727e-11	4.14612e-09	4.83683e-06	2.43643
HP1BP3	ENSG00000127483	0.635163	1.38929e-07	4.83683e-06	0.725427	8.95399e-09	2.43542e-07	4.83683e-06	0.680295
ACSF2	ENSG00000167107	-0.95798	2.44836e-08	1.25815e-06	-0.810909	4.00872e-07	4.85017e-06	4.85017e-06	-0.884445
KDM3A	ENSG00000115548	0.731444	1.44024e-07	4.98926e-06	0.886001	5.57247e-09	1.74387e-07	4.98926e-06	0.808723
NPEPL1	ENSG00000215440	1.337	1.46185e-07	5.05153e-06	1.50386	2.49483e-08	5.49731e-07	5.05153e-06	1.42043
IL17D	ENSG00000172458	1.1258	1.4921e-07	5.14332e-06	1.27145	2.3107e-08	5.23232e-07	5.14332e-06	1.19862
RBM15	ENSG00000162775	0.728552	1.50857e-07	5.18723e-06	0.844765	1.26046e-08	3.20301e-07	5.18723e-06	0.786658
TAPT1	ENSG00000169762	0.631366	1.51235e-07	5.18742e-06	0.706516	1.51488e-08	3.69461e-07	5.18742e-06	0.668941
FOSL2	ENSG00000075426	0.839789	1.52688e-07	5.19884e-06	1.19926	3.06458e-10	1.89677e-08	5.19884e-06	1.01952
NRG4	ENSG00000169752	-1.63637	1.52551e-07	5.19884e-06	-2.16854	1.37337e-08	3.42139e-07	5.19884e-06	-1.90246
PIK3IP1	ENSG00000100100	-1.14374	1.52668e-07	5.19884e-06	-1.18715	1.10093e-07	1.74818e-06	5.19884e-06	-1.16544
PDLIM7	ENSG00000196923	-0.655973	1.53527e-07	5.20198e-06	-0.917878	3.31349e-10	2.00571e-08	5.20198e-06	-0.786926
SNHG12	ENSG00000197989	0.793383	1.53514e-07	5.20198e-06	1.15962	2.08807e-10	1.43953e-08	5.20198e-06	0.976504
PYCR3	ENSG00000104524	-0.609829	1.55386e-07	5.25218e-06	-1.2158	2.99374e-13	1.34312e-10	5.25218e-06	-0.912815
KAT2B	ENSG00000114166	0.645662	1.56275e-07	5.26947e-06	0.817289	1.83367e-09	7.19314e-08	5.26947e-06	0.731475
SEMA4F	ENSG00000135622	-0.595382	1.57662e-07	5.30337e-06	-0.622677	6.58573e-08	1.18745e-06	5.30337e-06	-0.609029
NBN	ENSG00000104320	-0.554058	1.59701e-07	5.33332e-06	-0.782375	9.31285e-11	8.47652e-09	5.33332e-06	-0.668216
RDM1	ENSG00000278023	-1.2323	1.59212e-07	5.33332e-06	-1.26706	1.39624e-07	2.11448e-06	5.33332e-06	-1.24968
BX890604.2	ENSG00000285756	0.60582	1.61792e-07	5.36891e-06	0.855687	1.67125e-10	1.23519e-08	5.36891e-06	0.730753
ZADH2	ENSG00000180011	-0.65397	1.61923e-07	5.36891e-06	-1.01461	4.55687e-11	4.77135e-09	5.36891e-06	-0.834289
PI4KAP1	ENSG00000274602	0.749425	1.63674e-07	5.41409e-06	0.915123	5.68841e-09	1.77608e-07	5.41409e-06	0.832274
ANXA4	ENSG00000196975	-0.7993	1.65495e-07	5.4409e-06	-0.94157	1.34477e-08	3.36822e-07	5.4409e-06	-0.870435
ERBB4	ENSG00000178568	0.931681	1.6502e-07	5.4409e-06	1.09144	1.16214e-08	2.99704e-07	5.4409e-06	1.01156
PAPSS2	ENSG00000198682	-0.702984	1.66048e-07	5.4409e-06	-0.94811	9.73012e-10	4.45729e-08	5.4409e-06	-0.825547
TMEM37	ENSG00000171227	-1.27454	1.65965e-07	5.4409e-06	-2.38342	1.47144e-10	1.1577e-08	5.4409e-06	-1.82898
AL136981.3	ENSG00000288062	-1.06012	1.68742e-07	5.50327e-06	-1.89611	4.76128e-11	4.94817e-09	5.50327e-06	-1.47811
IGBP1	ENSG00000089289	0.834082	1.70021e-07	5.51915e-06	1.003	7.5855e-09	2.13837e-07	5.51915e-06	0.918542
KRAS	ENSG00000133703	-0.600627	1.6981e-07	5.51915e-06	-0.9551	1.75837e-11	2.49868e-09	5.51915e-06	-0.777864
BBS4	ENSG00000140463	-0.723437	1.71519e-07	5.52911e-06	-1.27235	8.44015e-12	1.54655e-09	5.52911e-06	-0.997894
HTATIP2	ENSG00000109854	-0.882655	1.72853e-07	5.54642e-06	-1.00667	2.37706e-08	5.32496e-07	5.54642e-06	-0.944662
ADAMTSL4	ENSG00000143382	-1.88071	1.74171e-07	5.55133e-06	-2.34924	3.67802e-08	7.45562e-07	5.55133e-06	-2.11497
ANKRD13D	ENSG00000172932	0.63868	1.73832e-07	5.55133e-06	0.723382	1.4251e-08	3.53761e-07	5.55133e-06	0.681031
NOL4L	ENSG00000197183	1.09588	1.74201e-07	5.55133e-06	1.22665	3.06927e-08	6.42746e-07	5.55133e-06	1.16126
GEMIN8	ENSG00000046647	0.922806	6.11306e-08	2.59544e-06	0.816477	4.73063e-07	5.5547e-06	5.5547e-06	0.869641
ANKRD49	ENSG00000168876	0.749724	1.76874e-07	5.59189e-06	0.729325	3.11916e-07	3.95966e-06	5.59189e-06	0.739524
MAPK8IP3	ENSG00000138834	0.979168	1.76345e-07	5.59189e-06	1.14891	1.25094e-08	3.19644e-07	5.59189e-06	1.06404
TAF1A-AS1	ENSG00000225265	-1.37754	1.76854e-07	5.59189e-06	-1.45893	1.07768e-07	1.72504e-06	5.59189e-06	-1.41823
AC012063.1	ENSG00000227252	-1.41734	1.79665e-07	5.66067e-06	-2.17473	1.21522e-09	5.25562e-08	5.66067e-06	-1.79603
TENT5C	ENSG00000183508	1.07299	1.80581e-07	5.67669e-06	1.06136	2.30083e-07	3.14369e-06	5.67669e-06	1.06717
SH2D5	ENSG00000189410	-0.731111	1.82255e-07	5.71641e-06	-0.901034	6.86211e-09	2.01991e-07	5.71641e-06	-0.816073
DNM1P46	ENSG00000182397	-1.931	9.41996e-08	3.60391e-06	-1.75554	4.94706e-07	5.75065e-06	5.75065e-06	-1.84327
TOP3B	ENSG00000100038	0.672315	1.90315e-07	5.92915e-06	0.652266	3.6388e-07	4.46467e-06	5.92915e-06	0.662291
FOXQ1	ENSG00000164379	1.69654	1.92341e-07	5.97888e-06	1.78212	9.86477e-08	1.60675e-06	5.97888e-06	1.73933
PTGES2	ENSG00000148334	-0.659297	1.7708e-07	5.59189e-06	-0.626789	5.19129e-07	5.97964e-06	5.97964e-06	-0.643043
CERK	ENSG00000100422	0.66279	1.93821e-07	6.01015e-06	0.671546	1.5118e-07	2.25145e-06	6.01015e-06	0.667168
CPM	ENSG00000135678	-1.22743	1.97419e-07	6.08243e-06	-1.4581	3.49696e-08	7.16157e-07	6.08243e-06	-1.34276
YPEL1	ENSG00000100027	1.01821	2.00216e-07	6.15499e-06	1.19342	1.56545e-08	3.7652e-07	6.15499e-06	1.10582
TNFRSF10D	ENSG00000173530	0.83811	2.01633e-07	6.18489e-06	0.945998	2.8042e-08	6.04508e-07	6.18489e-06	0.892054
PPP2R2C	ENSG00000074211	1.0613	2.03713e-07	6.23496e-06	1.12308	9.24309e-08	1.52994e-06	6.23496e-06	1.09219
IDI1	ENSG00000067064	-0.832085	2.07521e-07	6.32371e-06	-0.944467	2.86644e-08	6.13181e-07	6.32371e-06	-0.888276
WEE2-AS1	ENSG00000228775	-1.71304	9.50187e-09	6.27123e-07	-1.2986	5.61556e-07	6.36308e-06	6.36308e-06	-1.50582
DCAKD	ENSG00000172992	-0.641152	2.12337e-07	6.44228e-06	-0.63223	2.97851e-07	3.8194e-06	6.44228e-06	-0.636691
FBXL19-AS1	ENSG00000260852	1.17105	2.14261e-07	6.4865e-06	1.16506	2.49171e-07	3.33649e-06	6.4865e-06	1.16806
DAAM2	ENSG00000146122	-0.67197	2.17177e-07	6.56054e-06	-0.904703	1.1589e-09	5.10729e-08	6.56054e-06	-0.788337
TRPM4	ENSG00000130529	-1.31514	2.19169e-07	6.60637e-06	-1.51638	3.56509e-08	7.26903e-07	6.60637e-06	-1.41576
SEMA3D	ENSG00000153993	-0.851208	2.20451e-07	6.63067e-06	-1.21493	8.23578e-10	3.87471e-08	6.63067e-06	-1.03307
NIPSNAP1	ENSG00000184117	-0.688808	2.21405e-07	6.64503e-06	-1.29146	2.63702e-12	6.75036e-10	6.64503e-06	-0.990132
IRS4	ENSG00000133124	-0.73157	2.21911e-07	6.64587e-06	-1.2158	2.79203e-11	3.35188e-09	6.64587e-06	-0.973683
GJB7	ENSG00000164411	1.38823	7.9023e-08	3.13526e-06	1.24177	5.9235e-07	6.64711e-06	6.64711e-06	1.315
DPP4	ENSG00000197635	-1.24154	2.26066e-07	6.74132e-06	-1.32302	2.42875e-07	3.27106e-06	6.74132e-06	-1.28228
CBY1	ENSG00000100211	-0.805601	2.27723e-07	6.77623e-06	-0.948129	1.76834e-08	4.16683e-07	6.77623e-06	-0.876865
TP53BP1	ENSG00000067369	-0.727424	2.33215e-07	6.92485e-06	-0.737744	1.8827e-07	2.68083e-06	6.92485e-06	-0.732584
VEZF1	ENSG00000136451	0.596035	2.35661e-07	6.98258e-06	0.757601	1.54623e-09	6.27779e-08	6.98258e-06	0.676818
CCDC142	ENSG00000135637	0.900873	8.10254e-09	5.55843e-07	0.702684	6.35756e-07	7.05905e-06	7.05905e-06	0.801778
FKBP10	ENSG00000141756	-0.720725	3.88522e-09	3.40287e-07	-0.569698	6.39117e-07	7.08626e-06	7.08626e-06	-0.645211
MUC20-OT1	ENSG00000242086	0.909845	2.40597e-07	7.09864e-06	1.1302	6.16453e-09	1.86624e-07	7.09864e-06	1.02002
AC004877.1	ENSG00000273419	1.21815	2.41378e-07	7.10663e-06	1.67883	1.30703e-09	5.58332e-08	7.10663e-06	1.44849
YPEL5	ENSG00000119801	0.754792	2.42948e-07	7.13776e-06	0.865813	2.75183e-08	5.95061e-07	7.13776e-06	0.810303
ARHGEF3	ENSG00000163947	-0.631676	2.43787e-07	7.14732e-06	-0.740236	1.18924e-08	3.05561e-07	7.14732e-06	-0.685956
LINC01089	ENSG00000212694	-1.29951	2.46009e-07	7.19731e-06	-1.4417	7.05898e-08	1.25547e-06	7.19731e-06	-1.3706
LRP4	ENSG00000134569	0.735555	1.89289e-07	5.9104e-06	0.689339	6.58383e-07	7.25367e-06	7.25367e-06	0.712447
NME4	ENSG00000103202	-0.667973	2.49329e-07	7.27914e-06	-0.755568	2.37837e-08	5.32496e-07	7.27914e-06	-0.711771
HUNK	ENSG00000142149	0.722861	2.51284e-07	7.32088e-06	0.793732	5.20142e-08	9.70978e-07	7.32088e-06	0.758296
FBXO32	ENSG00000156804	0.844772	7.84779e-08	3.12252e-06	0.745639	6.66901e-07	7.33012e-06	7.33012e-06	0.795206
PLEKHG4	ENSG00000196155	-1.36847	1.75229e-11	6.77844e-09	-0.73805	6.74229e-07	7.39315e-06	7.39315e-06	-1.05326
AC090181.2	ENSG00000269951	1.69733	2.54924e-07	7.39598e-06	2.11406	9.66449e-09	2.58822e-07	7.39598e-06	1.90569
FLNA	ENSG00000196924	-0.7843	2.54462e-07	7.39598e-06	-0.955552	9.64573e-09	2.58818e-07	7.39598e-06	-0.869926
SIL1	ENSG00000120725	-0.90667	2.5562e-07	7.40075e-06	-0.974119	9.67042e-08	1.58599e-06	7.40075e-06	-0.940395
TAZ	ENSG00000102125	-0.724811	2.62415e-07	7.58173e-06	-0.775925	8.44046e-08	1.4213e-06	7.58173e-06	-0.750368
DDX12P	ENSG00000214826	0.891606	2.70213e-07	7.7519e-06	0.856154	5.29558e-07	6.06466e-06	7.7519e-06	0.87388
FDFT1	ENSG00000079459	-0.738071	2.69524e-07	7.7519e-06	-1.07337	4.22726e-10	2.34537e-08	7.7519e-06	-0.905721
HIST1H1D	ENSG00000124575	1.51488	2.6903e-07	7.7519e-06	2.15573	1.57965e-09	6.33954e-08	7.7519e-06	1.8353
INA	ENSG00000148798	0.810604	2.70532e-07	7.7519e-06	1.43098	1.37371e-11	2.10223e-09	7.7519e-06	1.12079
AL135999.1	ENSG00000258727	1.31739	2.73021e-07	7.80716e-06	1.41668	9.68037e-08	1.58599e-06	7.80716e-06	1.36704
SERINC2	ENSG00000168528	-1.15437	2.76775e-07	7.89831e-06	-1.50578	7.77352e-09	2.16942e-07	7.89831e-06	-1.33008
STAT6	ENSG00000166888	-0.612199	2.78954e-07	7.94419e-06	-0.595989	5.38606e-07	6.14805e-06	7.94419e-06	-0.604094
OPRL1	ENSG00000125510	-1.14315	2.79992e-07	7.95749e-06	-1.36344	2.73015e-08	5.91292e-07	7.95749e-06	-1.25329
DHCR7	ENSG00000172893	-0.804622	2.81516e-07	7.9845e-06	-0.955134	1.80306e-08	4.23429e-07	7.9845e-06	-0.879878
WSCD1	ENSG00000179314	0.651897	2.93033e-07	8.27743e-06	0.644225	3.90861e-07	4.74968e-06	8.27743e-06	0.648061
AL513477.1	ENSG00000269896	-1.5168	2.95119e-07	8.31678e-06	-2.37196	1.33016e-09	5.63034e-08	8.31678e-06	-1.94438
NFS1	ENSG00000244005	-0.782741	2.9562e-07	8.31678e-06	-1.36017	3.16974e-11	3.70939e-09	8.31678e-06	-1.07145
PRPF40B	ENSG00000110844	-0.782395	2.97892e-07	8.33052e-06	-0.834171	1.34819e-07	2.0519e-06	8.33052e-06	-0.808283
SELENOW	ENSG00000178980	-0.898546	2.97668e-07	8.33052e-06	-1.08235	1.81118e-08	4.2462e-07	8.33052e-06	-0.990449
CHCHD10	ENSG00000250479	-0.928376	3.0276e-07	8.39887e-06	-0.894788	5.93262e-07	6.65198e-06	8.39887e-06	-0.911582
AK9	ENSG00000155085	0.832133	3.13311e-07	8.65708e-06	0.790404	7.77261e-07	8.3003e-06	8.65708e-06	0.811268
TTC3P1	ENSG00000215105	-1.12177	3.20403e-07	8.83552e-06	-1.16953	2.30158e-07	3.14369e-06	8.83552e-06	-1.14565
NQO1	ENSG00000181019	-1.18948	3.28246e-07	9.01607e-06	-1.73629	2.48954e-09	9.22057e-08	9.01607e-06	-1.46289
TP53I13	ENSG00000167543	0.72587	3.29061e-07	9.02066e-06	0.792981	7.21002e-08	1.27383e-06	9.02066e-06	0.759426
PADI2	ENSG00000117115	-1.40994	3.3181e-07	9.07817e-06	-2.56737	2.96282e-10	1.842e-08	9.07817e-06	-1.98865
Z99127.4	ENSG00000287697	1.21324	3.32732e-07	9.08444e-06	1.33483	8.68804e-08	1.45506e-06	9.08444e-06	1.27403
HERC6	ENSG00000138642	-0.918171	3.47418e-07	9.44951e-06	-1.43831	3.72064e-10	2.12351e-08	9.44951e-06	-1.17824
AC005519.1	ENSG00000258559	1.46003	3.63726e-07	9.85458e-06	1.66916	5.3427e-08	9.93357e-07	9.85458e-06	1.5646
IL18BP	ENSG00000137496	1.22561	3.65393e-07	9.88051e-06	1.22516	4.27814e-07	5.10247e-06	9.88051e-06	1.22538
ARAP2	ENSG00000047365	0.723849	3.67925e-07	9.92009e-06	0.898664	9.90102e-09	2.64141e-07	9.92009e-06	0.811256
CREBRF	ENSG00000164463	0.788445	3.70412e-07	9.95821e-06	1.31907	5.21056e-11	5.25814e-09	9.95821e-06	1.05376
SMARCAL1	ENSG00000138375	-0.697722	3.74358e-07	1.00449e-05	-0.741756	1.34395e-07	2.04769e-06	1.00449e-05	-0.719739
HSD17B4	ENSG00000133835	-0.554708	3.77915e-07	1.01208e-05	-0.598445	6.56403e-08	1.18561e-06	1.01208e-05	-0.576577
HSD17B6	ENSG00000025423	-0.926649	1.9421e-07	6.01015e-06	-0.839518	9.86535e-07	1.01391e-05	1.01391e-05	-0.883083
DCPS	ENSG00000110063	-0.563568	3.88397e-07	1.03816e-05	-0.766649	6.10891e-10	3.05742e-08	1.03816e-05	-0.665109
SKIL	ENSG00000136603	-0.769241	3.94465e-07	1.04834e-05	-0.907929	2.96869e-08	6.28297e-07	1.04834e-05	-0.838585
SOCS2-AS1	ENSG00000246985	-0.963446	3.93782e-07	1.04834e-05	-1.00956	2.66288e-07	3.50504e-06	1.04834e-05	-0.986502
ARRDC1-AS1	ENSG00000203993	-0.696073	1.22804e-07	4.41903e-06	-0.627409	1.04193e-06	1.05757e-05	1.05757e-05	-0.661741
VCAN	ENSG00000038427	-0.641067	3.99868e-07	1.06068e-05	-0.772326	1.087e-08	2.85077e-07	1.06068e-05	-0.706697
RASGEF1B	ENSG00000138670	0.705232	4.02184e-07	1.06277e-05	0.735208	2.04565e-07	2.87662e-06	1.06277e-05	0.72022
HDAC10	ENSG00000100429	1.0456	4.11723e-07	1.08592e-05	1.00851	8.03742e-07	8.5182e-06	1.08592e-05	1.02705
TUBA1A	ENSG00000167552	-1.33695	3.33073e-11	1.10438e-08	-0.728146	1.07934e-06	1.09164e-05	1.09164e-05	-1.03255
POP1	ENSG00000104356	-0.839161	4.28195e-07	1.1251e-05	-1.44532	6.28382e-11	6.20627e-09	1.1251e-05	-1.14224
BMPR1B	ENSG00000138696	0.68895	4.30308e-07	1.12617e-05	0.922371	2.51326e-09	9.28375e-08	1.12617e-05	0.80566
CCDC28B	ENSG00000160050	-0.661949	4.31835e-07	1.12617e-05	-0.997548	3.32671e-10	2.00571e-08	1.12617e-05	-0.829749
CTDSP2	ENSG00000175215	0.660838	4.31745e-07	1.12617e-05	0.722015	7.80545e-08	1.34457e-06	1.12617e-05	0.691426
RBBP9	ENSG00000089050	-0.569735	4.31316e-07	1.12617e-05	-0.665145	1.5186e-08	3.69721e-07	1.12617e-05	-0.61744
PPIC	ENSG00000168938	-0.766259	4.33053e-07	1.12723e-05	-0.790671	2.95876e-07	3.80108e-06	1.12723e-05	-0.778465
SPATA2L	ENSG00000158792	0.722124	4.35737e-07	1.1321e-05	1.12595	1.7254e-10	1.24497e-08	1.1321e-05	0.924038
IGDCC3	ENSG00000174498	0.677028	4.37642e-07	1.13493e-05	0.835438	1.07522e-08	2.83052e-07	1.13493e-05	0.756233
AC106820.4	ENSG00000260293	0.965757	4.4649e-07	1.15573e-05	1.24306	6.59543e-09	1.97098e-07	1.15573e-05	1.10441
HSD17B14	ENSG00000087076	-1.74791	2.12937e-08	1.12752e-06	-1.32711	1.15618e-06	1.15918e-05	1.15918e-05	-1.53751
BBS5	ENSG00000163093	-0.964353	4.50168e-07	1.16309e-05	-1.21336	1.54281e-08	3.72673e-07	1.16309e-05	-1.08886
CCDC15-DT	ENSG00000285825	-1.39152	4.57155e-07	1.17677e-05	-1.37667	6.67533e-07	7.33128e-06	1.17677e-05	-1.3841
BCDIN3D-AS1	ENSG00000258057	-1.24938	4.64172e-07	1.19044e-05	-1.31263	5.10795e-07	5.88852e-06	1.19044e-05	-1.28101
TRAM1L1	ENSG00000174599	-1.27912	4.74432e-07	1.21451e-05	-1.24115	9.26743e-07	9.58827e-06	1.21451e-05	-1.26013
DZIP1	ENSG00000134874	-0.550548	4.81636e-07	1.22619e-05	-0.720679	1.19813e-09	5.21413e-08	1.22619e-05	-0.635613
RNF135	ENSG00000181481	-0.799856	4.83197e-07	1.22792e-05	-0.910373	7.67343e-08	1.32911e-06	1.22792e-05	-0.855115
NAGK	ENSG00000124357	0.631379	4.89881e-07	1.24264e-05	0.652469	2.70845e-07	3.55159e-06	1.24264e-05	0.641924
ELP6	ENSG00000163832	-0.648633	4.92415e-07	1.24679e-05	-0.821419	6.69526e-09	1.98802e-07	1.24679e-05	-0.735026
CCDC144CP	ENSG00000154898	1.32055	5.03991e-07	1.26025e-05	1.92209	1.4051e-09	5.8585e-08	1.26025e-05	1.62132
DANCR	ENSG00000226950	0.77797	5.00607e-07	1.26025e-05	0.873845	8.66371e-08	1.45362e-06	1.26025e-05	0.825908
GSS	ENSG00000100983	-0.684709	5.03784e-07	1.26025e-05	-0.823075	2.09423e-08	4.77321e-07	1.26025e-05	-0.753892
P3H2	ENSG00000090530	1.10333	5.02659e-07	1.26025e-05	1.29045	4.65538e-08	8.91759e-07	1.26025e-05	1.19689
RBKS	ENSG00000171174	-1.10943	5.04062e-07	1.26025e-05	-1.18159	3.24673e-07	4.08437e-06	1.26025e-05	-1.14551
THBS4	ENSG00000113296	-1.5135	5.09552e-07	1.26941e-05	-1.62212	4.82588e-07	5.64275e-06	1.26941e-05	-1.56781
KLHL14	ENSG00000197705	-1.18593	5.12137e-07	1.27122e-05	-1.45719	3.94595e-08	7.84861e-07	1.27122e-05	-1.32156
OLFML2B	ENSG00000162745	-1.06359	5.19932e-07	1.28607e-05	-1.40691	1.46824e-08	3.62529e-07	1.28607e-05	-1.23525
ACADVL	ENSG00000072778	-1.19236	5.30878e-10	7.8649e-08	-0.747698	1.32946e-06	1.30657e-05	1.30657e-05	-0.970028
MSRB2	ENSG00000148450	-0.747272	5.30871e-07	1.3108e-05	-1.03013	3.22764e-09	1.13505e-07	1.3108e-05	-0.888702
G0S2	ENSG00000123689	1.74069	5.59174e-07	1.37358e-05	2.13913	2.71313e-08	5.90361e-07	1.37358e-05	1.93991
SERPINF1	ENSG00000132386	-0.651101	5.59256e-07	1.37358e-05	-0.703627	1.28132e-07	1.97385e-06	1.37358e-05	-0.677364
BCL2L11	ENSG00000153094	0.756389	5.68535e-07	1.38732e-05	0.767086	4.77404e-07	5.59328e-06	1.38732e-05	0.761737
CAPN10	ENSG00000142330	0.595751	5.66443e-07	1.38732e-05	0.735376	7.12545e-09	2.05221e-07	1.38732e-05	0.665563
FAM92A	ENSG00000188343	0.588052	5.68833e-07	1.38732e-05	0.62509	1.55212e-07	2.297e-06	1.38732e-05	0.606571
ZNF441	ENSG00000197044	-1.07037	5.67818e-07	1.38732e-05	-1.39069	1.29292e-08	3.26182e-07	1.38732e-05	-1.23053
LYPD1	ENSG00000150551	0.761425	5.87593e-07	1.42807e-05	1.23145	1.53402e-10	1.16736e-08	1.42807e-05	0.996438
GPRASP2	ENSG00000158301	-0.724335	6.02481e-07	1.4617e-05	-0.730569	5.35568e-07	6.11839e-06	1.4617e-05	-0.727452
CDYL2	ENSG00000166446	1.52157	6.0863e-07	1.47405e-05	1.60694	3.18458e-07	4.02801e-06	1.47405e-05	1.56425
BDH2	ENSG00000164039	-0.650049	6.10717e-07	1.47654e-05	-0.964985	6.01922e-10	3.03709e-08	1.47654e-05	-0.807517
GSTP1	ENSG00000084207	-0.884896	6.27905e-07	1.50322e-05	-1.36103	4.88916e-10	2.60868e-08	1.50322e-05	-1.12296
HERC2P3	ENSG00000180229	1.42028	6.26686e-07	1.50322e-05	1.66436	6.44156e-08	1.16956e-06	1.50322e-05	1.54232
RNF144B	ENSG00000137393	-0.842167	6.28232e-07	1.50322e-05	-1.13531	6.28069e-09	1.89318e-07	1.50322e-05	-0.98874
SYF2	ENSG00000117614	0.805782	6.25596e-07	1.50322e-05	0.925369	7.41519e-08	1.29729e-06	1.50322e-05	0.865575
USP18	ENSG00000184979	-0.705462	6.26236e-07	1.50322e-05	-0.930078	7.08719e-09	2.05221e-07	1.50322e-05	-0.81777
SPRYD3	ENSG00000167778	0.754561	6.30927e-07	1.50708e-05	0.757485	6.6163e-07	7.27793e-06	1.50708e-05	0.756023
VWA5B2	ENSG00000145198	1.14116	6.42063e-07	1.52869e-05	1.62711	1.66511e-09	6.66332e-08	1.52869e-05	1.38413
PARD3B	ENSG00000116117	0.623306	6.44852e-07	1.53246e-05	0.847166	2.0143e-09	7.77039e-08	1.53246e-05	0.735236
TSPAN31	ENSG00000135452	-0.802739	6.46672e-07	1.53417e-05	-0.764124	1.57404e-06	1.50757e-05	1.53417e-05	-0.783431
TDRD6	ENSG00000180113	1.65412	6.66678e-07	1.57894e-05	1.85528	1.33656e-07	2.03866e-06	1.57894e-05	1.7547
MICALL2	ENSG00000164877	-0.885387	6.72993e-07	1.58859e-05	-1.38252	8.22933e-10	3.87471e-08	1.58859e-05	-1.13395
TTC30A	ENSG00000197557	-0.823718	6.73034e-07	1.58859e-05	-1.46176	7.25041e-11	7.01175e-09	1.58859e-05	-1.14274
OGFR	ENSG00000060491	0.747086	1.22773e-08	7.53185e-07	0.587571	1.68256e-06	1.59333e-05	1.59333e-05	0.667328
PGM5	ENSG00000154330	-1.31419	6.82052e-07	1.60715e-05	-2.16066	2.02035e-09	7.77221e-08	1.60715e-05	-1.73742
MALT1	ENSG00000172175	0.626855	6.86595e-07	1.61512e-05	0.690055	1.03115e-07	1.66587e-06	1.61512e-05	0.658455
CIRBP	ENSG00000099622	0.82783	6.88806e-07	1.61759e-05	1.05766	1.26588e-08	3.2052e-07	1.61759e-05	0.942745
ATG4D	ENSG00000130734	0.707168	7.02028e-07	1.63759e-05	0.743774	2.91521e-07	3.75553e-06	1.63759e-05	0.725471
LIPE	ENSG00000079435	0.99596	7.02026e-07	1.63759e-05	1.31581	7.48128e-09	2.11327e-07	1.63759e-05	1.15589
TTYH2	ENSG00000141540	-0.820726	7.16741e-07	1.66356e-05	-0.887397	2.89967e-07	3.74789e-06	1.66356e-05	-0.854062
SGK3	ENSG00000104205	0.693615	2.10673e-08	1.11978e-06	0.565635	1.77308e-06	1.665e-05	1.665e-05	0.629625
PEA15	ENSG00000162734	0.776634	7.20963e-07	1.67057e-05	0.959159	2.40451e-08	5.37482e-07	1.67057e-05	0.867896
TMEM143	ENSG00000161558	-0.76365	7.23297e-07	1.67319e-05	-0.941428	3.22034e-08	6.70351e-07	1.67319e-05	-0.852539
CALML4	ENSG00000129007	1.65045	7.26227e-07	1.67719e-05	1.76768	3.03157e-07	3.86255e-06	1.67719e-05	1.70906
PLA2G7	ENSG00000146070	-1.26423	7.31164e-07	1.68301e-05	-1.30663	6.53573e-07	7.21781e-06	1.68301e-05	-1.28543
AP003900.1	ENSG00000277693	1.22141	7.33887e-07	1.68649e-05	1.5199	2.66166e-08	5.80976e-07	1.68649e-05	1.37066
RLIM	ENSG00000131263	-0.580076	7.3989e-07	1.69235e-05	-0.676325	2.68365e-08	5.84859e-07	1.69235e-05	-0.628201
KMT5C	ENSG00000133247	-0.594729	7.42986e-07	1.6962e-05	-0.722735	1.40593e-08	3.49626e-07	1.6962e-05	-0.658732
MORC3	ENSG00000159256	0.625474	7.55774e-07	1.72007e-05	0.778485	1.09984e-08	2.87902e-07	1.72007e-05	0.701979
SCN8A	ENSG00000196876	0.822626	7.57787e-07	1.72152e-05	1.34976	1.75568e-10	1.25382e-08	1.72152e-05	1.0862
JAK3	ENSG00000105639	-1.01654	7.61851e-07	1.72794e-05	-1.52815	2.40896e-09	9.04238e-08	1.72794e-05	-1.27235
AC000068.1	ENSG00000185065	-0.977686	7.69342e-07	1.74209e-05	-1.18557	5.17928e-08	9.68143e-07	1.74209e-05	-1.08163
MOB2	ENSG00000182208	0.620636	7.73551e-07	1.74878e-05	0.63752	4.73728e-07	5.55782e-06	1.74878e-05	0.629078
LDHD	ENSG00000166816	-1.27538	7.84125e-07	1.76695e-05	-1.47347	1.72637e-07	2.49942e-06	1.76695e-05	-1.37443
SPECC1	ENSG00000128487	0.561652	7.9865e-07	1.79387e-05	0.644334	3.77322e-08	7.5816e-07	1.79387e-05	0.602993
NIT2	ENSG00000114021	-0.751788	8.04151e-07	1.80332e-05	-1.00793	7.09361e-09	2.05221e-07	1.80332e-05	-0.879859
DMWD	ENSG00000185800	0.734464	8.09385e-07	1.80633e-05	0.941331	1.33058e-08	3.33867e-07	1.80633e-05	0.837897
SIPA1	ENSG00000213445	-0.746825	8.08985e-07	1.80633e-05	-1.1112	1.42868e-09	5.93905e-08	1.80633e-05	-0.929014
VPS52	ENSG00000223501	-0.600143	8.08394e-07	1.80633e-05	-0.706348	2.96772e-08	6.28297e-07	1.80633e-05	-0.653246
PRMT9	ENSG00000164169	-0.682753	8.3125e-07	1.84489e-05	-0.727517	2.82263e-07	3.67364e-06	1.84489e-05	-0.705135
MAML2	ENSG00000184384	-0.776708	8.36329e-07	1.84869e-05	-0.858693	2.16285e-07	2.99998e-06	1.84869e-05	-0.8177
KCNH2	ENSG00000055118	1.03745	8.43352e-07	1.85831e-05	1.70541	2.30564e-10	1.54367e-08	1.85831e-05	1.37143
PLEKHA4	ENSG00000105559	-1.44516	8.61015e-07	1.89423e-05	-1.44008	1.60817e-06	1.53288e-05	1.89423e-05	-1.44262
TOR1B	ENSG00000136816	0.66191	8.63477e-07	1.89665e-05	0.893293	4.22017e-09	1.40192e-07	1.89665e-05	0.777602
NR1D2	ENSG00000174738	0.628013	8.6982e-07	1.90311e-05	0.763935	1.9258e-08	4.47725e-07	1.90311e-05	0.695974
FNIP2	ENSG00000052795	0.620327	8.72515e-07	1.90449e-05	0.858522	1.98735e-09	7.68772e-08	1.90449e-05	0.739425
KLLN	ENSG00000227268	-1.42086	8.77819e-07	1.91307e-05	-1.61037	2.49478e-07	3.33739e-06	1.91307e-05	-1.51562
DZIP3	ENSG00000198919	-0.685218	8.90925e-07	1.93557e-05	-0.691097	7.85848e-07	8.36676e-06	1.93557e-05	-0.688157
NKX3-1	ENSG00000167034	0.986174	8.90331e-07	1.93557e-05	1.02308	5.5978e-07	6.34812e-06	1.93557e-05	1.00463
CPD	ENSG00000108582	0.5749	9.07666e-07	1.96178e-05	0.670119	3.26598e-08	6.76817e-07	1.96178e-05	0.622509
NACC2	ENSG00000148411	0.611276	9.16073e-07	1.9748e-05	0.862435	1.31754e-09	5.59391e-08	1.9748e-05	0.736856
ELOVL6	ENSG00000170522	-0.645268	9.17525e-07	1.97488e-05	-0.865949	5.30757e-09	1.6935e-07	1.97488e-05	-0.755608
HERC2P2	ENSG00000276550	0.799659	9.28582e-07	1.99559e-05	0.950848	6.32477e-08	1.15136e-06	1.99559e-05	0.875253
NPTX1	ENSG00000171246	0.819671	1.22598e-09	1.43471e-07	0.563934	2.1991e-06	2.0095e-05	2.0095e-05	0.691803
SHISA4	ENSG00000198892	1.81114	8.33288e-07	1.84489e-05	1.7053	2.28072e-06	2.07043e-05	2.07043e-05	1.75822
LINC00888	ENSG00000240024	0.638056	9.91144e-07	2.1105e-05	0.839047	6.9042e-09	2.01991e-07	2.1105e-05	0.738551
LGMN	ENSG00000100600	-0.664885	1.01491e-06	2.15151e-05	-0.657118	1.34841e-06	1.32332e-05	2.15151e-05	-0.661001
PLIN4	ENSG00000167676	1.9163	1.01504e-06	2.15151e-05	2.95041	9.09575e-10	4.18044e-08	2.15151e-05	2.43335
SLC35G1	ENSG00000176273	-0.625447	1.01871e-06	2.15602e-05	-0.737203	4.60092e-08	8.84978e-07	2.15602e-05	-0.681325
EGFL7	ENSG00000172889	-0.906287	1.24422e-07	4.45426e-06	-0.748258	2.44827e-06	2.19117e-05	2.19117e-05	-0.827272
BEND7	ENSG00000165626	0.63985	1.03923e-06	2.19278e-05	0.833614	8.5285e-09	2.33795e-07	2.19278e-05	0.736732
GPHN	ENSG00000171723	0.604861	1.0483e-06	2.20857e-05	0.595836	1.50964e-06	1.45288e-05	2.20857e-05	0.600348
ABCC2	ENSG00000023839	1.36978	1.07063e-06	2.24881e-05	2.05488	1.79087e-09	7.08512e-08	2.24881e-05	1.71233
SRD5A3	ENSG00000128039	-0.611132	1.07003e-06	2.24881e-05	-0.972074	2.04469e-10	1.42372e-08	2.24881e-05	-0.791603
ELFN2	ENSG00000166897	-1.50092	1.07345e-06	2.25134e-05	-1.673	5.73402e-07	6.47806e-06	2.25134e-05	-1.58696
ENO1	ENSG00000074800	-0.610185	1.09895e-06	2.29789e-05	-0.894458	7.88283e-10	3.75946e-08	2.29789e-05	-0.752321
APOBEC3F	ENSG00000128394	-1.18437	1.10387e-06	2.30473e-05	-1.23221	9.14787e-07	9.47162e-06	2.30473e-05	-1.20829
CAPS	ENSG00000105519	1.08352	1.11656e-06	2.32774e-05	1.29362	7.26091e-08	1.27671e-06	2.32774e-05	1.18857
ALDH1A3	ENSG00000184254	-0.826634	1.1199e-06	2.33119e-05	-1.30628	1.11082e-09	4.95812e-08	2.33119e-05	-1.06646
ANKRD34A	ENSG00000272031	-1.00095	1.12767e-06	2.34386e-05	-1.45024	6.642e-09	1.98065e-07	2.34386e-05	-1.22559
ST3GAL1	ENSG00000008513	0.602978	6.16394e-07	1.48768e-05	0.565299	2.64895e-06	2.35263e-05	2.35263e-05	0.584138
S100A11	ENSG00000163191	-1.16824	3.99808e-09	3.45822e-07	-0.781361	2.66728e-06	2.36589e-05	2.36589e-05	-0.974798
METTL7B	ENSG00000170439	-1.17794	1.14875e-06	2.37352e-05	-1.88296	4.85042e-09	1.5819e-07	2.37352e-05	-1.53045
FBXO36	ENSG00000153832	-1.10136	1.154e-06	2.38082e-05	-1.55481	1.26271e-08	3.20301e-07	2.38082e-05	-1.32809
RICTOR	ENSG00000164327	0.590906	1.16896e-06	2.40812e-05	0.726373	1.6809e-08	3.99904e-07	2.40812e-05	0.65864
RBM14	ENSG00000239306	-0.975842	1.18692e-06	2.43627e-05	-1.92792	3.00937e-11	3.58192e-09	2.43627e-05	-1.45188
MTSS2	ENSG00000132613	0.806743	1.19021e-06	2.43749e-05	1.10848	6.82556e-09	2.01383e-07	2.43749e-05	0.957612
MINDY3	ENSG00000148481	-0.748224	1.87686e-08	1.00916e-06	-0.584272	2.76904e-06	2.44371e-05	2.44371e-05	-0.666248
HLA-DMB	ENSG00000242574	-1.29197	1.1991e-06	2.44489e-05	-1.63728	8.82718e-08	1.46982e-06	2.44489e-05	-1.46462
RASSF7	ENSG00000099849	0.798786	1.19809e-06	2.44489e-05	0.858884	4.25273e-07	5.0792e-06	2.44489e-05	0.828835
PPM1J	ENSG00000155367	-1.02468	1.21556e-06	2.47123e-05	-1.67258	1.34052e-09	5.65133e-08	2.47123e-05	-1.34863
AC004918.4	ENSG00000270157	1.59156	1.22498e-06	2.48313e-05	1.71319	4.93922e-07	5.75065e-06	2.48313e-05	1.65238
C5orf22	ENSG00000082213	-0.599105	1.22468e-06	2.48313e-05	-0.724964	2.82948e-08	6.09016e-07	2.48313e-05	-0.662035
SEMA3E	ENSG00000170381	-0.804985	1.2311e-06	2.4883e-05	-1.47273	1.11182e-10	9.49891e-09	2.4883e-05	-1.13886
CCDC25	ENSG00000147419	-0.544283	1.25361e-06	2.52683e-05	-0.594996	1.7405e-07	2.51434e-06	2.52683e-05	-0.569639
SIRT5	ENSG00000124523	-0.734982	1.2538e-06	2.52683e-05	-0.856578	1.22686e-07	1.91529e-06	2.52683e-05	-0.79578
AC127024.8	ENSG00000280069	2.3545	1.25629e-06	2.52819e-05	2.84087	7.96162e-08	1.36041e-06	2.52819e-05	2.59769
AC107871.1	ENSG00000260007	1.13984	1.27066e-06	2.54974e-05	1.2809	2.31692e-07	3.16018e-06	2.54974e-05	1.21037
GID4	ENSG00000141034	0.601505	1.30543e-06	2.61198e-05	0.627359	5.79282e-07	6.52676e-06	2.61198e-05	0.614432
C22orf46	ENSG00000184208	-0.761545	9.00159e-07	1.94955e-05	-0.710137	3.00237e-06	2.62467e-05	2.62467e-05	-0.735841
FAM50B	ENSG00000145945	-0.940188	1.59391e-07	5.33332e-06	-0.778337	3.01408e-06	2.63258e-05	2.63258e-05	-0.859263
PKN2-AS1	ENSG00000237505	-1.66043	8.29708e-08	3.26794e-06	-1.30039	3.0152e-06	2.63258e-05	2.63258e-05	-1.48041
WDR45	ENSG00000196998	0.634669	1.33319e-06	2.65228e-05	0.848026	7.15467e-09	2.05435e-07	2.65228e-05	0.741347
MIR4500HG	ENSG00000228824	-1.51143	3.00504e-07	8.35294e-06	-1.30915	3.06842e-06	2.66734e-05	2.66734e-05	-1.41029
DARS2	ENSG00000117593	-0.776216	1.35412e-06	2.69009e-05	-0.839707	4.16212e-07	4.99669e-06	2.69009e-05	-0.807961
ELOVL7	ENSG00000164181	0.684655	5.10552e-07	1.26963e-05	0.626169	3.15582e-06	2.73138e-05	2.73138e-05	0.655412
AC090181.3	ENSG00000278991	1.70964	1.38527e-06	2.74414e-05	1.92165	2.85921e-07	3.71085e-06	2.74414e-05	1.81564
SH3GL2	ENSG00000107295	0.840864	5.31933e-07	1.3111e-05	0.75379	3.20384e-06	2.76779e-05	2.76779e-05	0.797327
FAM78A	ENSG00000126882	-0.971983	1.40801e-06	2.78127e-05	-1.73804	2.96286e-10	1.842e-08	2.78127e-05	-1.35501
DDX47	ENSG00000213782	1.07198	4.60782e-07	1.18392e-05	0.960824	3.25567e-06	2.80734e-05	2.80734e-05	1.0164
SNHG6	ENSG00000245910	0.705574	1.43263e-06	2.8225e-05	1.16427	2.53478e-10	1.65725e-08	2.8225e-05	0.934922
HCN3	ENSG00000143630	0.827201	1.44559e-06	2.83938e-05	1.20936	2.93669e-09	1.04594e-07	2.83938e-05	1.01828
FBXO33	ENSG00000165355	0.660487	3.26668e-07	8.99048e-06	0.591525	3.31968e-06	2.85018e-05	2.85018e-05	0.626006
CCNL2	ENSG00000221978	0.68612	1.46953e-06	2.87829e-05	0.712798	7.47452e-07	8.03949e-06	2.87829e-05	0.699459
PFDN2	ENSG00000143256	-0.61713	1.47235e-06	2.87978e-05	-0.642189	7.3643e-07	7.95002e-06	2.87978e-05	-0.629659
AHCYL2	ENSG00000158467	0.640066	1.49731e-06	2.92038e-05	0.867463	6.57609e-09	1.96943e-07	2.92038e-05	0.753765
OTUD6B	ENSG00000155100	-0.637827	1.49573e-06	2.92038e-05	-0.699558	2.85604e-07	3.71019e-06	2.92038e-05	-0.668692
GPRC5A	ENSG00000013588	-1.23445	1.52079e-06	2.96202e-05	-1.76114	1.98666e-08	4.60304e-07	2.96202e-05	-1.4978
GFI1	ENSG00000162676	-0.715334	1.5409e-06	2.99701e-05	-0.898039	4.63976e-08	8.91218e-07	2.99701e-05	-0.806686
TACC1	ENSG00000147526	0.615615	1.55671e-06	3.01932e-05	0.967035	3.37875e-10	2.02812e-08	3.01932e-05	0.791325
TRABD2B	ENSG00000269113	0.88804	4.25268e-07	1.11953e-05	0.773859	3.54774e-06	3.02547e-05	3.02547e-05	0.830949
MPV17L2	ENSG00000254858	-0.688128	1.57446e-06	3.04951e-05	-0.720574	7.67175e-07	8.21815e-06	3.04951e-05	-0.704351
AVEN	ENSG00000169857	0.701974	1.58147e-06	3.05884e-05	0.987742	4.98938e-09	1.62341e-07	3.05884e-05	0.844858
ABCG2	ENSG00000118777	-0.995785	1.60226e-06	3.08192e-05	-1.34088	2.33759e-08	5.26753e-07	3.08192e-05	-1.16833
AL035425.3	ENSG00000261409	-0.655927	1.59886e-06	3.08192e-05	-1.23261	2.05478e-11	2.77814e-09	3.08192e-05	-0.944267
FOXRED1	ENSG00000110074	-0.565686	1.59831e-06	3.08192e-05	-0.578805	1.06793e-06	1.08238e-05	3.08192e-05	-0.572246
LINC00574	ENSG00000231690	-1.27135	1.6003e-06	3.08192e-05	-1.2455	3.28013e-06	2.82318e-05	3.08192e-05	-1.25843
NPTXR	ENSG00000221890	0.689448	1.62918e-06	3.12938e-05	1.28961	2.44953e-11	3.18806e-09	3.12938e-05	0.989529
DYNC1LI2	ENSG00000135720	0.591962	1.6411e-06	3.1436e-05	0.858856	1.31606e-09	5.59391e-08	3.1436e-05	0.725409
AL359764.3	ENSG00000287738	1.42563	1.65146e-06	3.14614e-05	2.20672	1.57848e-09	6.33954e-08	3.14614e-05	1.81618
C11orf95	ENSG00000188070	0.659472	1.64857e-06	3.14614e-05	0.953936	2.41787e-09	9.05141e-08	3.14614e-05	0.806704
MSANTD2	ENSG00000120458	0.743851	1.64644e-06	3.14614e-05	0.967325	2.42371e-08	5.40906e-07	3.14614e-05	0.855588
MTR	ENSG00000116984	-0.605002	1.6494e-06	3.14614e-05	-0.626953	7.99473e-07	8.48587e-06	3.14614e-05	-0.615978
FCSK	ENSG00000157353	-0.584015	1.66198e-06	3.15915e-05	-0.798673	4.22132e-09	1.40192e-07	3.15915e-05	-0.691344
PPP1R26-AS1	ENSG00000225361	-1.10018	1.66283e-06	3.15915e-05	-1.17367	8.16833e-07	8.61106e-06	3.15915e-05	-1.13693
PRSS23	ENSG00000150687	0.572574	1.66578e-06	3.16045e-05	0.922012	1.38838e-10	1.1241e-08	3.16045e-05	0.747293
FAM238C	ENSG00000283709	2.21345	1.68279e-06	3.18837e-05	2.74075	7.64061e-08	1.32672e-06	3.18837e-05	2.4771
RAB23	ENSG00000112210	-0.539737	1.69338e-06	3.20408e-05	-0.637394	4.3017e-08	8.35786e-07	3.20408e-05	-0.588566
XYLT1	ENSG00000103489	0.855154	1.26871e-06	2.54951e-05	0.796674	3.80242e-06	3.21285e-05	3.21285e-05	0.825914
CRACR2A	ENSG00000130038	-0.799317	1.72133e-06	3.25253e-05	-1.22056	2.87186e-09	1.02548e-07	3.25253e-05	-1.00994
EVA1B	ENSG00000142694	0.890669	1.7264e-06	3.2577e-05	1.14274	3.15814e-08	6.58387e-07	3.2577e-05	1.01671
TINCR	ENSG00000223573	1.54007	1.74929e-06	3.29644e-05	1.8748	1.05588e-07	1.69599e-06	3.29644e-05	1.70743
EPHA6	ENSG00000080224	0.852127	7.55911e-07	1.72007e-05	0.768598	3.97416e-06	3.3336e-05	3.3336e-05	0.810362
FOXA1	ENSG00000129514	0.82382	1.31281e-06	2.61548e-05	0.771536	4.02484e-06	3.36235e-05	3.36235e-05	0.797678
NPEPPS	ENSG00000141279	0.590743	5.65303e-08	2.46784e-06	0.494618	4.02487e-06	3.36235e-05	3.36235e-05	0.54268
AC108488.3	ENSG00000287126	-0.830872	1.79237e-06	3.36395e-05	-0.813871	2.81457e-06	2.47917e-05	3.36395e-05	-0.822371
FOXI3	ENSG00000214336	0.745249	1.79002e-06	3.36395e-05	0.960727	3.03923e-08	6.38376e-07	3.36395e-05	0.852988
GIGYF1	ENSG00000146830	0.648385	1.81725e-06	3.40015e-05	0.709333	3.38173e-07	4.22367e-06	3.40015e-05	0.678859
HCFC2	ENSG00000111727	0.684235	1.81898e-06	3.40015e-05	0.953939	6.26497e-09	1.89254e-07	3.40015e-05	0.819087
SH2D2A	ENSG00000027869	-0.813742	1.81872e-06	3.40015e-05	-1.16002	1.02974e-08	2.7211e-07	3.40015e-05	-0.986881
PFDN5	ENSG00000123349	0.673836	1.82393e-06	3.40483e-05	0.726884	4.64943e-07	5.47558e-06	3.40483e-05	0.70036
APTX	ENSG00000137074	-0.572236	1.82926e-06	3.41021e-05	-0.572889	1.86573e-06	1.7391e-05	3.41021e-05	-0.572562
SULT2B1	ENSG00000088002	-2.18879	8.4159e-07	1.85737e-05	-2.73364	4.09829e-06	3.41112e-05	3.41112e-05	-2.46121
FNDC10	ENSG00000228594	-0.799364	1.83315e-06	3.41289e-05	-1.18686	3.72698e-09	1.27293e-07	3.41289e-05	-0.993114
AL358473.1	ENSG00000229191	-1.71297	1.70569e-07	5.52406e-06	-1.3952	4.21991e-06	3.49384e-05	3.49384e-05	-1.55408
ARRDC1	ENSG00000197070	0.575139	1.88595e-06	3.50183e-05	0.57722	1.84596e-06	1.72298e-05	3.50183e-05	0.576179
PLXNB1	ENSG00000164050	0.686204	1.92702e-06	3.55912e-05	1.17587	1.56085e-10	1.17868e-08	3.55912e-05	0.931038
DMPK	ENSG00000104936	0.965531	1.93071e-06	3.56121e-05	1.01602	9.08167e-07	9.41007e-06	3.56121e-05	0.990775
TEPSIN	ENSG00000167302	0.635174	1.95959e-06	3.60491e-05	0.699871	3.16047e-07	4.00116e-06	3.60491e-05	0.667522
ZFHX2-AS1	ENSG00000157306	1.57546	1.96602e-06	3.61197e-05	2.07117	3.4368e-08	7.05907e-07	3.61197e-05	1.82332
MKRN1	ENSG00000133606	0.543788	1.97455e-06	3.62287e-05	0.705316	6.67958e-09	1.9876e-07	3.62287e-05	0.624552
KMT5A	ENSG00000183955	0.566793	2.04506e-06	3.74239e-05	0.817795	1.39676e-09	5.85283e-08	3.74239e-05	0.692294
PPP4R1L	ENSG00000124224	0.781916	2.06043e-06	3.76555e-05	0.82418	1.04157e-06	1.05757e-05	3.76555e-05	0.803048
RCBTB2	ENSG00000136161	0.861979	2.07357e-06	3.77471e-05	0.929846	7.29553e-07	7.888e-06	3.77471e-05	0.895912
NDUFS8	ENSG00000110717	-0.632087	2.0781e-06	3.77803e-05	-0.79015	3.44184e-08	7.05907e-07	3.77803e-05	-0.711118
KLHL24	ENSG00000114796	0.581429	2.10385e-06	3.81615e-05	0.882972	6.54903e-10	3.20006e-08	3.81615e-05	0.732201
TM7SF2	ENSG00000149809	-0.6122	2.10455e-06	3.81615e-05	-0.722523	9.72613e-08	1.58788e-06	3.81615e-05	-0.667361
RBM20	ENSG00000203867	0.681647	2.13263e-06	3.86204e-05	0.922561	1.28335e-08	3.24355e-07	3.86204e-05	0.802104
PPP1R3B	ENSG00000173281	-0.679002	2.15531e-06	3.89297e-05	-1.04887	1.51007e-09	6.18506e-08	3.89297e-05	-0.863935
DEF6	ENSG00000023892	-0.823059	2.17478e-06	3.91799e-05	-1.18849	1.22582e-08	3.14379e-07	3.91799e-05	-1.00577
ZBTB42	ENSG00000179627	0.99744	1.25107e-08	7.60801e-07	0.702558	4.86352e-06	3.94234e-05	3.94234e-05	0.849999
CHST8	ENSG00000124302	0.705869	2.20021e-06	3.95356e-05	0.989911	7.44296e-09	2.11327e-07	3.95356e-05	0.84789
CYP2S1	ENSG00000167600	-1.23524	2.22917e-06	4.00044e-05	-1.45521	5.72247e-07	6.47806e-06	4.00044e-05	-1.34522
AC009948.4	ENSG00000279598	1.59369	2.23994e-06	4.01399e-05	1.89792	1.84778e-07	2.64462e-06	4.01399e-05	1.7458
NPAS1	ENSG00000130751	-0.660497	2.2477e-06	4.01815e-05	-0.685382	1.31119e-06	1.29135e-05	4.01815e-05	-0.672939
LPL	ENSG00000175445	0.875494	2.26111e-06	4.03695e-05	1.25029	7.45918e-09	2.11327e-07	4.03695e-05	1.06289
HCN4	ENSG00000138622	0.842206	2.2758e-06	4.05278e-05	1.132	2.02251e-08	4.65546e-07	4.05278e-05	0.987105
LINC00337	ENSG00000225077	-1.16392	2.2741e-06	4.05278e-05	-1.36246	4.50312e-07	5.32347e-06	4.05278e-05	-1.26319
SNTA1	ENSG00000101400	-0.74379	2.31301e-06	4.10854e-05	-0.995008	2.44238e-08	5.42935e-07	4.10854e-05	-0.869399
PEX11G	ENSG00000104883	-0.965416	2.33391e-06	4.14039e-05	-1.48548	5.75193e-09	1.77608e-07	4.14039e-05	-1.22545
AL138724.1	ENSG00000272269	1.3139	2.98237e-07	8.33052e-06	1.10558	5.19969e-06	4.16633e-05	4.16633e-05	1.20974
PSPN	ENSG00000125650	0.929025	2.98501e-07	8.33052e-06	0.773414	5.23034e-06	4.18608e-05	4.18608e-05	0.851219
EGLN2	ENSG00000269858	0.760078	2.37108e-06	4.19564e-05	0.871586	3.2013e-07	4.03817e-06	4.19564e-05	0.815832
CCNE2	ENSG00000175305	1.03338	1.1043e-11	4.80578e-09	0.539419	5.28909e-06	4.22581e-05	4.22581e-05	0.786397
HLA-DRB1	ENSG00000196126	-1.22991	2.40851e-06	4.23501e-05	-1.41352	7.75626e-07	8.29598e-06	4.23501e-05	-1.32171
SFMBT1	ENSG00000163935	0.574831	2.41098e-06	4.23501e-05	0.757866	8.87696e-09	2.41919e-07	4.23501e-05	0.666348
ZCCHC2	ENSG00000141664	0.72282	2.41123e-06	4.23501e-05	0.833994	2.5527e-07	3.39866e-06	4.23501e-05	0.778407
STOML1	ENSG00000067221	-0.654867	2.43221e-06	4.26586e-05	-0.69997	8.08932e-07	8.55893e-06	4.26586e-05	-0.677419
MPP3	ENSG00000161647	0.758983	2.41157e-06	4.23501e-05	0.727423	5.3759e-06	4.28288e-05	4.28288e-05	0.743203
AC027307.3	ENSG00000268798	1.13827	2.51224e-06	4.38371e-05	1.17108	1.89558e-06	1.76338e-05	4.38371e-05	1.15468
CSNK1E	ENSG00000213923	0.544081	2.51514e-06	4.38371e-05	0.821906	5.60672e-10	2.90257e-08	4.38371e-05	0.682993
DGKD	ENSG00000077044	0.597662	2.50767e-06	4.38371e-05	0.826686	5.50458e-09	1.7304e-07	4.38371e-05	0.712174
ZNF524	ENSG00000171443	0.728648	2.5118e-06	4.38371e-05	0.939172	4.37883e-08	8.49298e-07	4.38371e-05	0.83391
TMEM189	ENSG00000240849	0.611015	2.54347e-06	4.42201e-05	1.03384	1.47079e-10	1.1577e-08	4.42201e-05	0.822428
PAK1IP1	ENSG00000111845	-0.67911	2.55934e-06	4.44405e-05	-0.889516	3.13056e-08	6.54597e-07	4.44405e-05	-0.784313
HDHD5-AS1	ENSG00000185837	-1.58456	5.0533e-08	2.25552e-06	-1.15246	5.7479e-06	4.52488e-05	4.52488e-05	-1.36851
G6PC3	ENSG00000141349	-0.654899	2.61242e-06	4.53059e-05	-0.799382	8.90086e-08	1.47916e-06	4.53059e-05	-0.72714
ZNF664	ENSG00000179195	0.502698	2.62929e-06	4.54868e-05	0.775377	1.71553e-10	1.2443e-08	4.54868e-05	0.639038
CA14	ENSG00000118298	-1.31229	2.65817e-06	4.59277e-05	-1.50544	8.49684e-07	8.87631e-06	4.59277e-05	-1.40886
ACAT2	ENSG00000120437	-0.658294	2.68055e-06	4.61365e-05	-0.828701	5.1386e-08	9.61831e-07	4.61365e-05	-0.743497
TMEM53	ENSG00000126106	-0.71785	2.68351e-06	4.61365e-05	-0.894692	1.18377e-07	1.85854e-06	4.61365e-05	-0.806271
ACBD4	ENSG00000181513	-1.01523	1.47319e-08	8.5056e-07	-0.702189	5.91786e-06	4.62729e-05	4.62729e-05	-0.858708
ARSG	ENSG00000141337	-0.622887	2.6987e-06	4.63405e-05	-0.739256	1.30483e-07	2.00122e-06	4.63405e-05	-0.681071
RNF227	ENSG00000179859	0.690639	2.71443e-06	4.65531e-05	1.08407	1.18826e-09	5.18736e-08	4.65531e-05	0.887355
TPPP	ENSG00000171368	0.92295	9.89702e-08	3.75547e-06	0.715233	6.0044e-06	4.68707e-05	4.68707e-05	0.819092
TPD52L1	ENSG00000111907	-0.634055	2.75009e-06	4.71067e-05	-0.920291	4.58089e-09	1.50812e-07	4.71067e-05	-0.777173
SCN1B	ENSG00000105711	1.83264	2.25724e-07	6.74132e-06	1.49518	6.10155e-06	4.75491e-05	4.75491e-05	1.66391
NPM1P27	ENSG00000249353	0.674932	2.80435e-06	4.79183e-05	0.871865	4.07189e-08	7.9979e-07	4.79183e-05	0.773399
WASH7P	ENSG00000227232	1.02181	2.80373e-06	4.79183e-05	1.01026	4.1004e-06	3.41112e-05	4.79183e-05	1.01604
SNX25	ENSG00000109762	0.566159	2.81083e-06	4.79702e-05	0.618877	4.35323e-07	5.17704e-06	4.79702e-05	0.592518
SNHG26	ENSG00000228649	0.834361	2.82121e-06	4.80884e-05	0.920953	7.67759e-07	8.21815e-06	4.80884e-05	0.877657
FAM219B	ENSG00000178761	0.642652	2.83876e-06	4.83284e-05	0.868729	1.4755e-08	3.63035e-07	4.83284e-05	0.75569
SMIM2-AS1	ENSG00000227258	-1.56079	1.43294e-06	2.8225e-05	-1.44879	6.28688e-06	4.87478e-05	4.87478e-05	-1.50479
AP1S2	ENSG00000182287	0.623039	2.87699e-06	4.88596e-05	0.763055	6.36083e-08	1.15641e-06	4.88596e-05	0.693047
EXD3	ENSG00000187609	-0.631078	2.88142e-06	4.88753e-05	-0.716253	3.02712e-07	3.86041e-06	4.88753e-05	-0.673665
LRP1B	ENSG00000168702	0.612286	2.89942e-06	4.91208e-05	0.622466	2.22594e-06	2.03135e-05	4.91208e-05	0.617376
DHCR24	ENSG00000116133	-0.810015	2.92391e-06	4.94756e-05	-1.24805	3.03842e-09	1.07393e-07	4.94756e-05	-1.02903
PHYH	ENSG00000107537	-0.812101	2.92751e-06	4.94763e-05	-1.237	5.73388e-09	1.77608e-07	4.94763e-05	-1.02455
PRSS12	ENSG00000164099	-0.724072	3.03497e-06	5.12303e-05	-0.760999	1.61097e-06	1.53345e-05	5.12303e-05	-0.742536
TMEM266	ENSG00000169758	-0.7672	3.06216e-06	5.16268e-05	-1.32607	6.89136e-10	3.32073e-08	5.16268e-05	-1.04664
ARVCF	ENSG00000099889	0.60741	3.09233e-06	5.20095e-05	1.03995	1.36515e-10	1.1183e-08	5.20095e-05	0.823679
AC022211.2	ENSG00000263843	-0.905525	3.10222e-06	5.21128e-05	-1.27229	2.56452e-08	5.62526e-07	5.21128e-05	-1.08891
FOS	ENSG00000170345	1.37695	3.14133e-06	5.27061e-05	1.83249	4.98735e-08	9.41718e-07	5.27061e-05	1.60472
PLIN5	ENSG00000214456	1.21376	3.17803e-06	5.31938e-05	2.60315	8.73649e-12	1.56061e-09	5.31938e-05	1.90845
C1R	ENSG00000159403	-1.33535	9.9798e-07	2.12181e-05	-1.20702	7.01296e-06	5.34843e-05	5.34843e-05	-1.27119
KIF6	ENSG00000164627	-0.884383	1.40176e-06	2.77287e-05	-0.794016	7.06229e-06	5.37723e-05	5.37723e-05	-0.8392
FDXACB1	ENSG00000255561	-1.20084	3.21772e-06	5.37935e-05	-1.59566	9.50488e-08	1.5683e-06	5.37935e-05	-1.39825
AC004918.1	ENSG00000244701	0.952063	3.27009e-06	5.46035e-05	1.18509	1.22999e-07	1.91598e-06	5.46035e-05	1.06858
LNPEP	ENSG00000113441	0.679776	1.44102e-06	2.8344e-05	0.623575	7.23477e-06	5.49054e-05	5.49054e-05	0.651676
SLC25A5-AS1	ENSG00000224281	-0.938035	3.29517e-06	5.49563e-05	-1.23275	7.65566e-08	1.32768e-06	5.49563e-05	-1.08539
BATF2	ENSG00000168062	-1.3132	3.30529e-06	5.50366e-05	-1.3559	3.87131e-06	3.25555e-05	5.50366e-05	-1.33455
LGALS3BP	ENSG00000108679	-0.691179	3.30789e-06	5.50366e-05	-1.01715	6.81494e-09	2.01383e-07	5.50366e-05	-0.854165
ARC	ENSG00000198576	1.71928	3.32007e-06	5.51734e-05	2.39637	1.77827e-08	4.18314e-07	5.51734e-05	2.05783
TBC1D3L	ENSG00000274512	1.17924	3.34433e-06	5.55103e-05	1.52597	6.98038e-08	1.24467e-06	5.55103e-05	1.35261
KANK2	ENSG00000197256	0.804197	7.58717e-09	5.30949e-07	0.566052	7.47295e-06	5.64974e-05	5.64974e-05	0.685125
ATXN7	ENSG00000163635	1.04332	3.412e-06	5.64989e-05	1.24784	2.48747e-07	3.33403e-06	5.64989e-05	1.14558
AC102953.2	ENSG00000273230	1.27845	3.453e-08	1.68725e-06	0.911722	7.63464e-06	5.74392e-05	5.74392e-05	1.09509
SYT14	ENSG00000143469	1.1549	3.53843e-06	5.83841e-05	2.49502	9.8925e-12	1.58348e-09	5.83841e-05	1.82496
BICC1	ENSG00000122870	0.721295	3.68281e-07	9.92009e-06	0.616188	7.83278e-06	5.86132e-05	5.86132e-05	0.668741
MAP3K14	ENSG00000006062	1.0706	1.43115e-07	4.97012e-06	0.830265	7.8705e-06	5.87692e-05	5.87692e-05	0.950435
COL23A1	ENSG00000050767	-1.02598	2.35255e-06	4.16814e-05	-0.952804	7.91931e-06	5.9065e-05	5.9065e-05	-0.989391
PRTFDC1	ENSG00000099256	0.661333	1.22678e-06	2.48317e-05	0.601141	7.94667e-06	5.9211e-05	5.9211e-05	0.631237
CCDC157	ENSG00000187860	0.800459	3.61338e-06	5.93395e-05	0.98613	1.57372e-07	2.31911e-06	5.93395e-05	0.893295
PTPN2	ENSG00000175354	0.574535	1.63266e-06	3.13174e-05	0.534179	8.13536e-06	6.04229e-05	6.04229e-05	0.554357
CBX8	ENSG00000141570	0.597152	3.68452e-06	6.04365e-05	0.631869	1.24608e-06	1.23978e-05	6.04365e-05	0.614511
IQSEC1	ENSG00000144711	0.605112	3.70717e-06	6.06651e-05	0.602908	4.05116e-06	3.37823e-05	6.06651e-05	0.60401
CRYBG1	ENSG00000112297	-0.947626	3.72151e-06	6.08284e-05	-1.09704	6.02212e-07	6.73607e-06	6.08284e-05	-1.02233
BMP2	ENSG00000125845	0.69567	3.78205e-06	6.17455e-05	0.764461	8.0709e-07	8.54717e-06	6.17455e-05	0.730066
BRPF3	ENSG00000096070	0.80063	3.81419e-06	6.21788e-05	1.24636	3.24138e-09	1.13702e-07	6.21788e-05	1.02349
POLR1D	ENSG00000186184	0.559596	3.81753e-06	6.21788e-05	0.662883	1.08237e-07	1.72563e-06	6.21788e-05	0.611239
TRIM41	ENSG00000146063	-0.554846	3.87055e-06	6.29688e-05	-0.902125	2.90463e-10	1.83031e-08	6.29688e-05	-0.728486
ANKRD24	ENSG00000089847	-1.54987	7.35193e-08	2.99365e-06	-1.09139	8.63173e-06	6.31663e-05	6.31663e-05	-1.32063
DHRS11	ENSG00000278535	-0.819771	3.89572e-06	6.32306e-05	-1.03875	1.39133e-07	2.11064e-06	6.32306e-05	-0.929262
APEH	ENSG00000164062	-0.524969	3.92441e-06	6.3622e-05	-0.523315	4.29038e-06	3.54166e-05	6.3622e-05	-0.524142
MORF4L2-AS1	ENSG00000231154	-1.19418	3.93368e-06	6.36982e-05	-1.41831	6.57468e-07	7.24932e-06	6.36982e-05	-1.30625
ZNF843	ENSG00000176723	-1.57872	9.10736e-09	6.07789e-07	-0.980195	8.77423e-06	6.39403e-05	6.39403e-05	-1.27946
ADAMTSL3	ENSG00000156218	1.03331	3.99031e-06	6.43634e-05	1.42018	2.95929e-08	6.28297e-07	6.43634e-05	1.22674
CDH3	ENSG00000062038	-1.27138	3.99325e-06	6.43634e-05	-1.67503	2.09616e-07	2.93378e-06	6.43634e-05	-1.4732
ZNF436-AS1	ENSG00000249087	-0.932293	3.98832e-06	6.43634e-05	-1.38403	1.83237e-08	4.28148e-07	6.43634e-05	-1.15816
RSU1	ENSG00000148484	-0.546953	4.00791e-06	6.4525e-05	-0.55695	2.85559e-06	2.51054e-05	6.4525e-05	-0.551951
DVL1	ENSG00000107404	0.505036	4.04964e-06	6.49715e-05	0.579106	1.65887e-07	2.42407e-06	6.49715e-05	0.542071
TMIE	ENSG00000181585	-1.30896	4.09255e-06	6.55844e-05	-1.87991	9.54764e-08	1.5735e-06	6.55844e-05	-1.59443
ARHGEF9	ENSG00000131089	-0.620322	4.13991e-06	6.60427e-05	-0.667005	1.13875e-06	1.14335e-05	6.60427e-05	-0.643664
HDDC3	ENSG00000184508	-0.770326	4.14012e-06	6.60427e-05	-0.839713	1.24877e-06	1.24128e-05	6.60427e-05	-0.80502
ITGA4	ENSG00000115232	-0.755911	4.13228e-06	6.60427e-05	-0.998904	7.85206e-08	1.34831e-06	6.60427e-05	-0.877408
OLFM2	ENSG00000105088	-1.08119	4.76184e-07	1.21676e-05	-0.888307	9.16535e-06	6.61673e-05	6.61673e-05	-0.98475
CRIP3	ENSG00000146215	-1.37965	4.27342e-06	6.79554e-05	-1.45502	5.63169e-06	4.45102e-05	6.79554e-05	-1.41734
GTF2H5	ENSG00000272047	-0.764431	4.34321e-06	6.89664e-05	-0.950791	1.80049e-07	2.58433e-06	6.89664e-05	-0.857611
CPLANE2	ENSG00000132881	-0.790861	4.45089e-06	7.03554e-05	-0.763503	8.55193e-06	6.26153e-05	7.03554e-05	-0.777182
STK24	ENSG00000102572	0.603743	4.44736e-06	7.03554e-05	0.820641	1.52462e-08	3.69894e-07	7.03554e-05	0.712192
WDR18	ENSG00000065268	-0.502446	4.49145e-06	7.08357e-05	-0.771662	3.79496e-10	2.15708e-08	7.08357e-05	-0.637054
AC093249.6	ENSG00000261840	-0.737052	4.55213e-06	7.16305e-05	-1.15565	5.34385e-09	1.69518e-07	7.16305e-05	-0.946352
PLEKHA7	ENSG00000166689	0.675293	4.93867e-07	1.2482e-05	0.582156	1.00678e-05	7.19731e-05	7.19731e-05	0.628725
SLC25A21-AS1	ENSG00000258708	-0.922657	4.60341e-06	7.21927e-05	-1.15814	1.95099e-07	2.77522e-06	7.21927e-05	-1.0404
ZDHHC11B	ENSG00000206077	1.34926	4.61259e-06	7.22553e-05	1.52018	9.70241e-07	9.99377e-06	7.22553e-05	1.43472
ACYP2	ENSG00000170634	0.779072	4.6435e-06	7.26578e-05	0.942002	2.96522e-07	3.80587e-06	7.26578e-05	0.860537
MORF4L2	ENSG00000123562	-0.583891	4.66393e-06	7.28955e-05	-0.685926	1.86175e-07	2.65915e-06	7.28955e-05	-0.634909
SPOUT1	ENSG00000198917	1.26412	4.72183e-06	7.37177e-05	1.30332	3.58038e-06	3.04956e-05	7.37177e-05	1.28372
KHDRBS3	ENSG00000131773	0.535013	4.76017e-06	7.415e-05	0.603662	3.56486e-07	4.40109e-06	7.415e-05	0.569337
ZNF767P	ENSG00000133624	0.771648	4.77163e-06	7.42455e-05	1.12217	1.29992e-08	3.27355e-07	7.42455e-05	0.94691
LRRC4	ENSG00000128594	1.93252	2.55046e-08	1.30101e-06	1.32889	1.04969e-05	7.4734e-05	7.4734e-05	1.6307
TBC1D12	ENSG00000108239	0.555805	4.91327e-06	7.62309e-05	0.674929	8.57073e-08	1.4415e-06	7.62309e-05	0.615367
OTUD1	ENSG00000165312	0.724009	4.94444e-06	7.65921e-05	0.987938	3.51378e-08	7.17492e-07	7.65921e-05	0.855973
ARPIN-AP3S2	ENSG00000250021	1.15138	4.97209e-06	7.69347e-05	1.43733	2.03459e-07	2.86653e-06	7.69347e-05	1.29436
PGGHG	ENSG00000142102	-0.867638	5.00332e-06	7.72464e-05	-1.20141	4.18486e-08	8.18517e-07	7.72464e-05	-1.03452
SLC25A35	ENSG00000125434	-0.813992	5.06649e-06	7.78763e-05	-1.05448	1.56433e-07	2.31016e-06	7.78763e-05	-0.934234
LLGL2	ENSG00000073350	0.546177	5.08754e-06	7.81137e-05	0.590773	1.00751e-06	1.03014e-05	7.81137e-05	0.568475
SLC1A3	ENSG00000079215	0.909179	2.41539e-08	1.2458e-06	0.634568	1.10326e-05	7.81487e-05	7.81487e-05	0.771874
ZNF239	ENSG00000196793	-0.90771	5.15713e-06	7.90949e-05	-1.0101	1.20511e-06	1.20477e-05	7.90949e-05	-0.958906
DOCK9	ENSG00000088387	0.53928	5.18639e-06	7.93711e-05	0.54771	3.80721e-06	3.21285e-05	7.93711e-05	0.543495
FCHO1	ENSG00000130475	-0.807474	5.2056e-06	7.95754e-05	-1.13723	4.06592e-08	7.99746e-07	7.95754e-05	-0.972353
GNAZ	ENSG00000128266	0.552002	5.23466e-06	7.99319e-05	0.623401	4.10843e-07	4.94076e-06	7.99319e-05	0.587701
PNO1	ENSG00000115946	-0.627767	4.74957e-06	7.40678e-05	-0.600812	1.14401e-05	8.06251e-05	8.06251e-05	-0.614289
TMEM134	ENSG00000172663	-0.83648	5.30711e-06	8.09494e-05	-1.0818	1.51487e-07	2.25145e-06	8.09494e-05	-0.959143
PDZRN3	ENSG00000121440	0.787518	6.31056e-09	4.62239e-07	0.543415	1.16372e-05	8.17248e-05	8.17248e-05	0.665466
ALDH7A1	ENSG00000164904	-0.564217	5.3759e-06	8.18472e-05	-0.589647	2.24215e-06	2.03947e-05	8.18472e-05	-0.576932
LINC02019	ENSG00000273356	1.57501	5.37772e-06	8.18472e-05	2.49964	3.98306e-09	1.33658e-07	8.18472e-05	2.03733
SAMD11	ENSG00000187634	-0.69396	5.44638e-06	8.26213e-05	-1.22468	4.39037e-10	2.38094e-08	8.26213e-05	-0.959322
RPL7AP6	ENSG00000242071	1.14479	5.56718e-06	8.41301e-05	1.15172	5.88067e-06	4.60338e-05	8.41301e-05	1.14826
STN1	ENSG00000107960	-0.738247	5.57001e-06	8.41301e-05	-0.764974	3.76703e-06	3.18989e-05	8.41301e-05	-0.751611
AC020928.1	ENSG00000267260	-1.10242	1.45262e-06	2.84919e-05	-0.959675	1.21236e-05	8.46704e-05	8.46704e-05	-1.03105
DDX42	ENSG00000198231	-0.797934	3.74312e-08	1.80351e-06	-0.58448	1.21495e-05	8.48087e-05	8.48087e-05	-0.691207
COL3A1	ENSG00000168542	-1.19787	5.74876e-06	8.64907e-05	-2.30184	7.73042e-09	2.16607e-07	8.64907e-05	-1.74985
USH1G	ENSG00000182040	-1.2866	2.6796e-06	4.61365e-05	-1.15384	1.25897e-05	8.72626e-05	8.72626e-05	-1.22022
AL390728.4	ENSG00000227671	0.587551	5.83689e-06	8.76855e-05	0.656	7.08831e-07	7.71185e-06	8.76855e-05	0.621775
AL080317.2	ENSG00000272356	1.46826	5.90766e-06	8.83674e-05	2.10903	2.64791e-08	5.78882e-07	8.83674e-05	1.78865
TEX22	ENSG00000226174	-1.41772	5.90565e-06	8.83674e-05	-1.40625	8.4721e-06	6.22599e-05	8.83674e-05	-1.41198
ZNF704	ENSG00000164684	0.841578	5.93645e-06	8.87028e-05	1.0105	4.08962e-07	4.92711e-06	8.87028e-05	0.926038
MESP2	ENSG00000188095	-0.915757	5.99038e-06	8.94126e-05	-1.65324	2.52045e-09	9.28567e-08	8.94126e-05	-1.2845
DIP2C	ENSG00000151240	0.548861	6.13063e-06	9.07281e-05	0.659234	1.3202e-07	2.02256e-06	9.07281e-05	0.604048
GLIS2	ENSG00000126603	1.11256	6.12842e-06	9.07281e-05	1.3391	4.23095e-07	5.05889e-06	9.07281e-05	1.22583
JAKMIP2	ENSG00000176049	-0.776761	6.12534e-06	9.07281e-05	-0.87758	1.26909e-06	1.25696e-05	9.07281e-05	-0.82717
MPND	ENSG00000008382	-0.584842	6.14059e-06	9.07791e-05	-0.701295	2.03263e-07	2.86653e-06	9.07791e-05	-0.643068
FBXL2	ENSG00000153558	-0.57699	6.27913e-06	9.27288e-05	-0.700236	1.63734e-07	2.39513e-06	9.27288e-05	-0.638613
UBE2H	ENSG00000186591	-0.587971	5.05275e-06	7.78369e-05	-0.560362	1.35575e-05	9.28226e-05	9.28226e-05	-0.574167
DDX60	ENSG00000137628	-1.22916	6.36192e-06	9.37524e-05	-1.53375	7.77137e-07	8.3003e-06	9.37524e-05	-1.38146
FBXL4	ENSG00000112234	-0.756285	6.38902e-06	9.40123e-05	-0.730418	1.12401e-05	7.94163e-05	9.40123e-05	-0.743351
KIAA1211L	ENSG00000196872	-1.00358	6.39305e-06	9.40123e-05	-1.45743	7.00924e-08	1.24822e-06	9.40123e-05	-1.23051
AC092683.1	ENSG00000230606	1.77743	6.41923e-06	9.42328e-05	2.06473	9.30787e-07	9.62297e-06	9.42328e-05	1.92108
ADAMTS8	ENSG00000134917	1.59674	2.26069e-08	1.18355e-06	1.07476	1.39058e-05	9.47419e-05	9.47419e-05	1.33575
CES3	ENSG00000172828	-0.645409	6.48583e-06	9.50755e-05	-0.703333	1.63882e-06	1.55783e-05	9.50755e-05	-0.674371
FAM117A	ENSG00000121104	0.591461	6.50107e-06	9.51986e-05	0.625625	2.3476e-06	2.11466e-05	9.51986e-05	0.608543
MSMO1	ENSG00000052802	-0.838781	6.5371e-06	9.5443e-05	-1.00384	5.51361e-07	6.26796e-06	9.5443e-05	-0.921309
PUS10	ENSG00000162927	-0.6087	6.54517e-06	9.5443e-05	-0.635481	3.418e-06	2.92378e-05	9.5443e-05	-0.622091
TTC9C	ENSG00000162222	0.542449	6.54182e-06	9.5443e-05	0.666865	8.62623e-08	1.44908e-06	9.5443e-05	0.604657
NKILA	ENSG00000278709	-1.61528	6.62784e-06	9.65132e-05	-1.62803	1.13212e-05	7.99085e-05	9.65132e-05	-1.62165
PRKCQ	ENSG00000065675	-0.722349	6.72494e-06	9.76554e-05	-0.913053	2.33942e-07	3.18153e-06	9.76554e-05	-0.817701
ZNHIT6	ENSG00000117174	-0.570399	1.07956e-06	2.26075e-05	-0.5068	1.45241e-05	9.8329e-05	9.8329e-05	-0.5386
EMX1	ENSG00000135638	0.763616	2.08966e-07	6.35383e-06	0.608047	1.45909e-05	9.86854e-05	9.86854e-05	0.685832
PNPLA4	ENSG00000006757	-0.761608	6.85266e-06	9.9303e-05	-0.941017	3.78754e-07	4.62677e-06	9.9303e-05	-0.851312
GSDME	ENSG00000105928	-0.968224	6.10265e-06	9.06996e-05	-0.920738	1.5232e-05	0.000102425	0.000102425	-0.944481
WDR63	ENSG00000162643	-1.40141	8.67787e-07	1.90311e-05	-1.14465	1.5252e-05	0.00010246	0.00010246	-1.27303
RBMS3	ENSG00000144642	-0.826582	4.00655e-07	1.06075e-05	-0.664532	1.54063e-05	0.000103247	0.000103247	-0.745557
FN3KRP	ENSG00000141560	0.539852	7.14687e-06	0.000103351	0.53188	1.02047e-05	7.28769e-05	0.000103351	0.535866
RETREG2	ENSG00000144567	0.587277	7.16431e-06	0.000103496	0.76323	4.8028e-08	9.16216e-07	0.000103496	0.675254
PCMTD1	ENSG00000168300	0.657223	7.18152e-06	0.000103637	0.955251	1.35897e-08	3.39767e-07	0.000103637	0.806237
DPH6	ENSG00000134146	-0.599314	7.25995e-06	0.000104552	-0.857218	1.6704e-08	3.98321e-07	0.000104552	-0.728266
NOTCH1	ENSG00000148400	0.827111	7.26455e-06	0.000104552	0.992484	5.23007e-07	6.01934e-06	0.000104552	0.909798
NOXA1	ENSG00000188747	-0.910513	7.26744e-06	0.000104552	-0.917216	8.16109e-06	6.05172e-05	0.000104552	-0.913864
LINC02802	ENSG00000232527	-0.975064	7.29585e-06	0.000104637	-1.00472	8.64278e-06	6.32049e-05	0.000104637	-0.98989
NOB1	ENSG00000141101	0.696083	7.291e-06	0.000104637	0.820307	5.30352e-07	6.06876e-06	0.000104637	0.758195
PRKCH	ENSG00000027075	-0.682135	7.29479e-06	0.000104637	-0.941324	5.98798e-08	1.10011e-06	0.000104637	-0.811729
COL26A1	ENSG00000160963	-1.34289	1.20734e-07	4.3558e-06	-0.953803	1.57229e-05	0.000104814	0.000104814	-1.14835
AL353743.1	ENSG00000165121	0.69234	7.32627e-06	0.000104942	1.07393	5.18022e-09	1.6699e-07	0.000104942	0.883136
RASSF4	ENSG00000107551	-0.805131	7.33973e-06	0.000104942	-0.997447	4.9772e-07	5.77604e-06	0.000104942	-0.901289
Z95331.1	ENSG00000280383	1.07319	7.33249e-06	0.000104942	1.2963	4.46242e-07	5.28433e-06	0.000104942	1.18475
INHBB	ENSG00000163083	0.771141	7.35514e-06	0.000104946	0.846103	2.08058e-06	1.91628e-05	0.000104946	0.808622
GPS2	ENSG00000132522	1.12697	7.3815e-06	0.000105182	1.53965	8.17943e-08	1.3908e-06	0.000105182	1.33331
B3GNT5	ENSG00000176597	0.664653	7.43004e-06	0.000105582	0.645366	1.33876e-05	9.1795e-05	0.000105582	0.65501
MED15	ENSG00000099917	0.679117	7.44453e-06	0.000105681	0.904786	7.44402e-08	1.30069e-06	0.000105681	0.791952
MRPL55	ENSG00000162910	-0.5767	7.45928e-06	0.000105782	-0.760645	3.64501e-08	7.40321e-07	0.000105782	-0.668672
FDXR	ENSG00000161513	-0.768453	7.5215e-06	0.000106556	-0.758418	1.00643e-05	7.19731e-05	0.000106556	-0.763436
FAM86JP	ENSG00000171084	-0.950103	7.556e-06	0.000106936	-1.30179	1.02878e-07	1.66412e-06	0.000106936	-1.12594
TRIM45	ENSG00000134253	-0.715885	7.62593e-06	0.000107816	-0.854522	6.13246e-07	6.843e-06	0.000107816	-0.785203
SNCG	ENSG00000173267	-1.70307	5.06307e-06	7.78763e-05	-1.66838	1.62663e-05	0.000107817	0.000107817	-1.68573
CHST2	ENSG00000175040	-0.8032	7.72634e-06	0.000109125	-1.16544	3.83157e-08	7.64448e-07	0.000109125	-0.984321
TFCP2L1	ENSG00000115112	-0.818618	7.7855e-06	0.000109849	-1.14314	7.22626e-08	1.27383e-06	0.000109849	-0.980878
AL355001.2	ENSG00000275964	-0.962167	7.81508e-06	0.000110092	-1.41957	4.21731e-08	8.23706e-07	0.000110092	-1.19087
SNCB	ENSG00000074317	-1.20468	7.81852e-06	0.000110092	-1.79641	8.76987e-08	1.46438e-06	0.000110092	-1.50055
SLC27A3	ENSG00000143554	0.608777	7.85788e-06	0.000110534	0.776737	9.26135e-08	1.52994e-06	0.000110534	0.692757
ZNF829	ENSG00000185869	-0.964273	2.39112e-07	7.06981e-06	-0.725381	1.68125e-05	0.000111024	0.000111024	-0.844827
EIF5A	ENSG00000132507	-0.668402	7.93551e-06	0.000111401	-1.01339	7.91215e-09	2.19929e-07	0.000111401	-0.840894
PIGW	ENSG00000277161	-0.575932	7.97462e-06	0.000111501	-0.739554	6.90847e-08	1.23343e-06	0.000111501	-0.657743
AL596244.1	ENSG00000261534	1.07624	8.02444e-06	0.000112085	1.33513	3.63726e-07	4.46467e-06	0.000112085	1.20569
LINC02809	ENSG00000276255	1.38455	7.09854e-07	1.65308e-05	1.13554	1.70778e-05	0.000112553	0.000112553	1.26004
CEP72	ENSG00000112877	0.534742	8.08205e-06	0.000112776	0.541153	6.74583e-06	5.16735e-05	0.000112776	0.537947
CCDC125	ENSG00000183323	-0.606226	8.09512e-06	0.000112846	-0.828589	3.39928e-08	7.01309e-07	0.000112846	-0.717407
PIF1	ENSG00000140451	0.804896	8.11619e-06	0.000113026	0.894162	2.10856e-06	1.94077e-05	0.000113026	0.849529
AC144652.1	ENSG00000273117	-1.14765	8.2358e-06	0.000114577	-1.3137	2.14905e-06	1.97022e-05	0.000114577	-1.23067
MAPK3	ENSG00000102882	-0.530579	8.36326e-06	0.000116234	-0.618211	3.30948e-07	4.14831e-06	0.000116234	-0.574395
STPG3-AS1	ENSG00000275549	-1.16923	8.39802e-06	0.000116601	-2.07984	1.52338e-08	3.69894e-07	0.000116601	-1.62453
UROS	ENSG00000188690	-0.560024	8.44895e-06	0.000117191	-0.680178	1.7565e-07	2.52957e-06	0.000117191	-0.620101
AP002387.2	ENSG00000254682	-0.682597	8.46448e-06	0.00011729	-0.665912	1.48242e-05	9.9972e-05	0.00011729	-0.674254
POLH	ENSG00000170734	-0.525024	8.49726e-06	0.000117627	-0.546325	3.82507e-06	3.22056e-05	0.000117627	-0.535675
TTC30B	ENSG00000196659	-0.699957	8.51037e-06	0.000117692	-1.34614	2.80946e-10	1.7865e-08	0.000117692	-1.02305
NID2	ENSG00000087303	-0.563044	8.53004e-06	0.000117847	-0.673376	2.59267e-07	3.43535e-06	0.000117847	-0.61821
RNF31	ENSG00000092098	1.17369	3.07814e-06	5.18333e-05	1.05533	1.81513e-05	0.000118562	0.000118562	1.11451
REEP2	ENSG00000132563	-0.552802	8.64133e-06	0.00011903	-0.660321	2.56975e-07	3.41799e-06	0.00011903	-0.606562
CDKN2B-AS1	ENSG00000240498	0.922096	8.68732e-06	0.000119309	1.22199	1.25129e-07	1.94083e-06	0.000119309	1.07204
IDH2	ENSG00000182054	-0.642846	8.71221e-06	0.000119533	-0.907923	2.78042e-08	6.00313e-07	0.000119533	-0.775384
TMEM129	ENSG00000168936	-0.660519	8.81772e-06	0.000120743	-0.821915	2.40981e-07	3.25185e-06	0.000120743	-0.741217
JAG2	ENSG00000184916	0.801438	5.00205e-08	2.25027e-06	0.580512	1.88884e-05	0.000122629	0.000122629	0.690975
PPP1R12B	ENSG00000077157	0.667515	9.17762e-06	0.000124876	0.946984	3.01858e-08	6.34996e-07	0.000124876	0.80725
MAMDC4	ENSG00000177943	-0.91741	2.68031e-06	4.61365e-05	-0.791184	1.93173e-05	0.00012489	0.00012489	-0.854297
ZNF772	ENSG00000197128	-0.761968	9.26723e-06	0.000125804	-0.795167	5.54637e-06	4.39856e-05	0.000125804	-0.778568
PREPL	ENSG00000138078	-0.558053	2.83248e-07	8.0173e-06	-0.466667	1.96162e-05	0.00012647	0.00012647	-0.51236
ITFG2	ENSG00000111203	0.567476	9.36875e-06	0.000127039	0.588677	4.79183e-06	3.89779e-05	0.000127039	0.578077
TNFAIP8L1	ENSG00000185361	-0.857297	4.48791e-06	7.08357e-05	-0.774526	1.97954e-05	0.000127448	0.000127448	-0.815911
ADA	ENSG00000196839	-0.61343	9.54978e-06	0.000129242	-1.15239	2.20001e-10	1.4945e-08	0.000129242	-0.882912
ZBTB7C	ENSG00000184828	0.762114	1.92343e-06	3.5572e-05	0.666473	2.02638e-05	0.000129565	0.000129565	0.714293
TENT5A	ENSG00000112773	0.743105	7.91927e-07	1.78164e-05	0.620346	2.03328e-05	0.000129947	0.000129947	0.681725
CCDC150	ENSG00000144395	0.799788	9.689e-06	0.000130745	1.1151	6.53348e-08	1.18163e-06	0.000130745	0.957444
CKB	ENSG00000166165	-0.564297	9.7234e-06	0.000130998	-0.823385	7.46826e-09	2.11327e-07	0.000130998	-0.693841
CRAMP1	ENSG00000007545	0.573288	9.72656e-06	0.000130998	0.874447	3.89968e-09	1.31813e-07	0.000130998	0.723868
DNAJC13	ENSG00000138246	-0.593955	9.77992e-06	0.00013159	-0.659514	1.39929e-06	1.36506e-05	0.00013159	-0.626735
CCM2	ENSG00000136280	-0.651907	3.58376e-06	5.90056e-05	-0.595083	2.06626e-05	0.000131646	0.000131646	-0.623495
CBX6	ENSG00000183741	0.510389	9.99874e-06	0.000133811	0.570712	8.49565e-07	8.87631e-06	0.000133811	0.54055
DDIT4	ENSG00000168209	-0.684598	1.00027e-05	0.000133811	-0.838428	4.02776e-07	4.86897e-06	0.000133811	-0.761513
UNC93B1	ENSG00000110057	-0.576689	9.98691e-06	0.000133811	-1.17979	2.77114e-11	3.35188e-09	0.000133811	-0.878237
ACADS	ENSG00000122971	-0.978664	1.00319e-05	0.000134073	-1.1356	1.4808e-06	1.43007e-05	0.000134073	-1.05713
FAM95C	ENSG00000283486	1.02542	1.00459e-05	0.000134131	1.32117	2.51836e-07	3.35926e-06	0.000134131	1.17329
TIPRL	ENSG00000143155	-0.615779	6.42168e-07	1.52869e-05	-0.521042	2.11272e-05	0.000134162	0.000134162	-0.56841
STK36	ENSG00000163482	-0.649805	1.00937e-05	0.000134511	-0.761791	7.48182e-07	8.03949e-06	0.000134511	-0.705798
AC108010.1	ENSG00000242588	0.86539	1.01169e-05	0.000134692	1.22957	4.94613e-08	9.38417e-07	0.000134692	1.04748
LINC00634	ENSG00000205704	-0.933317	1.02949e-05	0.000136801	-1.05542	2.18976e-06	2.00227e-05	0.000136801	-0.994368
COL6A2	ENSG00000142173	-0.65249	1.03401e-05	0.000137139	-0.668984	6.95466e-06	5.30688e-05	0.000137139	-0.660737
TROAP	ENSG00000135451	0.543022	1.03535e-05	0.000137186	0.776624	7.97995e-09	2.20731e-07	0.000137186	0.659823
SIRT7	ENSG00000187531	0.736669	2.51836e-06	4.38384e-05	0.650699	2.17334e-05	0.00013751	0.00013751	0.693684
RNH1	ENSG00000023191	-0.491544	1.04281e-05	0.000137912	-0.690261	5.07622e-09	1.64206e-07	0.000137912	-0.590902
EIF3D	ENSG00000100353	0.510975	1.0519e-05	0.00013885	0.875294	1.7078e-10	1.2443e-08	0.00013885	0.693134
APOBEC3C	ENSG00000244509	-0.685528	1.05547e-05	0.00013919	-1.07735	8.71135e-09	2.37871e-07	0.00013919	-0.881441
MMAA	ENSG00000151611	-1.00251	1.05868e-05	0.000139481	-0.988713	1.58858e-05	0.000105698	0.000139481	-0.995614
HSD3B7	ENSG00000099377	-1.03482	1.06131e-05	0.000139696	-1.36413	4.08192e-07	4.92589e-06	0.000139696	-1.19947
CFAP54	ENSG00000188596	-0.961772	1.06292e-05	0.000139776	-1.51679	4.1256e-08	8.08061e-07	0.000139776	-1.23928
ITGA2B	ENSG00000005961	-0.718279	1.0656e-05	0.000139996	-1.22521	3.72939e-09	1.27293e-07	0.000139996	-0.971746
MVB12A	ENSG00000141971	-0.54435	1.06831e-05	0.000140219	-0.562658	5.73178e-06	4.51731e-05	0.000140219	-0.553504
RNF187	ENSG00000168159	-0.515146	1.02578e-05	0.000136438	-0.497009	2.22963e-05	0.00014041	0.00014041	-0.506078
PPP1R12A-AS1	ENSG00000257557	-1.19923	1.07421e-05	0.000140861	-1.37785	4.50981e-06	3.69433e-05	0.000140861	-1.28854
NECTIN3	ENSG00000177707	0.55665	1.07533e-05	0.000140875	0.623382	1.12289e-06	1.12824e-05	0.000140875	0.590016
SEPSECS	ENSG00000109618	-0.621679	1.08325e-05	0.000141513	-0.735083	6.23109e-07	6.93084e-06	0.000141513	-0.678381
COPG2	ENSG00000158623	-0.677901	1.09023e-05	0.000142292	-1.00467	2.00882e-08	4.63159e-07	0.000142292	-0.841286
ME1	ENSG00000065833	-0.643232	1.09595e-05	0.000142905	-0.720984	1.68303e-06	1.59333e-05	0.000142905	-0.682108
CFL1P1	ENSG00000223820	-1.46692	5.73413e-07	1.39604e-05	-1.14462	2.30467e-05	0.000144312	0.000144312	-1.30577
PURPL	ENSG00000250337	-1.13908	9.8882e-07	2.10878e-05	-0.916531	2.31016e-05	0.000144525	0.000144525	-1.0278
RPUSD4	ENSG00000165526	0.922268	6.08127e-09	4.48084e-07	0.58099	2.31e-05	0.000144525	0.000144525	0.751629
XKR5	ENSG00000275591	-0.935891	1.11258e-05	0.000144801	-1.39279	4.95614e-08	9.39036e-07	0.000144801	-1.16434
CHCHD6	ENSG00000159685	-0.599571	1.11688e-05	0.000145225	-0.627897	5.25884e-06	4.20647e-05	0.000145225	-0.613734
BCKDK	ENSG00000103507	-0.646182	1.1202e-05	0.000145501	-0.723142	1.7024e-06	1.6073e-05	0.000145501	-0.684662
PTPN21	ENSG00000070778	0.613997	1.12109e-05	0.000145501	1.09105	4.25729e-10	2.35266e-08	0.000145501	0.852523
LNCTAM34A	ENSG00000234546	-1.45677	1.85562e-06	3.45011e-05	-1.2249	2.33525e-05	0.000145715	0.000145715	-1.34084
TBL2	ENSG00000106638	0.615885	1.1289e-05	0.000146378	0.712502	8.10805e-07	8.56246e-06	0.000146378	0.664194
RWDD2B	ENSG00000156253	-0.604273	1.13468e-05	0.000146926	-0.939726	6.43082e-09	1.93425e-07	0.000146926	-0.772
USP31	ENSG00000103404	0.629656	1.13523e-05	0.000146926	0.733553	7.77818e-07	8.3003e-06	0.000146926	0.681605
OPRD1	ENSG00000116329	-0.855639	1.14262e-05	0.000147745	-1.0529	8.15366e-07	8.60211e-06	0.000147745	-0.95427
MAGED2	ENSG00000102316	-0.844758	1.27523e-06	2.55522e-05	-0.694985	2.37748e-05	0.000147939	0.000147939	-0.769871
NEURL1	ENSG00000107954	1.18404	7.28812e-07	1.68037e-05	0.944073	2.37888e-05	0.00014796	0.00014796	1.06406
REX1BD	ENSG00000006015	-0.792803	1.16046e-05	0.000149774	-0.9941	5.46953e-07	6.22296e-06	0.000149774	-0.893451
RYR2	ENSG00000198626	0.638728	1.17203e-05	0.000151083	1.01945	4.00758e-09	1.34157e-07	0.000151083	0.829087
FIBP	ENSG00000172500	-0.609136	1.17583e-05	0.000151337	-0.58755	2.33425e-05	0.000145715	0.000151337	-0.598343
MXD1	ENSG00000059728	0.825406	1.17917e-05	0.000151627	1.29157	1.2538e-08	3.19787e-07	0.000151627	1.05849
PATZ1	ENSG00000100105	-0.620424	1.20169e-05	0.000154095	-0.703498	1.29209e-06	1.27434e-05	0.000154095	-0.661961
CILP2	ENSG00000160161	-0.70976	1.20334e-05	0.000154165	-0.920566	2.90121e-07	3.74789e-06	0.000154165	-0.815163
AHNAK2	ENSG00000185567	-0.728898	1.21356e-05	0.000155332	-1.14642	1.18545e-08	3.0515e-07	0.000155332	-0.937657
ASS1	ENSG00000130707	0.705825	1.2193e-05	0.00015578	1.62386	1.53605e-11	2.32511e-09	0.00015578	1.16484
WASHC1	ENSG00000181404	0.625752	1.22593e-05	0.00015634	0.656931	5.60902e-06	4.43814e-05	0.00015634	0.641341
PSG4	ENSG00000243137	1.44468	1.23055e-05	0.00015676	1.46009	1.38748e-05	9.45767e-05	0.00015676	1.45238
MED16	ENSG00000175221	-0.723877	1.30781e-06	2.61298e-05	-0.611084	2.57456e-05	0.000158153	0.000158153	-0.667481
PWWP2A	ENSG00000170234	0.53382	1.24932e-05	0.000158741	0.699907	4.648e-08	8.91571e-07	0.000158741	0.616864
ATRNL1	ENSG00000107518	0.506972	1.25537e-05	0.000159219	0.85576	2.67119e-10	1.71042e-08	0.000159219	0.681366
CHKB	ENSG00000100288	0.933682	1.25497e-05	0.000159219	1.16744	4.85341e-07	5.66542e-06	0.000159219	1.05056
TTC33	ENSG00000113638	-0.574701	1.26815e-05	0.000160694	-0.68064	5.46955e-07	6.22296e-06	0.000160694	-0.62767
CDH4	ENSG00000179242	1.13491	7.72044e-08	3.09151e-06	0.779982	2.6382e-05	0.000161706	0.000161706	0.957445
CALCOCO1	ENSG00000012822	0.543526	1.27824e-05	0.000161826	0.790472	7.93364e-09	2.20087e-07	0.000161826	0.666999
TATDN3	ENSG00000203705	-0.637209	1.28013e-05	0.000161917	-0.899024	4.99058e-08	9.41718e-07	0.000161917	-0.768117
MIF	ENSG00000240972	-0.749577	1.28389e-05	0.000162245	-0.977518	2.58797e-07	3.43498e-06	0.000162245	-0.863548
MIEF2	ENSG00000177427	0.614298	2.4722e-06	4.33054e-05	0.546005	2.67077e-05	0.000163343	0.000163343	0.580151
NOTCH2NLC	ENSG00000286219	1.24489	1.30296e-05	0.000164208	1.64531	2.58173e-07	3.43064e-06	0.000164208	1.4451
CCNL1	ENSG00000163660	0.730401	1.30507e-05	0.000164326	0.964349	2.05119e-07	2.87662e-06	0.000164326	0.847375
BANP	ENSG00000172530	0.554324	1.32077e-05	0.000166152	0.838094	5.32638e-09	1.6935e-07	0.000166152	0.696209
AC132192.2	ENSG00000268403	0.80844	1.3222e-05	0.000166182	1.0078	5.98226e-07	6.69686e-06	0.000166182	0.908119
HSPA8	ENSG00000109971	1.23947	8.75788e-08	3.4259e-06	0.833157	2.72842e-05	0.000166722	0.000166722	1.03631
SLC25A37	ENSG00000147454	0.646421	1.89036e-06	3.50534e-05	0.562274	2.75151e-05	0.000167912	0.000167912	0.604347
REXO5	ENSG00000005189	-0.750695	1.34421e-05	0.000168528	-1.04352	1.28615e-07	1.97692e-06	0.000168528	-0.897106
ZNF599	ENSG00000153896	-0.637245	1.3445e-05	0.000168528	-0.879475	8.43284e-08	1.4213e-06	0.000168528	-0.75836
U1	ENSG00000270722	-1.57445	3.02894e-08	1.51186e-06	-1.29757	2.77885e-05	0.000169284	0.000169284	-1.43601
SUMF2	ENSG00000129103	-0.666855	4.23046e-06	6.74067e-05	-0.599804	2.78696e-05	0.000169704	0.000169704	-0.633329
USP32P3	ENSG00000189423	1.46546	1.36237e-05	0.000170388	1.96614	2.47076e-07	3.31801e-06	0.000170388	1.7158
ZNF853	ENSG00000236609	-0.716783	1.36301e-05	0.000170388	-0.718856	1.39446e-05	9.4913e-05	0.000170388	-0.71782
GSTCD	ENSG00000138780	-0.524152	1.38076e-05	0.000172377	-0.586173	1.37866e-06	1.35086e-05	0.000172377	-0.555163
PRIM1	ENSG00000198056	0.566671	1.38139e-05	0.000172377	0.610833	3.26283e-06	2.81177e-05	0.000172377	0.588752
GADD45A	ENSG00000116717	-1.00262	3.33597e-09	3.1179e-07	-0.594003	2.85485e-05	0.000173534	0.000173534	-0.798312
ZNF271P	ENSG00000257267	-0.599425	1.39705e-05	0.000174175	-0.630215	5.69596e-06	4.49671e-05	0.000174175	-0.61482
ARHGAP8	ENSG00000241484	0.863538	1.40243e-05	0.000174381	0.844339	2.09103e-05	0.000132967	0.000174381	0.853939
MARK4	ENSG00000007047	0.63493	1.40063e-05	0.000174381	0.903069	3.9885e-08	7.88974e-07	0.000174381	0.768999
INCENP	ENSG00000149503	0.628049	1.40709e-05	0.0001748	0.92389	2.08629e-08	4.76289e-07	0.0001748	0.775969
MHENCR	ENSG00000232442	-1.10596	1.42567e-05	0.00017695	-1.1694	8.87192e-06	6.45171e-05	0.00017695	-1.13768
LARS2	ENSG00000011376	-0.475341	1.43149e-05	0.000177515	-0.823319	9.69998e-11	8.7241e-09	0.000177515	-0.64933
CYB5B	ENSG00000103018	-0.54125	1.43585e-05	0.000177898	-0.990746	1.42785e-10	1.1444e-08	0.000177898	-0.765998
ZNF202	ENSG00000166261	-0.635336	1.43787e-05	0.000177989	-0.643233	1.27308e-05	8.78977e-05	0.000177989	-0.639285
AC093157.1	ENSG00000233184	-0.976299	6.05787e-08	2.59125e-06	-0.659568	2.95662e-05	0.000178628	0.000178628	-0.817933
METRNL	ENSG00000176845	0.812524	1.45762e-05	0.000179924	0.776552	2.92833e-05	0.000177381	0.000179924	0.794538
LAS1L	ENSG00000001497	-0.470121	1.46508e-05	0.00018049	-0.791272	1.51342e-10	1.16402e-08	0.00018049	-0.630696
MOSMO	ENSG00000185716	0.694578	1.46585e-05	0.00018049	0.739781	5.72049e-06	4.51352e-05	0.00018049	0.717179
FOXL1	ENSG00000176678	-0.805671	1.48802e-05	0.000182896	-1.11383	2.10605e-07	2.94466e-06	0.000182896	-0.959753
ASB1	ENSG00000065802	0.547474	1.49551e-05	0.000183494	0.639649	6.82296e-07	7.47204e-06	0.000183494	0.593562
AC138409.2	ENSG00000215158	0.928752	1.50543e-05	0.000184385	1.09199	1.53321e-06	1.47251e-05	0.000184385	1.01037
PLCG2	ENSG00000197943	-0.597449	1.50693e-05	0.000184407	-0.879747	2.3238e-08	5.25344e-07	0.000184407	-0.738598
PCYT1B	ENSG00000102230	-0.849693	1.51009e-05	0.000184631	-1.14546	3.26879e-07	4.10841e-06	0.000184631	-0.997578
SDHAP3	ENSG00000185986	0.83081	1.51462e-05	0.000185023	0.96696	2.04208e-06	1.88456e-05	0.000185023	0.898885
NBL1	ENSG00000158747	0.737868	3.79657e-08	1.81248e-06	0.529666	3.08119e-05	0.000185111	0.000185111	0.633767
LINC02593	ENSG00000223764	-0.704123	1.51744e-05	0.000185205	-1.30131	1.05417e-09	4.7819e-08	0.000185205	-1.00272
SQLE	ENSG00000104549	-0.631096	1.55043e-05	0.000188571	-0.82998	1.58663e-07	2.33321e-06	0.000188571	-0.730538
SEMA3A	ENSG00000075213	-0.668746	1.55244e-05	0.000188649	-1.00096	3.43727e-08	7.05907e-07	0.000188649	-0.834854
MAP4K2	ENSG00000168067	-0.62745	1.56251e-05	0.000189708	-0.794828	3.41729e-07	4.25663e-06	0.000189708	-0.711139
AC064807.1	ENSG00000228801	-0.761293	7.92951e-06	0.000111401	-0.698733	3.23863e-05	0.000192887	0.000192887	-0.730013
CEBPA-DT	ENSG00000267296	-0.820616	1.62748e-05	0.000197425	-0.875067	8.40921e-06	6.19612e-05	0.000197425	-0.847841
RPL34	ENSG00000109475	0.538381	1.66032e-05	0.000201057	0.726048	3.98581e-08	7.88974e-07	0.000201057	0.632214
KATNAL1	ENSG00000102781	0.534191	1.66466e-05	0.000201117	0.631577	5.59146e-07	6.3461e-06	0.000201117	0.582884
R3HDM4	ENSG00000198858	0.485192	1.66514e-05	0.000201117	0.594049	1.68854e-07	2.45969e-06	0.000201117	0.53962
SLC27A6	ENSG00000113396	-1.14372	1.66259e-05	0.000201117	-1.15335	1.91136e-05	0.000123803	0.000201117	-1.14854
FAM86B1	ENSG00000186523	-0.767772	1.68786e-05	0.000203331	-0.836861	6.38207e-06	4.93211e-05	0.000203331	-0.802316
FSIP2	ENSG00000188738	1.14884	1.68673e-05	0.000203331	1.50291	3.97714e-07	4.81614e-06	0.000203331	1.32587
AC108519.1	ENSG00000288075	-0.880588	1.70356e-05	0.000204515	-0.904892	1.64401e-05	0.000108814	0.000204515	-0.89274
FGF13	ENSG00000129682	1.01017	1.70103e-05	0.000204515	1.10271	5.6195e-06	4.4439e-05	0.000204515	1.05644
SUCLG2	ENSG00000172340	-0.56454	1.70294e-05	0.000204515	-1.03022	2.9327e-10	1.83968e-08	0.000204515	-0.79738
FUOM	ENSG00000148803	-0.814588	1.70707e-05	0.00020476	-1.31609	2.03083e-08	4.66688e-07	0.00020476	-1.06534
TESK1	ENSG00000107140	0.690342	1.72557e-05	0.000206624	1.17948	2.97044e-09	1.05526e-07	0.000206624	0.934911
TGFB1I1	ENSG00000140682	0.679637	1.72712e-05	0.000206631	0.896414	2.51056e-07	3.35207e-06	0.000206631	0.788026
FDPS	ENSG00000160752	-0.639344	1.73519e-05	0.00020724	-0.868391	1.22354e-07	1.91449e-06	0.00020724	-0.753868
UHRF1BP1	ENSG00000065060	-0.614368	1.7568e-05	0.000209283	-0.814735	1.36007e-07	2.06772e-06	0.000209283	-0.714552
OVGP1	ENSG00000085465	0.801556	1.76134e-05	0.000209644	1.26252	1.76774e-08	4.16683e-07	0.000209644	1.03204
AC021078.1	ENSG00000230551	0.82321	1.78448e-05	0.000212218	0.883234	7.62119e-06	5.7369e-05	0.000212218	0.853222
SARDH	ENSG00000123453	-1.3931	1.81821e-05	0.000216003	-1.81295	3.05215e-06	2.65652e-05	0.000216003	-1.60303
TUBBP5	ENSG00000159247	-0.662898	2.62939e-06	4.54868e-05	-0.575719	3.7205e-05	0.000218134	0.000218134	-0.619309
LINC01605	ENSG00000253161	-0.964375	1.88009e-05	0.000223017	-0.937115	3.49041e-05	0.000206138	0.000223017	-0.950745
WTIP	ENSG00000142279	0.785797	1.88411e-05	0.000223303	1.06176	2.34428e-07	3.18191e-06	0.000223303	0.923777
LIG1	ENSG00000105486	-0.590742	1.89173e-05	0.000223735	-0.60478	1.26485e-05	8.74768e-05	0.000223735	-0.597761
CACYBP	ENSG00000116161	-0.532973	1.90862e-05	0.000224868	-0.967927	2.06232e-10	1.42885e-08	0.000224868	-0.75045
RNF216P1	ENSG00000196204	-0.571697	1.92277e-05	0.000226344	-0.739132	1.70091e-07	2.47254e-06	0.000226344	-0.655415
NYNRIN	ENSG00000205978	-0.620023	6.04658e-08	2.59125e-06	-0.467038	3.88703e-05	0.000226756	0.000226756	-0.543531
LIPE-AS1	ENSG00000213904	-1.19157	8.96604e-07	1.94488e-05	-0.912029	3.92604e-05	0.000228516	0.000228516	-1.0518
RCN3	ENSG00000142552	-1.60426	1.02295e-06	2.16169e-05	-1.21174	3.95059e-05	0.000229328	0.000229328	-1.408
HIST2H3D	ENSG00000183598	1.00257	1.95124e-05	0.000229501	1.36852	2.41701e-07	3.25841e-06	0.000229501	1.18554
IFT46	ENSG00000118096	-0.727673	1.96085e-05	0.000230437	-0.912846	8.52603e-07	8.8939e-06	0.000230437	-0.820259
HBS1L	ENSG00000112339	-0.50825	1.97178e-05	0.000231526	-0.508899	1.94265e-05	0.000125537	0.000231526	-0.508574
FP565260.1	ENSG00000275464	-0.684316	1.97657e-05	0.000231893	-0.802858	2.03885e-06	1.88283e-05	0.000231893	-0.743587
AC007878.1	ENSG00000281195	1.6973	2.00138e-05	0.000234606	2.12747	1.06283e-06	1.07801e-05	0.000234606	1.91239
BMF	ENSG00000104081	0.553185	2.05147e-05	0.000240275	0.550369	2.44267e-05	0.000151522	0.000240275	0.551777
PLSCR4	ENSG00000114698	0.965526	2.05534e-05	0.000240527	1.18228	1.22385e-06	1.22087e-05	0.000240527	1.0739
TPRN	ENSG00000176058	0.770096	9.77887e-07	2.09187e-05	0.615998	4.17934e-05	0.000241	0.000241	0.693047
EMBP1	ENSG00000231752	1.23694	2.06207e-05	0.000241112	1.67131	3.14346e-07	3.98325e-06	0.000241112	1.45413
LEMD3	ENSG00000174106	0.56042	2.06407e-05	0.000241143	0.715861	1.87658e-07	2.67689e-06	0.000241143	0.63814
ZNF25	ENSG00000175395	-1.56616	8.70517e-07	1.90311e-05	-1.15605	4.22773e-05	0.000243086	0.000243086	-1.36111
GAP43	ENSG00000172020	-0.996527	2.11724e-05	0.000246941	-1.61225	7.17705e-08	1.2716e-06	0.000246941	-1.30439
LAMC3	ENSG00000050555	-0.829663	2.12539e-05	0.000247684	-0.891991	1.01319e-05	7.23942e-05	0.000247684	-0.860827
ELAC1	ENSG00000141642	-0.710818	2.12743e-05	0.000247714	-0.904318	8.55664e-07	8.91914e-06	0.000247714	-0.807568
TMEM220-AS1	ENSG00000263400	-1.41123	1.08171e-05	0.000141446	-1.34459	4.3396e-05	0.00024839	0.00024839	-1.37791
USP3	ENSG00000140455	0.490439	2.1722e-05	0.000252716	0.506531	1.11464e-05	7.88622e-05	0.000252716	0.498485
ATOX1	ENSG00000177556	-0.653235	2.17853e-05	0.00025324	-0.935629	8.99257e-08	1.49262e-06	0.00025324	-0.794432
CERCAM	ENSG00000167123	-0.509105	2.2074e-05	0.000256169	-0.578748	1.5267e-06	1.46728e-05	0.000256169	-0.543926
AL391988.1	ENSG00000277879	1.04449	2.26334e-05	0.000261788	1.28249	1.38839e-06	1.35778e-05	0.000261788	1.16349
GPR50	ENSG00000102195	1.15468	2.26969e-05	0.000262305	1.77855	4.69132e-08	8.96177e-07	0.000262305	1.46662
MAFA	ENSG00000182759	1.1419	2.27648e-05	0.000262654	1.50402	5.01929e-07	5.81519e-06	0.000262654	1.32296
AC092828.1	ENSG00000253284	1.83761	2.2804e-05	0.000262871	1.93605	1.42049e-05	9.63554e-05	0.000262871	1.88683
ARRDC4	ENSG00000140450	-0.622882	2.28215e-05	0.000262871	-1.26986	1.46385e-10	1.1577e-08	0.000262871	-0.94637
FSTL3	ENSG00000070404	-0.733539	2.28832e-05	0.000263364	-1.05442	1.52788e-07	2.26595e-06	0.000263364	-0.893982
SULT1A1	ENSG00000196502	-0.805797	2.31094e-05	0.000265748	-1.63184	1.08579e-09	4.89345e-08	0.000265748	-1.21882
ADM	ENSG00000148926	0.939253	5.38385e-06	8.1851e-05	0.801252	4.7063e-05	0.000266362	0.000266362	0.870252
EFHC1	ENSG00000096093	-0.563347	2.34458e-05	0.000268951	-0.708373	3.42908e-07	4.26036e-06	0.000268951	-0.63586
UHRF2	ENSG00000147854	0.552231	2.35874e-05	0.000270352	0.549713	2.6398e-05	0.000161733	0.000270352	0.550972
NEK1	ENSG00000137601	-0.585363	2.37655e-05	0.000272169	-0.653625	3.26891e-06	2.81527e-05	0.000272169	-0.619494
HIST2H2AC	ENSG00000184260	0.831076	2.37866e-05	0.000272188	1.03035	1.22591e-06	1.2216e-05	0.000272188	0.93071
SNED1	ENSG00000162804	-0.726964	2.38134e-05	0.00027227	-1.02938	2.0657e-07	2.89406e-06	0.00027227	-0.878172
KLF11	ENSG00000172059	0.51522	2.38953e-05	0.000272982	0.560019	4.33566e-06	3.57269e-05	0.000272982	0.537619
ACY1	ENSG00000243989	-0.898035	2.39793e-05	0.000273718	-1.12144	1.57619e-06	1.50859e-05	0.000273718	-1.00974
ENO3	ENSG00000108515	-0.754703	2.4549e-05	0.000279077	-0.786781	1.671e-05	0.000110443	0.000279077	-0.770742
NAGLU	ENSG00000108784	-0.534543	2.46815e-05	0.000280126	-0.803233	1.04991e-08	2.76914e-07	0.000280126	-0.668888
OLFM1	ENSG00000130558	1.0634	2.47093e-05	0.000280213	1.12323	1.34563e-05	9.22209e-05	0.000280213	1.09331
MIF4GD	ENSG00000125457	-0.712153	8.15841e-07	1.81782e-05	-0.569435	5.00708e-05	0.000281164	0.000281164	-0.640794
PPDPF	ENSG00000125534	-0.912785	1.54425e-05	0.000187982	-0.832208	5.03101e-05	0.00028228	0.00028228	-0.872496
H3F3B	ENSG00000132475	-0.653766	5.03907e-07	1.26025e-05	-0.518286	5.07354e-05	0.000284208	0.000284208	-0.586026
KLHL9	ENSG00000198642	-0.519113	2.54442e-05	0.000287844	-0.694701	6.60441e-08	1.18828e-06	0.000287844	-0.606907
SRSF4	ENSG00000116350	0.690128	2.55752e-05	0.000288856	0.979904	1.22519e-07	1.91493e-06	0.000288856	0.835016
AC009948.2	ENSG00000270277	1.54609	2.56548e-05	0.000288884	2.00926	7.47742e-07	8.03949e-06	0.000288884	1.77768
AC092279.2	ENSG00000279425	1.42099	2.5625e-05	0.000288884	1.76692	1.41314e-06	1.37618e-05	0.000288884	1.59395
TUBB4A	ENSG00000104833	-1.08011	2.56333e-05	0.000288884	-1.0946	2.76462e-05	0.000168564	0.000288884	-1.08735
AK2	ENSG00000004455	-0.512765	2.59353e-05	0.000291505	-0.70098	3.92855e-08	7.82676e-07	0.000291505	-0.606873
INPP5K	ENSG00000132376	0.516989	2.59852e-05	0.000291831	0.761923	1.02263e-08	2.70745e-07	0.000291831	0.639456
DDX55	ENSG00000111364	0.555776	2.60624e-05	0.000292462	0.703243	2.9112e-07	3.75382e-06	0.000292462	0.629509
SERTAD4	ENSG00000082497	0.715422	9.3632e-08	3.59206e-06	0.520759	5.26589e-05	0.000293331	0.000293331	0.61809
PHF11	ENSG00000136147	-0.891317	9.26861e-06	0.000125804	-0.802751	5.27919e-05	0.000293935	0.000293935	-0.847034
SERHL2	ENSG00000183569	-1.27693	2.6521e-05	0.000297129	-1.85202	1.47804e-06	1.4284e-05	0.000297129	-1.56447
WDR45B	ENSG00000141580	-0.497434	2.65481e-05	0.000297193	-0.514833	1.32296e-05	9.0756e-05	0.000297193	-0.506134
MDN1	ENSG00000112159	-0.6084	2.67361e-05	0.000299057	-0.607367	2.76194e-05	0.000168474	0.000299057	-0.607884
DDAH2	ENSG00000213722	-0.672297	2.67773e-05	0.000299278	-0.941272	2.12287e-07	2.95927e-06	0.000299278	-0.806785
SUOX	ENSG00000139531	-0.59458	2.68461e-05	0.000299807	-0.710892	1.35723e-06	1.33104e-05	0.000299807	-0.652736
AC006330.1	ENSG00000280388	1.6277	2.70004e-05	0.000301047	1.79951	8.37811e-06	6.18302e-05	0.000301047	1.7136
RTN4RL2	ENSG00000186907	0.980413	2.71391e-05	0.000301869	1.61489	1.85367e-08	4.32304e-07	0.000301869	1.29765
HPCAL4	ENSG00000116983	-0.843168	2.72098e-05	0.000302413	-1.35303	4.9694e-08	9.40271e-07	0.000302413	-1.0981
HSPA4	ENSG00000170606	-0.46444	2.73107e-05	0.000303292	-0.457034	3.95358e-05	0.000229344	0.000303292	-0.460737
KMT2B	ENSG00000272333	0.861168	2.73586e-05	0.000303582	1.03551	2.23496e-06	2.03425e-05	0.000303582	0.948341
SMPD1	ENSG00000166311	0.666604	2.74041e-05	0.000303845	0.865121	5.10073e-07	5.88507e-06	0.000303845	0.765863
SLC18B1	ENSG00000146409	-0.515158	2.76967e-05	0.000306114	-0.641672	3.09661e-07	3.93461e-06	0.000306114	-0.578415
SSPO	ENSG00000197558	-0.979283	2.7727e-05	0.000306207	-1.13203	5.14324e-06	4.12822e-05	0.000306207	-1.05566
PRICKLE2	ENSG00000163637	-0.631127	2.79474e-05	0.000308396	-0.687175	7.78151e-06	5.82923e-05	0.000308396	-0.659151
SMURF2	ENSG00000108854	0.526422	2.81361e-05	0.000310232	0.73025	3.99715e-08	7.89565e-07	0.000310232	0.628336
ZFYVE1	ENSG00000165861	0.570393	2.83393e-05	0.000312225	0.70148	6.45036e-07	7.14051e-06	0.000312225	0.635937
PI4KAP2	ENSG00000183506	0.618055	2.84045e-05	0.000312696	0.779015	5.7421e-07	6.4801e-06	0.000312696	0.698535
TSPAN11	ENSG00000110900	-1.06067	2.86729e-05	0.000315402	-1.3519	2.38042e-06	2.13731e-05	0.000315402	-1.20628
SALL3	ENSG00000256463	0.853743	9.37393e-07	2.01142e-05	0.654165	5.76865e-05	0.000316152	0.000316152	0.753954
BRD8	ENSG00000112983	0.513453	4.27466e-06	6.79554e-05	0.457711	5.77535e-05	0.000316394	0.000316394	0.485582
PEMT	ENSG00000133027	-0.517402	2.88433e-05	0.000317026	-0.541486	1.25836e-05	8.72626e-05	0.000317026	-0.529444
ZBTB40	ENSG00000184677	0.543804	7.35343e-06	0.000104946	0.492001	5.81238e-05	0.000318154	0.000318154	0.517903
APLP1	ENSG00000105290	-0.975088	5.10752e-08	2.26958e-06	-0.625455	5.82607e-05	0.000318672	0.000318672	-0.800271
CRISPLD1	ENSG00000121005	-0.575058	2.90961e-05	0.0003193	-0.724434	4.90502e-07	5.72088e-06	0.0003193	-0.649746
LRP5L	ENSG00000100068	0.673127	2.91379e-05	0.000319507	0.650508	5.56816e-05	0.000307219	0.000319507	0.661818
TRIM13	ENSG00000204977	0.521681	2.93466e-05	0.000321543	0.741247	2.53723e-08	5.5819e-07	0.000321543	0.631464
CCT6P3	ENSG00000234585	0.88837	2.95498e-05	0.000323514	0.972985	9.83422e-06	7.05208e-05	0.000323514	0.930678
PCYT2	ENSG00000185813	-0.602973	2.97122e-05	0.000325037	-0.699994	2.34467e-06	2.11339e-05	0.000325037	-0.651484
ICAM5	ENSG00000105376	-0.902818	9.90667e-06	0.000133166	-0.786614	5.97911e-05	0.000325636	0.000325636	-0.844716
NETO2	ENSG00000171208	0.544865	4.91565e-06	7.62309e-05	0.483129	6.24348e-05	0.000338193	0.000338193	0.513997
SLC2A12	ENSG00000146411	-0.650587	3.11223e-05	0.000338337	-0.730829	5.27991e-06	4.2209e-05	0.000338337	-0.690708
AC145098.2	ENSG00000279821	1.43066	1.21473e-05	0.000155338	1.28036	6.24881e-05	0.00033834	0.00033834	1.35551
TMEM141	ENSG00000244187	-0.684729	3.13017e-05	0.000339756	-1.03004	6.72006e-08	1.20442e-06	0.000339756	-0.857386
COA7	ENSG00000162377	-0.547003	3.14695e-05	0.000341312	-0.543712	3.5988e-05	0.000211911	0.000341312	-0.545358
PILRB	ENSG00000121716	0.720582	3.17983e-05	0.000344609	0.967217	4.55194e-07	5.37206e-06	0.000344609	0.843899
TGM2	ENSG00000198959	-1.14928	3.18906e-05	0.000345341	-1.37385	8.05229e-06	5.98698e-05	0.000345341	-1.26156
PUM1	ENSG00000134644	0.525544	3.19856e-05	0.000345878	0.710435	7.63961e-08	1.32672e-06	0.000345878	0.617989
RAPH1	ENSG00000173166	0.74014	3.20147e-05	0.000345878	0.982297	5.80448e-07	6.53462e-06	0.000345878	0.861218
UNC79	ENSG00000133958	-1.20947	3.20056e-05	0.000345878	-1.18996	6.19911e-05	0.000336501	0.000345878	-1.19971
TPTEP1	ENSG00000100181	0.779952	3.22536e-05	0.000347919	1.29934	1.50793e-08	3.69461e-07	0.000347919	1.03964
TSC22D1	ENSG00000102804	-0.486638	3.2319e-05	0.000348355	-0.625681	1.40216e-07	2.11595e-06	0.000348355	-0.556159
NEK10	ENSG00000163491	-0.842795	1.88811e-05	0.000223587	-0.776631	6.47777e-05	0.000348568	0.000348568	-0.809713
AC139256.2	ENSG00000270580	0.940632	3.26157e-05	0.000350468	1.12909	2.7431e-06	2.42697e-05	0.000350468	1.03486
FAM13A-AS1	ENSG00000248019	1.02378	3.26123e-05	0.000350468	1.46694	1.74421e-07	2.51708e-06	0.000350468	1.24536
ACOX1	ENSG00000161533	-0.521195	3.30295e-05	0.00035464	-0.555881	9.64062e-06	6.92394e-05	0.00035464	-0.538538
CNNM3	ENSG00000168763	0.581955	3.31721e-05	0.000355897	0.670651	2.61257e-06	2.32329e-05	0.000355897	0.626303
GSDMB	ENSG00000073605	0.97872	3.34342e-05	0.000357882	1.87557	1.8169e-09	7.14748e-08	0.000357882	1.42715
MAFG-DT	ENSG00000265688	-0.692691	3.37735e-05	0.000360406	-0.938885	5.32107e-07	6.08384e-06	0.000360406	-0.815788
SHANK2	ENSG00000162105	0.857361	3.38947e-05	0.000361422	1.04005	2.63534e-06	2.34204e-05	0.000361422	0.948704
AL355987.4	ENSG00000273066	0.919973	4.78871e-07	1.22138e-05	0.665707	6.81782e-05	0.000364192	0.000364192	0.79284
CAMLG	ENSG00000164615	0.577539	3.43165e-05	0.000365641	0.732633	4.65145e-07	5.47558e-06	0.000365641	0.655086
PNPLA6	ENSG00000032444	-0.533249	3.44536e-05	0.00036654	-0.639935	1.00532e-06	1.02942e-05	0.00036654	-0.586592
KREMEN2	ENSG00000131650	-0.990268	8.56138e-06	0.000118162	-0.842863	6.88036e-05	0.000367263	0.000367263	-0.916566
RBM4	ENSG00000173933	0.515674	3.45962e-05	0.000367776	0.724473	3.60278e-08	7.33514e-07	0.000367776	0.620073
AC124068.2	ENSG00000261441	1.11823	3.50084e-05	0.000371868	1.49367	6.6875e-07	7.33886e-06	0.000371868	1.30595
SGF29	ENSG00000176476	0.57994	3.52173e-05	0.000373239	1.0061	2.25624e-09	8.51502e-08	0.000373239	0.79302
ZNF185	ENSG00000147394	-0.74045	3.54452e-05	0.000375083	-0.78984	1.69824e-05	0.000111978	0.000375083	-0.765145
NTPCR	ENSG00000135778	-0.460453	3.55809e-05	0.000376233	-0.689389	3.68941e-09	1.26549e-07	0.000376233	-0.574921
RUNX1	ENSG00000159216	1.11495	5.90494e-06	8.83674e-05	0.940839	7.12523e-05	0.000378292	0.000378292	1.02789
ZGPAT	ENSG00000197114	0.644082	3.58486e-05	0.000378777	0.784588	1.54164e-06	1.47869e-05	0.000378777	0.714335
SBF2-AS1	ENSG00000246273	-0.580065	3.61956e-05	0.000382153	-0.845537	7.159e-08	1.27002e-06	0.000382153	-0.712801
BBC3	ENSG00000105327	0.602416	3.62291e-05	0.000382217	0.581604	6.70427e-05	0.000359091	0.000382217	0.59201
VGLL4	ENSG00000144560	0.561538	3.62853e-05	0.00038252	0.623361	5.4032e-06	4.29971e-05	0.00038252	0.592449
AL138756.1	ENSG00000259953	0.83678	3.64393e-05	0.000383853	1.08539	1.02275e-06	1.04267e-05	0.000383853	0.961087
AC092164.1	ENSG00000226833	-0.916298	3.65469e-05	0.000384695	-1.01615	1.72108e-05	0.000113269	0.000384695	-0.966226
GIPC3	ENSG00000179855	-0.666488	3.68972e-05	0.000387797	-0.807796	2.29257e-06	2.07588e-05	0.000387797	-0.737142
MAP3K15	ENSG00000180815	0.557452	3.70266e-05	0.00038857	1.04662	3.83986e-10	2.17374e-08	0.00038857	0.802036
MED27	ENSG00000160563	-0.581709	3.72166e-05	0.000389816	-0.568982	5.8674e-05	0.000320342	0.000389816	-0.575345
SMIM4	ENSG00000168273	-0.635677	3.72293e-05	0.000389816	-0.999272	3.76601e-08	7.57882e-07	0.000389816	-0.817474
COBLL1	ENSG00000082438	0.680099	3.7283e-05	0.000390085	0.952674	2.4029e-07	3.24567e-06	0.000390085	0.816386
C12orf66	ENSG00000174206	-0.524245	3.75895e-05	0.000392701	-0.708684	1.08691e-07	1.72987e-06	0.000392701	-0.616465
AL022311.1	ENSG00000279738	0.652977	3.77026e-05	0.000393588	0.682652	1.90264e-05	0.000123353	0.000393588	0.667815
ESAM	ENSG00000149564	1.21857	3.7835e-05	0.000394379	1.32204	1.54738e-05	0.0001036	0.000394379	1.27031
DRAP1	ENSG00000175550	-0.833126	3.79654e-05	0.000395442	-1.19401	2.76943e-07	3.61792e-06	0.000395442	-1.01357
PDE4D	ENSG00000113448	-0.618646	2.41485e-05	0.000275198	-0.580199	7.55639e-05	0.000397846	0.000397846	-0.599423
IGSF8	ENSG00000162729	-0.495147	3.82611e-05	0.000397927	-0.586487	1.15088e-06	1.1547e-05	0.000397927	-0.540817
DCUN1D2	ENSG00000150401	-0.712211	3.89354e-07	1.03872e-05	-0.538643	7.58563e-05	0.000399235	0.000399235	-0.625427
KLHL23	ENSG00000213160	0.520939	2.86237e-06	4.86708e-05	0.450671	7.62222e-05	0.000400555	0.000400555	0.485805
RMND1	ENSG00000155906	0.533725	3.87322e-05	0.000402358	0.600876	3.97848e-06	3.3336e-05	0.000402358	0.567301
LCA5L	ENSG00000157578	-0.819929	3.87834e-05	0.000402458	-0.849074	3.88836e-05	0.000226756	0.000402458	-0.834501
TJAP1	ENSG00000137221	0.515665	3.88469e-05	0.000402816	0.564627	6.43866e-06	4.96483e-05	0.000402816	0.540146
FAM86C2P	ENSG00000160172	-0.723619	3.89018e-05	0.000403086	-1.18425	3.82642e-08	7.64448e-07	0.000403086	-0.953935
CDCA3	ENSG00000111665	0.63278	3.94684e-05	0.000408045	0.82055	6.18841e-07	6.89438e-06	0.000408045	0.726665
WDR12	ENSG00000138442	-0.526427	3.66553e-05	0.000385545	-0.506878	7.7953e-05	0.00040841	0.00040841	-0.516653
RBM14-RBM4	ENSG00000248643	0.890568	3.99534e-05	0.000412753	1.09356	2.53498e-06	2.26006e-05	0.000412753	0.992065
LINC01144	ENSG00000281912	-0.873202	4.0119e-05	0.000414156	-1.07814	4.50656e-06	3.69384e-05	0.000414156	-0.97567
SETD6	ENSG00000103037	0.558129	4.02e-05	0.000414685	0.668171	1.45935e-06	1.41426e-05	0.000414685	0.61315
SOX9	ENSG00000125398	-0.705931	4.02671e-05	0.00041507	-0.739765	2.30109e-05	0.000144152	0.00041507	-0.722848
HECA	ENSG00000112406	0.514082	4.05546e-05	0.000417725	0.580384	3.56721e-06	3.0402e-05	0.000417725	0.547233
CCDC189	ENSG00000196118	0.579046	4.08956e-05	0.000420925	0.738555	5.53522e-07	6.28739e-06	0.000420925	0.6588
AC015871.7	ENSG00000286813	1.49461	4.10531e-05	0.000421923	1.93152	1.37938e-06	1.35086e-05	0.000421923	1.71306
FAM229B	ENSG00000203778	-0.693098	4.10254e-05	0.000421923	-0.821161	4.13179e-06	3.43109e-05	0.000421923	-0.75713
ZNF503	ENSG00000165655	-0.748834	3.02238e-05	0.000330115	-0.697871	8.12435e-05	0.000422478	0.000422478	-0.723353
WDR76	ENSG00000092470	0.493546	4.13399e-05	0.000424244	0.590292	9.52412e-07	9.82466e-06	0.000424244	0.541919
AKAP1	ENSG00000121057	0.45846	4.19742e-05	0.000429803	0.482744	1.30744e-05	8.99134e-05	0.000429803	0.470602
FAM162A	ENSG00000114023	-0.542891	4.21013e-05	0.000430788	-1.00857	6.12537e-10	3.05742e-08	0.000430788	-0.775729
GABPB2	ENSG00000143458	0.587664	4.2225e-05	0.00043142	1.06925	1.39954e-09	5.85283e-08	0.00043142	0.828459
RBM44	ENSG00000177483	1.26852	4.22782e-05	0.000431647	1.66665	1.11302e-06	1.11913e-05	0.000431647	1.46759
CCDC85C	ENSG00000205476	0.539615	4.2884e-05	0.000436552	0.566743	1.73029e-05	0.00011366	0.000436552	0.553179
LEMD2	ENSG00000161904	0.508071	4.3164e-05	0.00043876	0.898134	6.62396e-10	3.22536e-08	0.00043876	0.703103
HSPB1	ENSG00000106211	-0.673509	3.33941e-05	0.000357882	-0.635295	8.54914e-05	0.000440424	0.000440424	-0.654402
POLR3B	ENSG00000013503	-0.561978	4.35412e-05	0.000441628	-0.854545	2.96137e-08	6.28297e-07	0.000441628	-0.708262
BCL2L1	ENSG00000171552	-0.503568	4.38144e-05	0.000444075	-0.533979	1.47382e-05	9.94885e-05	0.000444075	-0.518773
CYP1A1	ENSG00000140465	-0.789397	2.52262e-05	0.000285842	-0.729704	8.72583e-05	0.000448067	0.000448067	-0.759551
CUBN	ENSG00000107611	0.993655	4.48658e-05	0.000454071	1.34052	7.20445e-07	7.81935e-06	0.000454071	1.16709
HIST3H2A	ENSG00000181218	0.748525	4.50388e-05	0.000455491	0.86407	6.74325e-06	5.16735e-05	0.000455491	0.806297
AC022613.1	ENSG00000256802	-0.953736	4.54223e-05	0.000459035	-1.40288	5.73564e-07	6.47806e-06	0.000459035	-1.17831
AZIN1-AS1	ENSG00000253320	-1.49204	5.50025e-06	8.3257e-05	-1.24366	9.01096e-05	0.000460164	0.000460164	-1.36785
ARHGAP33	ENSG00000004777	0.739492	4.57749e-05	0.00046126	0.92323	2.36114e-06	2.12411e-05	0.00046126	0.831361
SLC27A4	ENSG00000167114	-0.666713	7.39955e-07	1.69235e-05	-0.518279	9.0951e-05	0.00046361	0.00046361	-0.592496
RTN1	ENSG00000139970	0.614074	4.64381e-05	0.000467604	0.623919	3.93733e-05	0.000228941	0.000467604	0.618997
PCBD2	ENSG00000132570	0.58505	4.67523e-05	0.000470429	0.905331	2.86518e-08	6.13181e-07	0.000470429	0.74519
LYST	ENSG00000143669	0.50643	4.69287e-05	0.000471521	0.891624	7.81054e-10	3.73779e-08	0.000471521	0.699027
HPS5	ENSG00000110756	-0.543144	4.72656e-05	0.000474222	-0.578174	1.58465e-05	0.000105487	0.000474222	-0.560659
AC004076.2	ENSG00000276449	1.09735	4.74803e-05	0.00047535	1.74117	5.5285e-08	1.02653e-06	0.00047535	1.41926
AC021054.1	ENSG00000177406	-0.875869	4.78513e-05	0.000478033	-1.44086	1.14294e-07	1.80665e-06	0.000478033	-1.15836
GUCY1A2	ENSG00000152402	0.777579	4.86218e-05	0.000485382	0.939024	4.31416e-06	3.55918e-05	0.000485382	0.858302
KCNN1	ENSG00000105642	-0.923327	4.8951e-05	0.000488318	-0.935461	4.93861e-05	0.000277767	0.000488318	-0.929394
CYP39A1	ENSG00000146233	-0.759654	4.90645e-05	0.0004891	-0.950333	3.51119e-06	2.99613e-05	0.0004891	-0.854994
USP51	ENSG00000247746	-0.650001	4.0207e-06	6.46562e-05	-0.546056	9.67063e-05	0.000489365	0.000489365	-0.598029
PRR11	ENSG00000068489	0.578387	4.97506e-05	0.000493818	0.828122	1.02491e-07	1.66157e-06	0.000493818	0.703255
SLC40A1	ENSG00000138449	-0.863233	4.99344e-05	0.000494585	-0.841046	8.73919e-05	0.000448468	0.000494585	-0.852139
RTL10	ENSG00000215012	-0.49907	5.00405e-05	0.000494698	-0.693609	5.87415e-08	1.08493e-06	0.000494698	-0.596339
TNK2	ENSG00000061938	0.495509	5.00524e-05	0.000494698	0.51691	2.18451e-05	0.000137966	0.000494698	0.50621
PTPN4	ENSG00000088179	0.527456	5.0285e-05	0.000496644	0.65396	7.82325e-07	8.34201e-06	0.000496644	0.590708
AP000786.1	ENSG00000255893	1.49645	5.04385e-05	0.000497808	1.85649	3.75444e-06	3.18225e-05	0.000497808	1.67647
UQCRHL	ENSG00000233954	0.568632	4.57394e-05	0.000461236	0.546327	9.85327e-05	0.000497883	0.000497883	0.55748
AL133520.1	ENSG00000273893	0.921724	5.06382e-05	0.000499071	1.36651	1.72838e-07	2.49942e-06	0.000499071	1.14412
EFEMP1	ENSG00000115380	-0.641064	5.09337e-05	0.000500728	-0.803036	2.02071e-06	1.86855e-05	0.000500728	-0.72205
GMPR	ENSG00000137198	-0.808165	5.09494e-05	0.000500728	-1.07574	2.15912e-06	1.97815e-05	0.000500728	-0.94195
RAG1	ENSG00000166349	-1.28901	5.09501e-05	0.000500728	-1.28864	8.97942e-05	0.000458889	0.000500728	-1.28882
HMMR	ENSG00000072571	0.669804	5.10232e-05	0.000501092	0.842634	1.70913e-06	1.61256e-05	0.000501092	0.756219
AC020904.2	ENSG00000273654	-0.806571	5.11403e-05	0.000501182	-1.24348	2.39255e-07	3.23483e-06	0.000501182	-1.02503
SUSD1	ENSG00000106868	0.625301	5.10796e-05	0.000501182	0.937377	8.2202e-08	1.39433e-06	0.000501182	0.781339
UNC5CL	ENSG00000124602	1.07035	5.12017e-05	0.000501431	1.73084	4.30316e-08	8.35786e-07	0.000501431	1.40059
FHAD1	ENSG00000142621	-0.748881	5.16106e-05	0.000504726	-0.813008	2.24547e-05	0.000141048	0.000504726	-0.780945
HIST1H3F	ENSG00000277775	0.538577	5.17894e-05	0.000506118	0.733881	1.50244e-07	2.24254e-06	0.000506118	0.636229
FUT1	ENSG00000174951	0.924411	5.22088e-05	0.00050986	1.87189	1.53273e-09	6.25037e-08	0.00050986	1.39815
MAFB	ENSG00000204103	0.78438	4.19594e-05	0.000429803	0.738696	0.000101475	0.000510344	0.000510344	0.761538
GPX1	ENSG00000233276	-0.653539	5.23583e-05	0.000510961	-1.19595	3.97939e-09	1.33658e-07	0.000510961	-0.924747
DDB2	ENSG00000134574	-0.580377	3.43705e-05	0.000365935	-0.547965	0.000101772	0.000511651	0.000511651	-0.564171
ZNF587B	ENSG00000269343	-0.815902	2.33629e-05	0.000268221	-0.730122	0.000104053	0.000522374	0.000522374	-0.773012
DNAAF3	ENSG00000167646	-0.57491	5.36784e-05	0.000522745	-0.578467	5.51973e-05	0.000305031	0.000522745	-0.576689
SYNE1	ENSG00000131018	-0.641013	4.12479e-06	6.60251e-05	-0.537046	0.000104317	0.000523125	0.000523125	-0.58903
CLN5	ENSG00000102805	-0.565388	5.39671e-05	0.000524456	-0.696996	1.32368e-06	1.30181e-05	0.000524456	-0.631192
ARL2	ENSG00000213465	-0.54645	5.41272e-05	0.000525256	-0.786363	7.22618e-08	1.27383e-06	0.000525256	-0.666406
CARD8-AS1	ENSG00000268001	1.06085	5.42426e-05	0.000525256	1.19589	1.24042e-05	8.61982e-05	0.000525256	1.12837
CEBPB-AS1	ENSG00000277449	-1.09772	5.42565e-05	0.000525256	-1.44369	2.92551e-06	2.56553e-05	0.000525256	-1.27071
FGF9	ENSG00000102678	0.642442	5.41319e-05	0.000525256	0.812109	1.45405e-06	1.41109e-05	0.000525256	0.727275
AC148477.2	ENSG00000256542	-0.861471	5.44791e-05	0.000526858	-1.7473	7.11113e-09	2.05221e-07	0.000526858	-1.30439
AL031009.1	ENSG00000278987	1.49	5.51531e-05	0.000532268	1.78143	6.13631e-06	4.77932e-05	0.000532268	1.63572
PRDX5	ENSG00000126432	-0.585107	5.53682e-05	0.000533235	-0.71187	1.90651e-06	1.77237e-05	0.000533235	-0.648489
SLC2A4RG	ENSG00000125520	-0.581324	5.53318e-05	0.000533235	-1.1457	5.87289e-10	2.98488e-08	0.000533235	-0.86351
VARS	ENSG00000204394	-0.445669	5.53275e-05	0.000533235	-0.448179	4.93807e-05	0.000277767	0.000533235	-0.446924
TMEM79	ENSG00000163472	-0.856979	1.19436e-05	0.000153438	-0.727851	0.00010662	0.000533295	0.000533295	-0.792415
AC244154.1	ENSG00000274487	1.04702	5.59812e-05	0.000538766	1.02503	8.46529e-05	0.000437107	0.000538766	1.03602
APH1B	ENSG00000138613	-0.575714	5.63319e-05	0.000541766	-0.721646	1.3142e-06	1.29339e-05	0.000541766	-0.64868
PLXNA4	ENSG00000221866	0.603499	5.6842e-05	0.000545542	0.658005	1.39957e-05	9.52147e-05	0.000545542	0.630752
CDH1	ENSG00000039068	-1.58089	3.51257e-06	5.80261e-05	-1.21088	0.000109783	0.0005466	0.0005466	-1.39589
PDIA3P1	ENSG00000180867	-1.22229	9.61852e-07	2.06073e-05	-0.861159	0.000110491	0.000549925	0.000549925	-1.04172
SLC25A15	ENSG00000102743	-0.590375	5.77925e-05	0.000553901	-0.896852	6.23928e-08	1.13877e-06	0.000553901	-0.743614
FAM189A1	ENSG00000104059	0.757013	1.18787e-06	2.43627e-05	0.580399	0.000113063	0.000561122	0.000561122	0.668706
STXBP6	ENSG00000168952	-1.07752	5.87765e-05	0.000562558	-1.1169	6.21993e-05	0.0003373	0.000562558	-1.09721
RAMP2	ENSG00000131477	-0.879414	5.88892e-05	0.00056325	-0.985359	1.98178e-05	0.000127475	0.00056325	-0.932386
GTPBP4	ENSG00000107937	-0.516993	5.89551e-05	0.000563492	-0.599392	3.36016e-06	2.88315e-05	0.000563492	-0.558192
PDCD7	ENSG00000090470	0.538132	5.90805e-05	0.000564304	0.595937	9.14992e-06	6.60902e-05	0.000564304	0.567035
AC009053.1	ENSG00000214331	0.78056	5.92456e-05	0.000565493	1.05564	9.76751e-07	1.00534e-05	0.000565493	0.918101
ARHGEF10	ENSG00000104728	1.1556	5.9441e-05	0.00056697	1.34595	8.99589e-06	6.52483e-05	0.00056697	1.25077
RNF207	ENSG00000158286	-0.777765	5.96048e-05	0.000568143	-1.17804	2.86826e-07	3.71567e-06	0.000568143	-0.977901
SKOR1	ENSG00000188779	0.789755	5.97491e-05	0.00056874	1.02773	1.69031e-06	1.59805e-05	0.00056874	0.908744
SEC31B	ENSG00000075826	0.725829	5.99943e-05	0.000570294	1.1226	1.02887e-07	1.66412e-06	0.000570294	0.924215
OGFRL1	ENSG00000119900	-0.526216	6.02331e-05	0.000572173	-0.582186	9.10886e-06	6.58619e-05	0.000572173	-0.554201
HYMAI	ENSG00000283122	1.18372	6.05487e-05	0.000574779	1.48842	3.12493e-06	2.71139e-05	0.000574779	1.33607
CD72	ENSG00000137101	-1.38638	6.01804e-06	8.97293e-05	-1.11051	0.000116424	0.000574938	0.000574938	-1.24844
ATP2B4	ENSG00000058668	-0.509714	6.07144e-05	0.000575176	-0.628117	9.96867e-07	1.02228e-05	0.000575176	-0.568915
TMEM150C	ENSG00000249242	-0.679848	6.13729e-05	0.000581019	-0.716002	3.48004e-05	0.000205613	0.000581019	-0.697925
AC092329.4	ENSG00000284428	0.779471	6.14677e-05	0.000581521	0.996426	2.4966e-06	2.23013e-05	0.000581521	0.887948
MSRA	ENSG00000175806	0.873844	1.72916e-05	0.000206697	0.758322	0.000118437	0.00058384	0.00058384	0.816083
ANKAR	ENSG00000151687	0.855289	6.2141e-05	0.000587093	1.03988	5.20632e-06	4.16925e-05	0.000587093	0.947584
TTK	ENSG00000112742	0.51586	6.21405e-05	0.000587093	0.547683	2.00544e-05	0.00012864	0.000587093	0.531771
DDX24	ENSG00000089737	-0.437747	6.27336e-05	0.000591561	-0.469864	1.19956e-05	8.39031e-05	0.000591561	-0.453806
RIMS3	ENSG00000117016	0.625382	6.36077e-05	0.000599324	1.97639	3.54485e-13	1.45193e-10	0.000599324	1.30089
CACNA2D3	ENSG00000157445	0.619171	6.37746e-05	0.00060049	1.10876	4.61611e-09	1.51613e-07	0.00060049	0.863967
SHC1	ENSG00000160691	-0.471305	6.39431e-05	0.00060167	-0.514518	1.07484e-05	7.64076e-05	0.00060167	-0.492912
ATF5	ENSG00000169136	0.690179	6.40198e-05	0.000601985	1.5641	1.52127e-10	1.16402e-08	0.000601985	1.12714
ULBP3	ENSG00000131019	-0.502905	6.40849e-05	0.00060219	-0.837072	4.2281e-09	1.40192e-07	0.00060219	-0.669988
TMEM121B	ENSG00000183307	0.806159	6.41799e-05	0.000602271	1.4463	1.1318e-08	2.94057e-07	0.000602271	1.12623
C2CD2L	ENSG00000172375	0.542622	6.44547e-05	0.000604035	0.967482	1.91953e-09	7.46686e-08	0.000604035	0.755052
DGCR11	ENSG00000273311	0.835856	6.45008e-05	0.000604061	0.919223	2.31728e-05	0.000144906	0.000604061	0.877539
GNAO1	ENSG00000087258	0.711823	6.55622e-05	0.000613571	1.01387	4.27954e-07	5.10247e-06	0.000613571	0.862847
PCSK1N	ENSG00000102109	-1.15388	4.26472e-05	0.000435095	-1.0607	0.000126186	0.000615934	0.000615934	-1.10729
CCDC180	ENSG00000197816	1.25713	6.60539e-05	0.000616946	1.7494	8.59139e-07	8.94198e-06	0.000616946	1.50326
LINC02814	ENSG00000236975	0.791096	6.62891e-05	0.000618313	0.922322	1.08223e-05	7.67757e-05	0.000618313	0.856709
GRN	ENSG00000030582	-0.465609	6.65044e-05	0.000619492	-0.856466	2.24372e-10	1.50947e-08	0.000619492	-0.661037
IFI27L2	ENSG00000119632	-0.908819	6.64815e-05	0.000619492	-1.11343	7.19664e-06	5.46756e-05	0.000619492	-1.01112
ATP6V0E2	ENSG00000171130	-0.475361	6.66577e-05	0.00062009	-0.72342	9.39968e-09	2.53682e-07	0.00062009	-0.59939
GOLGA2P7	ENSG00000225151	0.68642	6.66547e-05	0.00062009	0.937289	7.89896e-07	8.39701e-06	0.00062009	0.811855
HIBADH	ENSG00000106049	-0.502884	6.70944e-05	0.000623736	-0.772174	1.54411e-08	3.72673e-07	0.000623736	-0.637529
AC026801.2	ENSG00000272323	-0.77516	6.71891e-05	0.000623784	-1.05676	1.93688e-06	1.7958e-05	0.000623784	-0.915958
TRAPPC6A	ENSG00000007255	-0.581881	6.73643e-05	0.000624993	-0.882021	8.83415e-08	1.46982e-06	0.000624993	-0.731951
NBPF14	ENSG00000270629	0.704092	6.74941e-05	0.000625781	0.897792	2.48198e-06	2.21849e-05	0.000625781	0.800942
SYNM	ENSG00000182253	-0.737787	6.85583e-05	0.000634802	-0.859349	1.14543e-05	8.06838e-05	0.000634802	-0.798568
MRPL39	ENSG00000154719	-0.552197	6.8706e-05	0.000635325	-0.80058	1.04298e-07	1.68109e-06	0.000635325	-0.676389
EHD3	ENSG00000013016	-0.636403	6.88312e-05	0.000635639	-1.00023	8.40794e-08	1.41926e-06	0.000635639	-0.818317
SGTB	ENSG00000197860	-0.519663	6.90036e-05	0.000636387	-0.534818	4.22541e-05	0.000243086	0.000636387	-0.527241
TAF4	ENSG00000130699	0.728554	6.89814e-05	0.000636387	1.02249	6.21089e-07	6.9139e-06	0.000636387	0.875524
AP003119.3	ENSG00000261578	0.970314	6.95702e-05	0.000640722	1.59303	5.08198e-08	9.55784e-07	0.000640722	1.28167
BAK1	ENSG00000030110	-0.629099	6.96116e-05	0.000640722	-0.830099	1.03927e-06	1.05642e-05	0.000640722	-0.729599
NAXE	ENSG00000163382	-0.661258	1.13493e-06	2.35194e-05	-0.513182	0.000133515	0.000647401	0.000647401	-0.58722
FAM27E3	ENSG00000274026	-0.879475	7.04652e-05	0.000647722	-1.04473	1.09164e-05	7.73647e-05	0.000647722	-0.962105
PREB	ENSG00000138073	-0.535518	1.00793e-05	0.000134448	-0.471805	0.000134098	0.000649322	0.000649322	-0.503661
PIGV	ENSG00000060642	-0.549304	7.1742e-05	0.000658589	-0.643523	4.84509e-06	3.93197e-05	0.000658589	-0.596413
PKD1P6	ENSG00000250251	0.703255	7.20154e-05	0.000660663	0.826746	7.88756e-06	5.8865e-05	0.000660663	0.765
TUBB	ENSG00000196230	-0.589404	7.24781e-05	0.000664033	-0.856796	1.57863e-07	2.3239e-06	0.000664033	-0.7231
CLIP4	ENSG00000115295	0.558708	7.26163e-05	0.0006642	0.824885	8.0126e-08	1.36744e-06	0.0006642	0.691797
CRABP2	ENSG00000143320	-0.866223	7.26257e-05	0.0006642	-0.87023	7.84786e-05	0.000409783	0.0006642	-0.868227
KRT8	ENSG00000170421	-0.640165	7.26394e-05	0.0006642	-0.664202	4.89366e-05	0.000275684	0.0006642	-0.652184
HERC3	ENSG00000138641	1.16269	9.64391e-06	0.000130263	0.962029	0.000138514	0.000668611	0.000668611	1.06236
TMBIM1	ENSG00000135926	-1.02253	7.36888e-05	0.000672471	-1.13489	3.66457e-05	0.000215328	0.000672471	-1.07871
TM9SF1	ENSG00000100926	0.616256	7.42527e-05	0.000676287	0.849981	4.83656e-07	5.65049e-06	0.000676287	0.733118
EDNRA	ENSG00000151617	-0.660937	7.49311e-05	0.00068202	-0.653129	9.98075e-05	0.000503229	0.00068202	-0.657033
C16orf86	ENSG00000159761	-0.930922	7.4991e-05	0.000682119	-1.03208	2.98829e-05	0.000180229	0.000682119	-0.981502
AC073508.3	ENSG00000278834	-0.64336	4.31258e-05	0.000438693	-0.600797	0.000143301	0.000690046	0.000690046	-0.622078
NAP1L3	ENSG00000186310	-0.595888	7.61808e-05	0.000692038	-0.936046	6.80773e-08	1.217e-06	0.000692038	-0.765967
THRB	ENSG00000151090	-0.516743	7.65073e-05	0.00069455	-0.7545	6.15057e-08	1.12553e-06	0.00069455	-0.635622
RPS3AP26	ENSG00000214389	1.19167	7.68865e-05	0.000697084	1.26724	4.212e-05	0.000242582	0.000697084	1.22946
LRRC75A	ENSG00000181350	0.74662	7.69914e-05	0.000697581	0.786943	4.19304e-05	0.00024169	0.000697581	0.766782
TRIM38	ENSG00000112343	-0.607534	7.75107e-05	0.00070183	-0.648448	2.91572e-05	0.000176694	0.00070183	-0.627991
FREM1	ENSG00000164946	-0.860686	7.76326e-05	0.000702477	-1.39048	4.29865e-07	5.12087e-06	0.000702477	-1.12558
SAMD13	ENSG00000203943	-0.837151	2.98929e-05	0.000326757	-0.745692	0.000146841	0.000704653	0.000704653	-0.791422
TMEM147-AS1	ENSG00000236144	-0.542614	7.98664e-05	0.000720816	-0.867262	2.26363e-08	5.14245e-07	0.000720816	-0.704938
SCFD2	ENSG00000184178	-0.51632	5.07509e-05	0.000499828	-0.489412	0.000150862	0.000723205	0.000723205	-0.502866
DHFR2	ENSG00000178700	-0.943704	6.93192e-07	1.62242e-05	-0.648125	0.000151024	0.000723732	0.000723732	-0.795915
AKAP6	ENSG00000151320	-0.63526	1.53068e-05	0.000186657	-0.558125	0.000151557	0.000725784	0.000725784	-0.596692
SAPCD2	ENSG00000186193	0.533673	8.05832e-05	0.000726815	0.715296	3.4371e-07	4.26605e-06	0.000726815	0.624484
PCDHGC4	ENSG00000242419	1.02517	3.58457e-06	5.90056e-05	0.786602	0.000151939	0.00072708	0.00072708	0.905887
SETD1B	ENSG00000139718	0.768695	3.04542e-05	0.00033237	0.684162	0.000152031	0.00072708	0.00072708	0.726429
RAB3D	ENSG00000105514	-0.541009	8.19341e-05	0.000736613	-0.908212	1.10886e-08	2.88636e-07	0.000736613	-0.724611
CEACAM19	ENSG00000186567	1.00465	5.05521e-05	0.000498575	0.927079	0.000154579	0.000737718	0.000737718	0.965867
TSTD2	ENSG00000136925	-0.578495	6.02993e-06	8.98105e-05	-0.489675	0.000154795	0.000738243	0.000738243	-0.534085
CEP152	ENSG00000103995	0.582444	8.25442e-05	0.000740713	0.571381	0.000116394	0.000574938	0.000740713	0.576913
DNAH6	ENSG00000115423	0.85067	8.31507e-05	0.000745146	1.36695	1.00365e-07	1.6309e-06	0.000745146	1.10881
EHD2	ENSG00000024422	-1.03809	8.37739e-05	0.000748803	-1.52298	1.59265e-06	1.52017e-05	0.000748803	-1.28054
PER3	ENSG00000049246	-1.2171	3.33344e-07	9.08444e-06	-0.765936	0.000158154	0.000752205	0.000752205	-0.991516
AGO4	ENSG00000134698	0.519441	8.43812e-05	0.000753265	0.848896	1.01961e-08	2.70458e-07	0.000753265	0.684168
VASN	ENSG00000168140	0.935968	1.29938e-05	0.000163905	0.771649	0.000158663	0.000753852	0.000753852	0.853809
SUCLG2-AS1	ENSG00000241316	-0.762514	8.45139e-05	0.000753966	-0.916276	1.15099e-05	8.09649e-05	0.000753966	-0.839395
USH1C	ENSG00000006611	-0.837511	8.50623e-05	0.000757403	-1.41541	1.18174e-07	1.85745e-06	0.000757403	-1.12646
PAK5	ENSG00000101349	1.02203	8.53973e-05	0.000759899	1.29057	3.97772e-06	3.3336e-05	0.000759899	1.1563
TPST2	ENSG00000128294	0.546735	8.58935e-05	0.00076334	0.568575	4.60818e-05	0.000261721	0.00076334	0.557655
SMG1P4	ENSG00000185710	1.19962	3.8116e-05	0.000396714	1.0905	0.000161147	0.00076409	0.00076409	1.14506
TSPYL2	ENSG00000184205	-0.787757	8.12559e-05	0.000731934	-0.747699	0.000162521	0.000769818	0.000769818	-0.767728
CEP112	ENSG00000154240	0.679437	8.72843e-05	0.000774217	0.885363	2.26098e-06	2.05524e-05	0.000774217	0.7824
SLC25A10	ENSG00000183048	-0.561311	8.74739e-05	0.000774912	-0.657023	6.41739e-06	4.95391e-05	0.000774912	-0.609167
Z93943.1	ENSG00000286846	1.3965	8.82528e-05	0.000780323	1.82352	2.93708e-06	2.57406e-05	0.000780323	1.61001
LINC02018	ENSG00000272690	0.834671	8.90552e-05	0.000785422	0.904809	4.04652e-05	0.000234409	0.000785422	0.86974
SAMD4B	ENSG00000179134	0.568963	8.99483e-05	0.000792797	0.601857	3.58285e-05	0.000211061	0.000792797	0.58541
RORA	ENSG00000069667	0.729599	9.01097e-05	0.000793718	0.946964	2.98879e-06	2.61444e-05	0.000793718	0.838281
BBOF1	ENSG00000119636	-0.69777	9.05542e-05	0.000797129	-0.972412	1.38403e-06	1.35446e-05	0.000797129	-0.835091
TUBA1C	ENSG00000167553	-0.692215	7.06612e-08	2.91996e-06	-0.471909	0.000170799	0.000804105	0.000804105	-0.582062
CUTC	ENSG00000119929	-0.616425	9.17391e-05	0.000807049	-1.01543	4.5183e-08	8.71493e-07	0.000807049	-0.815927
NPAS3	ENSG00000151322	0.785473	9.2591e-05	0.000814029	1.25955	1.04706e-07	1.68571e-06	0.000814029	1.02251
EPDR1	ENSG00000086289	-0.531507	9.33359e-05	0.000818571	-0.548285	6.09337e-05	0.000330953	0.000818571	-0.539896
TP53	ENSG00000141510	-0.449037	9.33853e-05	0.000818571	-0.616291	7.60079e-08	1.32642e-06	0.000818571	-0.532664
ZNF790	ENSG00000197863	-0.869268	9.08622e-07	1.96178e-05	-0.611306	0.000175996	0.00082578	0.00082578	-0.740287
PMFBP1	ENSG00000118557	0.818271	9.43546e-05	0.000825885	1.40115	4.22526e-08	8.24103e-07	0.000825885	1.10971
PCK1	ENSG00000124253	-1.52174	9.44452e-05	0.000826158	-1.78106	5.39214e-05	0.000299048	0.000826158	-1.6514
METTL5	ENSG00000138382	-0.478754	9.49227e-05	0.000829294	-0.905825	3.66724e-10	2.10164e-08	0.000829294	-0.69229
PXMP4	ENSG00000101417	0.613131	9.48911e-05	0.000829294	0.684683	1.79601e-05	0.000117509	0.000829294	0.648907
KLHL21	ENSG00000162413	0.632865	1.84588e-07	5.77656e-06	0.457619	0.000177124	0.000830236	0.000830236	0.545242
ARHGEF6	ENSG00000129675	-0.502154	9.51872e-05	0.000830562	-0.691399	2.00553e-07	2.83831e-06	0.000830562	-0.596777
FHL3	ENSG00000183386	0.610097	9.51708e-05	0.000830562	0.898965	2.33868e-07	3.18153e-06	0.000830562	0.754531
HIST1H4B	ENSG00000278705	0.656928	4.98157e-05	0.000494112	0.603683	0.000177701	0.000832658	0.000832658	0.630306
RRP7BP	ENSG00000182841	0.561822	9.63754e-05	0.000840403	0.574995	6.91463e-05	0.000368798	0.000840403	0.568409
ADORA1	ENSG00000163485	-0.745988	9.67058e-05	0.000842756	-0.926969	8.49827e-06	6.24193e-05	0.000842756	-0.836479
HBP1	ENSG00000105856	0.654192	3.78305e-05	0.000394379	0.592839	0.000181162	0.000846598	0.000846598	0.623516
RGS16	ENSG00000143333	-0.714558	8.22031e-07	1.82869e-05	-0.528055	0.000181877	0.000849083	0.000849083	-0.621306
TGFBR1	ENSG00000106799	0.58886	9.8492e-05	0.000856714	0.747245	1.95951e-06	1.81558e-05	0.000856714	0.668053
ANXA2	ENSG00000182718	-0.547264	9.93764e-05	0.00086279	-0.535081	0.000150156	0.000720064	0.00086279	-0.541173
VN1R1	ENSG00000178201	1.18007	9.93267e-05	0.00086279	1.95218	7.94462e-08	1.36041e-06	0.00086279	1.56613
CLTCL1	ENSG00000070371	-0.497509	9.94955e-05	0.000863286	-0.6426	6.93216e-07	7.57155e-06	0.000863286	-0.570054
BSPRY	ENSG00000119411	0.783221	9.95767e-05	0.000863453	0.990498	5.12475e-06	4.11576e-05	0.000863453	0.886859
UBE2Q2P2	ENSG00000259429	0.655248	9.97052e-05	0.000864029	0.894742	1.16706e-06	1.16924e-05	0.000864029	0.774995
AP000873.2	ENSG00000247137	0.815448	0.00010009	0.000866821	0.995883	9.00105e-06	6.52518e-05	0.000866821	0.905666
EFNA3	ENSG00000143590	0.659805	3.72149e-05	0.000389816	0.596727	0.00018737	0.00087239	0.00087239	0.628266
PRPS1	ENSG00000147224	-0.507558	0.000100983	0.000872928	-0.899304	2.46729e-09	9.16253e-08	0.000872928	-0.703431
RIMKLB	ENSG00000166532	0.660226	5.46375e-05	0.000528023	0.608539	0.000187934	0.000874431	0.000874431	0.634383
PHF1	ENSG00000112511	0.573532	0.000101502	0.000876872	0.767035	7.65981e-07	8.21174e-06	0.000876872	0.670284
DGKE	ENSG00000153933	0.598189	0.000102101	0.000879866	0.766032	1.92232e-06	1.78469e-05	0.000879866	0.682111
GATC	ENSG00000257218	0.441894	0.00010265	0.00088376	0.603752	8.19681e-08	1.39206e-06	0.00088376	0.522823
GPX3	ENSG00000211445	-0.649428	0.000103115	0.000886957	-1.26525	8.0044e-09	2.20731e-07	0.000886957	-0.957338
BTN3A1	ENSG00000026950	-0.576542	0.000104237	0.000895496	-0.685307	7.13143e-06	5.42394e-05	0.000895496	-0.630924
EPAS1	ENSG00000116016	0.576311	0.000104427	0.000896579	0.630158	2.51598e-05	0.000155446	0.000896579	0.603234
ZFPM2	ENSG00000169946	0.724293	0.000104571	0.000897266	0.750843	7.13142e-05	0.000378346	0.000897266	0.737568
COL11A2	ENSG00000204248	1.16604	2.15851e-06	3.89371e-05	0.838244	0.000194046	0.00089986	0.00089986	1.00214
DHODH	ENSG00000102967	-0.579547	4.95792e-05	0.000493168	-0.536466	0.00019495	0.00090345	0.00090345	-0.558006
ABCB1	ENSG00000085563	0.763323	0.000106968	0.000916696	1.40108	1.51056e-08	3.69461e-07	0.000916696	1.0822
GAD1	ENSG00000128683	0.772963	0.000107807	0.00092332	0.803633	7.42451e-05	0.000391346	0.00092332	0.788298
EMILIN1	ENSG00000138080	-0.973038	0.000107939	0.00092388	-2.11283	1.24046e-08	3.17548e-07	0.00092388	-1.54293
TCF4	ENSG00000196628	0.516827	0.000108454	0.00092715	0.540697	5.05824e-05	0.000283579	0.00092715	0.528762
EEF1D	ENSG00000104529	0.545819	0.000108662	0.000928358	0.825836	7.95971e-08	1.36041e-06	0.000928358	0.685828
NIPA1	ENSG00000170113	0.509203	0.000108792	0.000928905	0.731486	1.06883e-07	1.71284e-06	0.000928905	0.620345
TYRO3	ENSG00000092445	0.443684	0.000109016	0.000930245	0.709675	2.98194e-09	1.05665e-07	0.000930245	0.576679
PBXIP1	ENSG00000163346	0.707059	1.36004e-07	4.75876e-06	0.487531	0.000202896	0.000934677	0.000934677	0.597295
NIPSNAP3A	ENSG00000136783	-0.556113	0.000110417	0.000941044	-0.817731	1.74852e-07	2.52069e-06	0.000941044	-0.686922
SLC9A8	ENSG00000197818	-0.529829	0.000110616	0.000942162	-0.55221	5.70449e-05	0.000313005	0.000942162	-0.54102
JAZF1	ENSG00000153814	0.557134	0.000111645	0.000950346	0.697995	2.38274e-06	2.13802e-05	0.000950346	0.627564
MED19	ENSG00000156603	0.555394	0.000111907	0.000951996	0.645706	8.90951e-06	6.47229e-05	0.000951996	0.60055
AP006545.1	ENSG00000260949	1.00311	0.00011285	0.000959432	1.20292	1.22235e-05	8.52403e-05	0.000959432	1.10301
SIAE	ENSG00000110013	-0.883368	4.34009e-09	3.5553e-07	-0.491328	0.000212516	0.000973019	0.000973019	-0.687348
TMC7	ENSG00000170537	-0.668485	0.0001148	0.000975418	-0.672692	0.000119454	0.000588233	0.000975418	-0.670589
NADK2	ENSG00000152620	-0.573931	1.29666e-05	0.00016371	-0.493724	0.000215018	0.000983039	0.000983039	-0.533828
C2orf92	ENSG00000228486	1.08479	0.000116024	0.00098461	1.18192	4.61304e-05	0.000261781	0.00098461	1.13336
MVK	ENSG00000110921	-0.514899	0.000116553	0.000987896	-0.638876	2.28943e-06	2.07569e-05	0.000987896	-0.576887
AL645608.7	ENSG00000272512	-1.01438	0.000116676	0.000988342	-1.41498	2.35564e-06	2.12053e-05	0.000988342	-1.21468
AL442636.1	ENSG00000287460	1.52172	0.000116826	0.000988695	1.76743	2.11969e-05	0.000134543	0.000988695	1.64457
CERS2	ENSG00000143418	0.489889	0.0001172	0.000990967	0.543357	1.5698e-05	0.000104735	0.000990967	0.516623
CTDSP1	ENSG00000144579	0.482404	0.000117416	0.000991594	0.51578	3.20375e-05	0.0001914	0.000991594	0.499092
RPS7P1	ENSG00000263266	1.22968	7.14054e-05	0.000655931	1.13595	0.000218511	0.000996402	0.000996402	1.18281
AL031123.2	ENSG00000261211	-1.17287	0.000118925	0.00100373	-1.44025	2.88255e-05	0.000175065	0.00100373	-1.30656
BAZ1A	ENSG00000198604	0.485173	0.000120085	0.0010129	0.662468	2.25865e-07	3.09891e-06	0.0010129	0.57382
THEM4	ENSG00000159445	-0.511078	0.000120431	0.00101398	-0.517253	0.000100667	0.000507195	0.00101398	-0.514166
TMEM161B	ENSG00000164180	0.463263	0.000120371	0.00101398	0.503207	2.26127e-05	0.000141849	0.00101398	0.483235
TCF7	ENSG00000081059	0.811244	9.03807e-06	0.000123275	0.648486	0.000224253	0.00101857	0.00101857	0.729865
TMEM25	ENSG00000149582	0.45544	0.00012154	0.0010227	0.612575	1.99824e-07	2.83203e-06	0.0010227	0.534008
JRKL	ENSG00000183340	-0.588474	7.23647e-05	0.00066343	-0.550963	0.000225911	0.00102443	0.00102443	-0.569719
ANKRD36B	ENSG00000196912	0.905466	0.000122141	0.00102714	1.22827	2.22952e-06	2.03187e-05	0.00102714	1.06687
MICOS10	ENSG00000173436	-0.567417	0.000122964	0.00103219	-0.911361	6.53066e-08	1.18163e-06	0.00103219	-0.739389
CDKL1	ENSG00000100490	-0.631927	0.000123512	0.00103616	-0.704564	2.97812e-05	0.000179694	0.00103616	-0.668245
CRNDE	ENSG00000245694	0.785883	0.000123818	0.0010381	0.957373	1.13023e-05	7.98155e-05	0.0010381	0.871628
C3orf35	ENSG00000198590	1.10036	0.000124102	0.00103923	1.82943	1.12397e-07	1.77868e-06	0.00103923	1.46489
CASZ1	ENSG00000130940	0.678332	4.69727e-05	0.000471624	0.610956	0.000230412	0.00104247	0.00104247	0.644644
FAM86C1	ENSG00000158483	-0.667333	0.000124987	0.00104539	-0.737613	3.67438e-05	0.000215748	0.00104539	-0.702473
CELF5	ENSG00000161082	-0.837717	0.000125147	0.0010461	-1.13227	4.28607e-06	3.5402e-05	0.0010461	-0.984995
AC005070.3	ENSG00000272918	1.03439	0.000125313	0.00104686	1.15412	3.6748e-05	0.000215748	0.00104686	1.09425
KCNC1	ENSG00000129159	0.87363	0.000125668	0.00104919	1.23633	1.28772e-06	1.27183e-05	0.00104919	1.05498
CCDC3	ENSG00000151468	-0.558404	0.000125834	0.00104957	-1.08116	2.81542e-09	1.01312e-07	0.00104957	-0.819784
LMTK3	ENSG00000142235	-0.736413	0.000125865	0.00104957	-0.938401	7.58552e-06	5.71623e-05	0.00104957	-0.837407
SP2-AS1	ENSG00000234494	-1.56779	9.80544e-07	2.09433e-05	-1.00647	0.000233233	0.0010542	0.0010542	-1.28713
RFXANK	ENSG00000064490	-0.585427	0.000126822	0.00105693	-0.564879	0.00022699	0.00102866	0.00105693	-0.575153
PIAS1	ENSG00000033800	0.512922	0.000127288	0.00106017	0.700551	3.63066e-07	4.46254e-06	0.00106017	0.606737
DIABLO	ENSG00000184047	0.682891	0.00012764	0.00106183	1.01486	4.77553e-07	5.59328e-06	0.00106183	0.848877
PCBP2	ENSG00000197111	0.581993	0.000127637	0.00106183	0.766044	1.44231e-06	1.40165e-05	0.00106183	0.674019
SYVN1	ENSG00000162298	0.653664	0.000128668	0.00106911	0.750854	1.81641e-05	0.000118591	0.00106911	0.702259
AC013394.1	ENSG00000279765	1.08459	0.00012912	0.00107066	1.38029	6.29716e-06	4.87733e-05	0.00107066	1.23244
MTHFD1L	ENSG00000120254	0.443854	0.000129226	0.00107066	0.793924	4.93655e-10	2.62391e-08	0.00107066	0.618889
PRR35	ENSG00000161992	0.790159	6.32082e-06	9.32454e-05	0.623467	0.000239187	0.00107593	0.00107593	0.706813
CCDC69	ENSG00000198624	-0.513536	0.000130201	0.00107799	-0.639839	2.75694e-06	2.43611e-05	0.00107799	-0.576688
PEX7	ENSG00000112357	-0.616679	0.000130465	0.00107884	-0.97425	1.78839e-07	2.57248e-06	0.00107884	-0.795464
TMEM171	ENSG00000157111	-0.865797	0.000130536	0.00107884	-1.43948	3.95373e-07	4.79196e-06	0.00107884	-1.15264
NIPAL1	ENSG00000163293	0.508921	0.000131541	0.00108586	0.516682	0.000107914	0.00053864	0.00108586	0.512801
FLRT3	ENSG00000125848	-0.615155	0.000132197	0.00108998	-0.717469	1.40811e-05	9.57018e-05	0.00108998	-0.666312
COL13A1	ENSG00000197467	0.654051	0.000132287	0.00109008	0.663617	0.000114967	0.000568548	0.00109008	0.658834
PHLDB2	ENSG00000144824	-0.513154	0.000133013	0.00109541	-0.80706	3.80363e-08	7.62148e-07	0.00109541	-0.660107
SORCS2	ENSG00000184985	-0.895751	0.000133373	0.00109773	-1.08239	1.98644e-05	0.000127657	0.00109773	-0.989071
XRCC1	ENSG00000073050	0.504986	0.000135568	0.0011125	0.520567	7.94549e-05	0.000414415	0.0011125	0.512776
RPL7P9	ENSG00000137970	1.05538	0.000136421	0.00111819	1.08685	0.000105572	0.000528845	0.00111819	1.07112
MAN2A1	ENSG00000112893	0.500308	0.000137075	0.00112258	0.495741	0.00016513	0.000780353	0.00112258	0.498024
NQO2	ENSG00000124588	-0.476921	0.000137118	0.00112258	-0.656409	2.35457e-07	3.19277e-06	0.00112258	-0.566665
MAN1B1-DT	ENSG00000268996	-0.779551	0.00013745	0.00112464	-0.782992	0.000158533	0.000753492	0.00112464	-0.781272
ZC3H12A	ENSG00000163874	0.944455	5.11078e-05	0.000501182	0.829682	0.000251819	0.00112584	0.00112584	0.887069
RBM12B	ENSG00000183808	-0.697647	2.19156e-06	3.94311e-05	-0.529825	0.00025194	0.00112597	0.00112597	-0.613736
AC068831.7	ENSG00000284946	0.783325	0.000138628	0.00113281	0.954998	1.28728e-05	8.86578e-05	0.00113281	0.869162
BCHE	ENSG00000114200	-0.76845	0.000138694	0.00113281	-1.44413	4.24743e-08	8.27269e-07	0.00113281	-1.10629
BRWD1	ENSG00000185658	0.526664	0.00013863	0.00113281	0.788309	9.79516e-08	1.59728e-06	0.00113281	0.657487
CETN2	ENSG00000147400	-0.515605	0.000139741	0.00114003	-0.684884	8.4199e-07	8.82284e-06	0.00114003	-0.600244
HIST1H2AB	ENSG00000278463	0.836958	0.000139882	0.00114051	0.887333	7.59581e-05	0.000399512	0.00114051	0.862146
NOC3L	ENSG00000173145	-0.486792	0.000101898	0.000878654	-0.46414	0.000255714	0.00114064	0.00114064	-0.475466
MID1IP1	ENSG00000165175	0.467726	0.000140871	0.0011479	0.482138	7.79809e-05	0.00040841	0.0011479	0.474932
GEMIN5	ENSG00000082516	-0.44771	0.000141903	0.00115564	-0.557633	1.21474e-06	1.21265e-05	0.00115564	-0.502671
BCAR3	ENSG00000137936	-0.507605	0.0001435	0.0011666	-0.701168	4.13413e-07	4.96738e-06	0.0011666	-0.604386
SLC37A4	ENSG00000137700	-0.526141	0.000143412	0.0011666	-0.706383	7.20812e-07	7.81935e-06	0.0011666	-0.616262
AC005921.3	ENSG00000278963	2.08785	0.000143976	0.00116842	2.31104	4.86036e-05	0.000274141	0.00116842	2.19944
COQ3	ENSG00000132423	-0.577447	0.000143934	0.00116842	-1.25689	6.11465e-10	3.05742e-08	0.00116842	-0.91717
SIRT4	ENSG00000089163	1.2171	0.000143908	0.00116842	1.52665	9.92202e-06	7.10406e-05	0.00116842	1.37187
WAC-AS1	ENSG00000254635	-0.607395	0.000144143	0.0011691	-0.766938	4.6228e-06	3.78021e-05	0.0011691	-0.687167
PLA2G4A	ENSG00000116711	-0.682522	0.000145073	0.00117595	-1.03377	6.45907e-07	7.14448e-06	0.00117595	-0.858147
MYOM2	ENSG00000036448	-0.560316	0.000145173	0.00117608	-1.40989	4.25225e-11	4.61938e-09	0.00117608	-0.985104
ARHGEF10L	ENSG00000074964	0.511303	0.00014601	0.00118149	0.577895	1.6193e-05	0.000107537	0.00118149	0.544599
RGMB	ENSG00000174136	0.529886	6.85365e-05	0.000634802	0.491381	0.000267146	0.00118593	0.00118593	0.510633
PTEN	ENSG00000171862	0.465617	0.000147268	0.00119028	0.624714	3.24528e-07	4.08437e-06	0.00119028	0.545166
LRRC8B	ENSG00000197147	-0.473723	0.000147361	0.00119035	-0.676811	1.08187e-07	1.72563e-06	0.00119035	-0.575267
RPL13P12	ENSG00000215030	1.28871	0.000148077	0.00119543	1.35128	0.00010079	0.000507631	0.00119543	1.31999
TAL1	ENSG00000162367	-0.934391	0.000148531	0.0011984	-1.61041	4.51669e-07	5.33498e-06	0.0011984	-1.2724
LINC01597	ENSG00000205611	-0.752627	0.000149465	0.00120524	-1.21931	3.91399e-07	4.75207e-06	0.00120524	-0.985968
GAS2L3	ENSG00000139354	0.543077	0.000149977	0.00120841	1.13031	4.46326e-10	2.40912e-08	0.00120841	0.836694
NDRG2	ENSG00000165795	-0.57522	0.000150031	0.00120841	-0.646874	2.65265e-05	0.000162449	0.00120841	-0.611047
TPK1	ENSG00000196511	-1.0603	7.38679e-06	0.000105182	-0.797135	0.00027348	0.00121135	0.00121135	-0.92872
AC015813.6	ENSG00000279207	0.623419	0.000150587	0.00121218	1.47265	1.50598e-10	1.16402e-08	0.00121218	1.04803
NGEF	ENSG00000066248	-0.524523	0.000150848	0.00121358	-0.594557	1.91117e-05	0.000123803	0.00121358	-0.55954
AC002310.1	ENSG00000235560	-0.727885	0.000151601	0.00121894	-1.2257	2.28953e-07	3.13819e-06	0.00121894	-0.976795
FAT4	ENSG00000196159	-0.559543	0.000151791	0.00121976	-0.621631	2.93714e-05	0.000177718	0.00121976	-0.590587
EIF3E	ENSG00000104408	0.463675	0.000152813	0.00122515	0.60003	7.07852e-07	7.70723e-06	0.00122515	0.531853
SAXO2	ENSG00000188659	-0.727105	0.000152809	0.00122515	-1.0339	2.34169e-06	2.11207e-05	0.00122515	-0.8805
SYT2	ENSG00000143858	-0.952952	0.000153567	0.00123048	-1.42122	1.91501e-06	1.77908e-05	0.00123048	-1.18709
MAN2B1	ENSG00000104774	0.472401	0.000155244	0.00124106	0.91659	3.49261e-10	2.06252e-08	0.00124106	0.694495
SRI	ENSG00000075142	-0.62297	0.00015661	0.00125126	-1.05486	6.13349e-08	1.12388e-06	0.00125126	-0.838914
DUSP28	ENSG00000188542	0.581424	0.00015677	0.00125182	0.564171	0.000271369	0.00120353	0.00125182	0.572797
GUSBP11	ENSG00000228315	0.653335	0.000157356	0.00125579	0.761128	1.89062e-05	0.000122688	0.00125579	0.707231
PDE10A	ENSG00000112541	0.494706	0.000157745	0.00125816	0.484451	0.000237934	0.00107162	0.00125816	0.489579
FKBP11	ENSG00000134285	1.02837	0.000159094	0.00126747	1.45084	1.98664e-06	1.83949e-05	0.00126747	1.2396
ADGRV1	ENSG00000164199	0.544631	0.00015966	0.00127125	0.899326	3.38645e-08	6.997e-07	0.00127125	0.721979
LONRF1	ENSG00000154359	0.485307	0.000160169	0.00127386	0.577953	5.64634e-06	4.46007e-05	0.00127386	0.53163
PIGS	ENSG00000087111	-0.473565	0.000160095	0.00127386	-0.517097	2.93293e-05	0.000177583	0.00127386	-0.495331
RNF220	ENSG00000187147	0.415659	0.000160507	0.00127581	0.504736	1.52155e-06	1.46333e-05	0.00127581	0.460197
NOP10	ENSG00000182117	-0.574104	0.000161132	0.00127859	-0.674385	1.27913e-05	8.82278e-05	0.00127859	-0.624245
AC010996.1	ENSG00000287016	-1.01644	8.4873e-05	0.000756684	-0.953562	0.000292923	0.00128886	0.00128886	-0.985001
RAD51C	ENSG00000108384	-0.47344	0.000163786	0.00129817	-0.533688	1.62493e-05	0.000107807	0.00129817	-0.503564
PRDM16	ENSG00000142611	0.562834	0.000164718	0.00130482	0.610809	4.49376e-05	0.000256266	0.00130482	0.586821
ERAP1	ENSG00000164307	0.533852	0.000165623	0.00130975	0.782873	2.0481e-07	2.87662e-06	0.00130975	0.658363
LIN37	ENSG00000267796	0.650137	0.000166108	0.00131284	0.701407	6.3102e-05	0.000341001	0.00131284	0.675772
SRM	ENSG00000116649	-0.644653	0.000166323	0.00131379	-0.737481	2.5479e-05	0.000156792	0.00131379	-0.691067
PHETA1	ENSG00000198324	0.61824	5.18654e-06	7.93711e-05	0.49602	0.000299652	0.00131424	0.00131424	0.55713
PCDH18	ENSG00000189184	-0.580865	0.000166843	0.00131715	-0.600859	0.000113797	0.000564072	0.00131715	-0.590862
POLR2J3	ENSG00000285437	0.976657	0.000167455	0.00132123	1.14621	2.53354e-05	0.000156115	0.00132123	1.06144
KRBA1	ENSG00000133619	0.472597	0.000167785	0.00132309	0.484313	0.000107577	0.00053746	0.00132309	0.478455
FAM110A	ENSG00000125898	0.649204	0.000168011	0.00132412	0.783374	1.22937e-05	8.56651e-05	0.00132412	0.716289
JAM2	ENSG00000154721	-0.951205	1.32643e-05	0.000166564	-0.735857	0.000306687	0.00134047	0.00134047	-0.843531
ERVK13-1	ENSG00000260565	0.79954	0.000170398	0.00134066	1.20737	7.41559e-07	7.98681e-06	0.00134066	1.00346
HMGN3-AS1	ENSG00000270362	0.981263	0.000171093	0.0013446	0.969917	0.000226109	0.001025	0.0013446	0.97559
ATRIP	ENSG00000164053	0.551131	1.04589e-05	0.000138188	0.463494	0.0003082	0.00134587	0.00134587	0.507312
PLEKHF1	ENSG00000166289	0.641567	0.000171735	0.00134889	0.738464	2.42551e-05	0.000150591	0.00134889	0.690016
BZW2	ENSG00000136261	-0.530996	0.000171985	0.0013501	-0.774553	2.34182e-07	3.18168e-06	0.0013501	-0.652775
SLFNL1-AS1	ENSG00000281207	1.02606	0.000172356	0.00135193	1.33394	6.53387e-06	5.02433e-05	0.00135193	1.18
AC127502.1	ENSG00000215302	0.969474	0.000173098	0.00135653	1.19932	1.30812e-05	8.99156e-05	0.00135653	1.0844
PARVA	ENSG00000197702	0.460217	0.000174487	0.00136511	0.719588	1.60663e-08	3.85094e-07	0.00136511	0.589902
FUZ	ENSG00000010361	-0.464917	0.000175111	0.00136846	-0.491756	5.98686e-05	0.000325856	0.00136846	-0.478336
AGTRAP	ENSG00000177674	-0.501334	0.000175427	0.00137016	-0.880963	7.29572e-09	2.08625e-07	0.00137016	-0.691149
RNF32	ENSG00000105982	-0.722632	7.04544e-05	0.000647722	-0.652338	0.000315398	0.001373	0.001373	-0.687485
L1CAM	ENSG00000198910	1.1826	0.000175925	0.00137328	2.76677	3.47202e-10	2.06252e-08	0.00137328	1.97469
NR5A2	ENSG00000116833	-0.594628	0.000176224	0.00137408	-1.17901	5.44218e-09	1.71854e-07	0.00137408	-0.886817
GAS5	ENSG00000234741	0.521004	0.000176677	0.00137634	1.01529	1.34323e-09	5.65133e-08	0.00137634	0.768149
SULT1C4	ENSG00000198075	-0.62662	0.000176984	0.00137692	-0.840709	3.29831e-06	2.83533e-05	0.00137692	-0.733664
TYRO3P	ENSG00000259581	1.51017	0.000176915	0.00137692	1.89908	1.11503e-05	7.88622e-05	0.00137692	1.70463
SSR4P1	ENSG00000235374	-0.738669	0.000177774	0.00138229	-1.43431	3.77828e-08	7.5816e-07	0.00138229	-1.08649
RIDA	ENSG00000132541	-0.484214	0.000179084	0.00139092	-0.701307	1.54329e-07	2.28637e-06	0.00139092	-0.59276
COL9A2	ENSG00000049089	-1.03189	0.00018038	0.00139834	-1.89641	2.90875e-07	3.75382e-06	0.00139834	-1.46415
WDR61	ENSG00000140395	-0.495702	0.000180441	0.00139834	-0.726381	1.32572e-07	2.02879e-06	0.00139834	-0.611041
STMND1	ENSG00000230873	0.847649	0.000129078	0.00107066	0.791832	0.000323819	0.00140439	0.00140439	0.819741
UQCR11	ENSG00000127540	-0.604425	0.000181772	0.00140631	-1.02678	6.30789e-08	1.14979e-06	0.00140631	-0.815604
OLA1	ENSG00000138430	0.462121	0.00018246	0.00141085	0.623067	3.74663e-07	4.58485e-06	0.00141085	0.542594
LOX	ENSG00000113083	-0.729654	0.000182564	0.00141087	-0.835907	4.2326e-05	0.000243265	0.00141087	-0.78278
FAM53A	ENSG00000174137	-0.652253	0.000184292	0.00142185	-0.695896	8.48645e-05	0.000438037	0.00142185	-0.674074
METTL27	ENSG00000165171	-0.964351	0.000122242	0.00102736	-0.905871	0.000331224	0.0014316	0.0014316	-0.935111
HMGN3	ENSG00000118418	-0.578536	0.000187018	0.00144129	-0.637942	4.3455e-05	0.000248625	0.00144129	-0.608239
HOXA11	ENSG00000005073	-0.448947	0.000187466	0.00144213	-0.854147	4.39395e-10	2.38094e-08	0.00144213	-0.651547
PON2	ENSG00000105854	-0.458847	0.000187393	0.00144213	-0.645459	1.85412e-07	2.65098e-06	0.00144213	-0.552153
RHOG	ENSG00000177105	0.783152	0.000187542	0.00144213	0.92505	2.87198e-05	0.000174499	0.00144213	0.854101
MCRIP2	ENSG00000172366	0.604663	0.000185545	0.00143073	0.581494	0.000335003	0.00144433	0.00144433	0.593079
PRKCE	ENSG00000171132	0.446673	0.000188371	0.00144611	0.463637	9.31435e-05	0.000474092	0.00144611	0.455155
SRGAP3	ENSG00000196220	-0.554744	0.000188174	0.00144611	-0.837702	2.93301e-07	3.77458e-06	0.00144611	-0.696223
ADSSL1	ENSG00000185100	-0.758761	0.000188784	0.00144848	-1.36846	1.23826e-07	1.92671e-06	0.00144848	-1.06361
BBS1	ENSG00000174483	0.612959	0.000190592	0.00146155	0.603951	0.000262342	0.00116721	0.00146155	0.608455
RELB	ENSG00000104856	0.731679	0.000192068	0.00147206	0.827844	4.45938e-05	0.000254409	0.00147206	0.779761
CASD1	ENSG00000127995	0.539306	0.000195603	0.00149834	0.879934	5.32973e-08	9.9227e-07	0.00149834	0.70962
SYT12	ENSG00000173227	-0.915826	0.000196005	0.00150058	-1.94955	5.32742e-08	9.9227e-07	0.00150058	-1.43269
GNPDA1	ENSG00000113552	-0.532433	0.000196595	0.00150345	-0.899203	3.01135e-08	6.34433e-07	0.00150345	-0.715818
DNAJC22	ENSG00000178401	-0.575477	0.00019736	0.00150847	-0.925639	1.67819e-07	2.44717e-06	0.00150847	-0.750558
ZFP62	ENSG00000196670	-0.494808	0.000197666	0.00150916	-0.571819	1.4195e-05	9.63426e-05	0.00150916	-0.533313
MRPL45	ENSG00000278845	0.584178	6.95959e-05	0.000640722	0.528348	0.000353657	0.00151493	0.00151493	0.556263
MRPS18C	ENSG00000163319	-0.523021	0.000199288	0.0015201	-0.733133	6.04233e-07	6.75325e-06	0.0015201	-0.628077
RHPN1	ENSG00000158106	-0.521678	0.000100762	0.000871557	-0.486117	0.000356258	0.0015242	0.0015242	-0.503898
AF127577.4	ENSG00000235609	0.614921	0.000200385	0.00152706	0.959277	2.63839e-07	3.48267e-06	0.00152706	0.787099
C11orf96	ENSG00000187479	0.886372	0.00020045	0.00152706	1.51392	1.22818e-07	1.91529e-06	0.00152706	1.20014
CNTNAP3B	ENSG00000154529	0.788921	0.000129239	0.00107066	0.730398	0.000357437	0.00152877	0.00152877	0.759659
MFSD13A	ENSG00000138111	-0.906517	5.06197e-07	1.26332e-05	-0.581703	0.000363984	0.00155378	0.00155378	-0.74411
DLGAP3	ENSG00000116544	0.997845	0.000204305	0.00155388	2.09835	2.61996e-09	9.57625e-08	0.00155388	1.5481
TCN2	ENSG00000185339	-1.11914	0.000205792	0.00156348	-1.66267	6.8612e-06	5.23843e-05	0.00156348	-1.39091
RRAGC	ENSG00000116954	0.618572	0.000206068	0.00156472	0.896843	9.83328e-07	1.01136e-05	0.00156472	0.757708
KCTD2	ENSG00000180901	0.46042	0.000206266	0.00156537	0.638625	2.44132e-07	3.28482e-06	0.00156537	0.549523
MAFG	ENSG00000197063	0.481028	0.000208295	0.00157905	0.855079	3.94884e-09	1.33152e-07	0.00157905	0.668053
LY6G5B	ENSG00000240053	0.929992	0.000209172	0.00158484	1.36919	1.26023e-06	1.24966e-05	0.00158484	1.14959
CAPS2	ENSG00000180881	-0.651896	0.000211777	0.00160196	-0.68242	0.000140285	0.000676458	0.00160196	-0.667158
AC027290.2	ENSG00000280138	1.05078	0.000212868	0.00160806	1.3688	7.77763e-06	5.82923e-05	0.00160806	1.20979
HTRA2	ENSG00000115317	0.502958	0.00021293	0.00160806	0.628481	3.65482e-06	3.10727e-05	0.00160806	0.56572
AL132656.4	ENSG00000280355	0.906117	0.000214001	0.00161527	1.0133	5.99036e-05	0.000325866	0.00161527	0.959709
KIAA1614	ENSG00000135835	1.08809	0.000214572	0.00161783	1.48676	4.35419e-06	3.58583e-05	0.00161783	1.28742
FAM86B3P	ENSG00000173295	-0.746933	5.42756e-05	0.000525256	-0.648655	0.000382552	0.0016257	0.0016257	-0.697794
U2AF1	ENSG00000160201	1.12087	0.000216059	0.00162728	1.31345	3.78509e-05	0.000221445	0.00162728	1.21716
DANT2	ENSG00000235244	1.16829	0.000217574	0.0016378	1.43981	2.01412e-05	0.0001289	0.0016378	1.30405
AC017100.1	ENSG00000259985	0.837934	0.000122396	0.00102804	0.7624	0.000386155	0.00163851	0.00163851	0.800167
AC009533.1	ENSG00000111788	0.675215	0.00021813	0.0016411	0.678638	0.000215866	0.000986269	0.0016411	0.676927
HIST3H2BB	ENSG00000196890	0.666187	0.000218369	0.00164201	1.05853	3.40089e-07	4.2438e-06	0.00164201	0.862359
AC135050.6	ENSG00000278133	0.58528	0.000218753	0.00164401	0.720554	9.61682e-06	6.91041e-05	0.00164401	0.652917
ERI2	ENSG00000196678	0.45924	0.000220164	0.00165283	0.459223	0.000225875	0.00102443	0.00165283	0.459231
CD302	ENSG00000241399	-0.482663	0.000221701	0.00166234	-0.766497	3.71331e-08	7.51622e-07	0.00166234	-0.62458
NUCKS1	ENSG00000069275	-0.454102	0.000221788	0.00166234	-0.486559	5.60581e-05	0.000308563	0.00166234	-0.470331
ESCO2	ENSG00000171320	0.437907	0.000222341	0.00166558	0.563728	9.41998e-07	9.72444e-06	0.00166558	0.500818
LRRTM4	ENSG00000176204	-0.693939	0.00022269	0.0016673	-1.11463	5.2483e-07	6.02806e-06	0.0016673	-0.904286
ATOH8	ENSG00000168874	0.751593	0.000222906	0.00166802	1.07371	2.18921e-06	2.00227e-05	0.00166802	0.912651
PAXIP1	ENSG00000157212	0.52712	8.24666e-05	0.000740713	0.482145	0.000396304	0.001678	0.001678	0.504632
FOXP4	ENSG00000137166	0.548765	0.000227071	0.00169645	0.544871	0.000260664	0.00116049	0.00169645	0.546818
WT1	ENSG00000184937	-0.604996	0.000227006	0.00169645	-0.767061	8.68828e-06	6.34467e-05	0.00169645	-0.686028
ZNF596	ENSG00000172748	-0.698802	0.000227223	0.00169668	-0.88979	1.41612e-05	9.61997e-05	0.00169668	-0.794296
GALNT6	ENSG00000139629	-0.531442	0.000227429	0.00169731	-0.60127	3.22238e-05	0.000192183	0.00169731	-0.566356
HES5	ENSG00000197921	0.88669	7.32925e-05	0.000669731	0.769527	0.000403166	0.00170498	0.00170498	0.828108
INAFM2	ENSG00000259330	0.469632	0.000229348	0.00170797	0.781175	1.01454e-08	2.69628e-07	0.00170797	0.625403
RNF215	ENSG00000099999	-0.482686	0.000230214	0.0017135	-0.666169	5.43877e-07	6.19806e-06	0.0017135	-0.574427
MAP1A	ENSG00000166963	-0.805665	1.20552e-07	4.3558e-06	-0.503665	0.000406024	0.00171654	0.00171654	-0.654665
MIAT	ENSG00000225783	0.983118	0.000232092	0.00172655	1.25631	1.23299e-05	8.58516e-05	0.00172655	1.11971
YWHAG	ENSG00000170027	-0.481482	0.000232566	0.00172824	-0.487768	0.000185239	0.000863912	0.00172824	-0.484625
CUEDC1	ENSG00000180891	0.444476	0.000233532	0.00173449	0.625806	1.56807e-07	2.31323e-06	0.00173449	0.535141
DBI	ENSG00000155368	-0.629985	0.000233833	0.0017358	-0.691887	6.63364e-05	0.000355581	0.0017358	-0.660936
DAPK2	ENSG00000035664	0.704339	0.000234544	0.0017387	0.71722	0.000218759	0.000997198	0.0017387	0.71078
NR2C2	ENSG00000177463	0.513116	0.000234547	0.0017387	0.60572	1.28442e-05	8.8549e-05	0.0017387	0.559418
CFD	ENSG00000197766	-0.727006	0.000235467	0.00174421	-0.769595	0.000135598	0.000655901	0.00174421	-0.7483
PRMT1	ENSG00000126457	-0.49196	0.000235849	0.00174558	-0.816792	2.05624e-08	4.70974e-07	0.00174558	-0.654376
AC012313.8	ENSG00000269473	-1.05597	0.000236595	0.00174885	-2.03579	2.66222e-07	3.50504e-06	0.00174885	-1.54588
AL133243.3	ENSG00000276517	1.33214	0.000135427	0.001112	1.22007	0.000417683	0.00175995	0.00175995	1.27611
SCN2A	ENSG00000136531	-1.24501	0.000239444	0.00176615	-1.36624	0.000209494	0.000962208	0.00176615	-1.30563
TEDC1	ENSG00000185347	-0.477043	0.000239389	0.00176615	-0.559501	1.24917e-05	8.67627e-05	0.00176615	-0.518272
AL928654.4	ENSG00000279495	0.84705	0.000241006	0.00177579	1.00758	3.35725e-05	0.000199119	0.00177579	0.927313
AC090164.5	ENSG00000286733	0.725391	0.000241409	0.00177782	0.845384	3.94839e-05	0.000229296	0.00177782	0.785388
ATP5ME	ENSG00000169020	-0.567474	0.000128492	0.00106829	-0.527275	0.000423926	0.0017841	0.0017841	-0.547375
AC004803.1	ENSG00000250132	-0.726352	0.000108031	0.000924107	-0.659508	0.000424074	0.00178418	0.00178418	-0.69293
CSRNP3	ENSG00000178662	-0.546537	0.000243548	0.00179183	-0.886423	1.25181e-07	1.94083e-06	0.00179183	-0.71648
EBLN2	ENSG00000255423	0.826157	0.000243569	0.00179183	1.13246	4.78645e-06	3.89574e-05	0.00179183	0.979311
GSTO2	ENSG00000065621	-0.782778	7.6704e-05	0.000695882	-0.688459	0.000427297	0.00179341	0.00179341	-0.735619
ETV1	ENSG00000006468	-0.850618	0.000244706	0.00179925	-1.76345	2.23289e-07	3.06962e-06	0.00179925	-1.30703
KANSL1L	ENSG00000144445	0.471091	0.000244889	0.00179964	0.633627	7.39248e-07	7.96809e-06	0.00179964	0.552359
ACAD11	ENSG00000240303	-1.0973	2.86531e-09	2.81002e-07	-0.529405	0.000429368	0.00180156	0.00180156	-0.813353
AL035446.1	ENSG00000234147	-0.906336	0.000246275	0.00180792	-1.50782	7.03413e-07	7.6649e-06	0.00180792	-1.20708
ANLN	ENSG00000011426	0.449775	0.000246576	0.00180918	0.608908	4.40372e-07	5.23261e-06	0.00180918	0.529341
MYLK4	ENSG00000145949	0.996582	7.89558e-05	0.000713523	0.867316	0.000433031	0.00181474	0.00181474	0.931949
KIAA0753	ENSG00000198920	0.592266	2.24248e-06	4.01399e-05	0.454082	0.000437141	0.00183032	0.00183032	0.523174
EIF3A	ENSG00000107581	0.473236	0.000249887	0.00183058	0.49219	0.000121171	0.000595635	0.00183058	0.482713
VMAC	ENSG00000187650	0.798318	0.000250138	0.00183146	0.912595	6.20035e-05	0.000336501	0.00183146	0.855457
JAG1	ENSG00000101384	0.53289	0.000250969	0.00183657	0.795653	2.78769e-07	3.63837e-06	0.00183657	0.664272
HOXB-AS3	ENSG00000233101	-0.894093	2.10059e-05	0.000245204	-0.699025	0.000442625	0.00184994	0.00184994	-0.796559
PURA	ENSG00000185129	0.595995	0.000253505	0.00185415	0.801404	3.04004e-06	2.65053e-05	0.00185415	0.698699
ST6GALNAC6	ENSG00000160408	0.951057	0.000253921	0.00185622	1.60153	2.11059e-07	2.94804e-06	0.00185622	1.27629
HNRNPA1P7	ENSG00000215492	0.920793	8.43281e-05	0.000753265	0.801888	0.000444493	0.00185663	0.00185663	0.86134
DPYSL5	ENSG00000157851	0.565248	4.51542e-06	7.11332e-05	0.448108	0.000446186	0.00186314	0.00186314	0.506678
PKD1	ENSG00000008710	0.659177	0.00025693	0.00187723	0.785344	2.51029e-05	0.000155197	0.00187723	0.72226
IL18R1	ENSG00000115604	-0.565346	0.000257654	0.00188154	-1.0667	1.72352e-08	4.08888e-07	0.00188154	-0.816023
LINC01772	ENSG00000226029	0.885216	0.000258221	0.00188469	1.32192	1.27086e-06	1.25696e-05	0.00188469	1.10357
F12	ENSG00000131187	-0.588819	0.000259291	0.00188976	-0.771579	5.10434e-06	4.10647e-05	0.00188976	-0.680199
IFT140	ENSG00000187535	-0.557044	0.000260388	0.00189455	-0.641531	2.91085e-05	0.000176476	0.00189455	-0.599287
LRRC37A4P	ENSG00000214425	0.665067	0.000260624	0.00189527	0.778109	3.41092e-05	0.000202044	0.00189527	0.721588
U1	ENSG00000274210	-1.00746	0.000261714	0.00190221	-4.15116	4.17923e-13	1.66285e-10	0.00190221	-2.57931
U1	ENSG00000274210	-1.00746	0.000261714	0.00190221	-1.29757	2.77885e-05	0.000169284	0.00190221	-1.15252
GNPTG	ENSG00000090581	0.57291	2.2737e-05	0.00026255	0.48528	0.000457606	0.00190626	0.00190626	0.529095
LAMTOR2	ENSG00000116586	-0.755633	3.35972e-05	0.000359075	-0.622906	0.000458668	0.00191011	0.00191011	-0.68927
RBM42	ENSG00000126254	-0.462325	0.000263211	0.00191209	-0.646672	3.19913e-07	4.03817e-06	0.00191209	-0.554498
IFI6	ENSG00000126709	-0.788606	0.000263482	0.00191306	-1.24075	1.5859e-06	1.51659e-05	0.00191306	-1.01468
TXNDC16	ENSG00000087301	0.574685	2.76694e-05	0.000306056	0.489537	0.000460266	0.00191505	0.00191505	0.532111
ARHGAP4	ENSG00000089820	0.692179	0.000264721	0.00191805	1.09249	5.06098e-07	5.85376e-06	0.00191805	0.892333
ZNF143	ENSG00000166478	0.530896	0.000266592	0.00193061	0.771526	4.71739e-07	5.54623e-06	0.00193061	0.651211
ISOC2	ENSG00000063241	-0.538274	0.000267336	0.00193499	-0.605949	4.12664e-05	0.000238653	0.00193499	-0.572112
WHAMM	ENSG00000156232	0.499033	0.000268611	0.00194321	0.584779	1.66511e-05	0.000110106	0.00194321	0.541906
D2HGDH	ENSG00000180902	-0.514452	0.000269598	0.00194934	-0.645879	5.72986e-06	4.51731e-05	0.00194934	-0.580166
APOLD1	ENSG00000178878	0.582959	0.000270104	0.00195097	0.756909	5.11587e-06	4.11337e-05	0.00195097	0.669934
VIM	ENSG00000026025	0.523039	0.000272783	0.00196828	1.28737	4.84242e-11	4.99522e-09	0.00196828	0.905204
NOCT	ENSG00000151014	-0.488799	0.000273359	0.00197141	-0.52273	9.43057e-05	0.000479307	0.00197141	-0.505764
ULBP1	ENSG00000111981	-0.784803	0.000221289	0.00166038	-0.735671	0.000478342	0.00197726	0.00197726	-0.760237
FAXC	ENSG00000146267	0.509543	0.00027569	0.00198514	0.706909	8.23443e-07	8.65454e-06	0.00198514	0.608226
AC009120.2	ENSG00000259972	1.18124	0.000276265	0.00198591	1.37445	5.38873e-05	0.000298978	0.00198591	1.27785
AC022098.1	ENSG00000267169	0.750057	0.000275986	0.00198591	1.48178	1.68278e-08	3.99904e-07	0.00198591	1.11592
PSMA4	ENSG00000041357	-0.493619	0.000276367	0.00198591	-0.756023	1.06829e-07	1.71284e-06	0.00198591	-0.624821
PSMB2	ENSG00000126067	-0.462328	0.00027612	0.00198591	-0.789084	7.69098e-09	2.16122e-07	0.00198591	-0.625706
PUSL1	ENSG00000169972	0.45263	0.000277035	0.00198968	0.889348	4.13079e-10	2.31026e-08	0.00198968	0.670989
BRF2	ENSG00000104221	0.670447	1.34972e-05	0.00016903	0.536554	0.000481967	0.00199166	0.00199166	0.6035
MFSD9	ENSG00000135953	0.502473	0.000277544	0.00199231	0.560576	4.42949e-05	0.000253119	0.00199231	0.531525
PQBP1	ENSG00000102103	0.726041	0.000277754	0.00199279	0.77858	0.000123384	0.00060459	0.00199279	0.75231
ASB7	ENSG00000183475	-0.433252	0.000196129	0.00150071	-0.415228	0.000482621	0.00199317	0.00199317	-0.42424
ADPRM	ENSG00000170222	0.572295	0.000279497	0.00200014	0.84154	7.29338e-07	7.888e-06	0.00200014	0.706918
SETDB2	ENSG00000136169	-0.543629	0.000279287	0.00200014	-0.74154	1.86201e-06	1.7368e-05	0.00200014	-0.642584
ASNSD1	ENSG00000138381	-0.445503	0.00027999	0.00200264	-0.452486	0.000211536	0.000969666	0.00200264	-0.448994
ZNF654	ENSG00000175105	0.493168	0.000281014	0.00200893	0.615777	5.06831e-06	4.07984e-05	0.00200893	0.554472
ADGRL3	ENSG00000150471	-0.475252	0.000281911	0.00201122	-0.886459	2.58895e-09	9.48782e-08	0.00201122	-0.680855
AL078587.2	ENSG00000287569	0.841613	0.000281831	0.00201122	1.09616	1.20881e-05	8.44649e-05	0.00201122	0.968886
ARMC2	ENSG00000118690	-0.641346	0.000281691	0.00201122	-0.795655	2.04772e-05	0.00013063	0.00201122	-0.7185
BLOC1S2	ENSG00000196072	-0.530472	0.000281664	0.00201122	-0.572965	8.53469e-05	0.000440037	0.00201122	-0.551718
MRM1	ENSG00000278619	-0.588935	0.000284015	0.00202311	-0.857802	1.29092e-06	1.27409e-05	0.00202311	-0.723369
NAA16	ENSG00000172766	0.519853	0.000283981	0.00202311	0.623992	1.31961e-05	9.05713e-05	0.00202311	0.571923
ZNF540	ENSG00000171817	-1.01354	1.49927e-05	0.000183792	-0.756276	0.000491919	0.00202616	0.00202616	-0.884909
PGBD5	ENSG00000177614	0.480823	0.00028567	0.00203283	0.762452	4.54428e-08	8.75292e-07	0.00203283	0.621637
NOLC1	ENSG00000166197	-0.499049	0.000287139	0.00204224	-0.680516	1.02486e-06	1.04405e-05	0.00204224	-0.589782
TSPYL4	ENSG00000187189	-0.499451	0.000287675	0.002045	-0.538842	8.43676e-05	0.000435795	0.002045	-0.519147
AL157392.3	ENSG00000239665	0.833601	0.000288039	0.00204655	1.32504	7.20089e-07	7.81935e-06	0.00204655	1.07932
DPP3	ENSG00000254986	-0.462608	0.000288235	0.00204657	-0.814429	5.72711e-09	1.77608e-07	0.00204657	-0.638518
HOXA5	ENSG00000106004	-0.559398	0.000288688	0.00204802	-0.706965	7.54801e-06	5.69721e-05	0.00204802	-0.633181
LRRC29	ENSG00000125122	-0.917319	7.96639e-06	0.000111497	-0.65887	0.000500072	0.00205488	0.00205488	-0.788095
VSIG10L	ENSG00000186806	-0.77903	0.000290541	0.00205803	-0.926806	6.56962e-05	0.000352829	0.00205803	-0.852918
RNF170	ENSG00000120925	-0.450374	0.000106505	0.000913293	-0.418679	0.000502689	0.00206503	0.00206503	-0.434527
LINC01116	ENSG00000163364	-0.934932	0.000293113	0.00207413	-1.40144	4.99268e-06	4.03998e-05	0.00207413	-1.16818
PRPF4B	ENSG00000112739	0.496034	0.0002931	0.00207413	0.543202	6.07845e-05	0.000330271	0.00207413	0.519618
IPO11	ENSG00000086200	-0.440142	0.000293524	0.00207493	-0.667	4.45889e-08	8.62423e-07	0.00207493	-0.553571
PGAM1	ENSG00000171314	-0.511676	0.000293715	0.00207523	-0.722277	6.89809e-07	7.54025e-06	0.00207523	-0.616976
E2F1	ENSG00000101412	0.704434	4.0264e-08	1.88793e-06	0.442449	0.000507135	0.00208145	0.00208145	0.573441
NES	ENSG00000132688	-0.736824	8.8782e-05	0.000783509	-0.643886	0.000508445	0.00208621	0.00208621	-0.690355
CCBE1	ENSG00000183287	-0.763914	8.6595e-06	0.000119162	-0.577779	0.000510558	0.00209203	0.00209203	-0.670847
NPHP3	ENSG00000113971	0.711667	0.000133476	0.00109793	0.64436	0.000510613	0.00209203	0.00209203	0.678013
ZFP69B	ENSG00000187801	-0.775528	1.14723e-05	0.000148203	-0.593882	0.00051165	0.00209456	0.00209456	-0.684705
SRBD1	ENSG00000068784	-0.524549	0.000143482	0.0011666	-0.486952	0.000512029	0.00209475	0.00209475	-0.50575
ACACA	ENSG00000278540	-0.701363	1.04859e-07	3.91493e-06	-0.454088	0.000513484	0.00209947	0.00209947	-0.577725
CCNF	ENSG00000162063	0.499797	0.000146588	0.00118547	0.465608	0.000514028	0.00210046	0.00210046	0.482703
IGIP	ENSG00000182700	0.656428	0.00029848	0.00210676	1.01227	7.88597e-07	8.38961e-06	0.00210676	0.834348
ILF3-DT	ENSG00000267100	-0.544031	0.00011686	0.000988695	-0.498656	0.000518336	0.0021162	0.0021162	-0.521343
AL117332.1	ENSG00000275457	0.77945	0.000300327	0.00211673	1.10393	3.80641e-06	3.21285e-05	0.00211673	0.941688
CTTNBP2	ENSG00000077063	0.567031	0.000300348	0.00211673	0.659898	3.13028e-05	0.000187655	0.00211673	0.613464
AC135983.2	ENSG00000223509	0.638434	0.000301246	0.00212091	0.74633	3.85778e-05	0.000225445	0.00212091	0.692382
LDHC	ENSG00000166796	-0.737201	0.000301866	0.0021242	-0.942111	2.17734e-05	0.000137651	0.0021242	-0.839656
EDEM2	ENSG00000088298	-0.602123	0.000302132	0.002125	-0.873563	1.71764e-06	1.61949e-05	0.002125	-0.737843
AFDN-DT	ENSG00000198221	-0.934493	0.000302453	0.00212511	-1.44579	4.92508e-06	3.9876e-05	0.00212511	-1.19014
PMPCB	ENSG00000105819	0.464117	0.00030244	0.00212511	0.518507	3.72172e-05	0.000218134	0.00212511	0.491312
AC010913.1	ENSG00000272702	-0.930035	0.000305827	0.00214392	-1.29291	1.44755e-05	9.80475e-05	0.00214392	-1.11147
AP1B1	ENSG00000100280	-0.415966	0.000305786	0.00214392	-0.693359	2.6964e-09	9.77865e-08	0.00214392	-0.554663
RGS12	ENSG00000159788	0.477074	0.000305421	0.00214392	0.57285	1.05571e-05	7.50856e-05	0.00214392	0.524962
ZNF121	ENSG00000197961	-0.515543	0.000305756	0.00214392	-0.524127	0.000236695	0.00106708	0.00214392	-0.519835
SPTBN2	ENSG00000173898	-0.494211	0.000306542	0.00214734	-0.630394	3.81131e-06	3.21285e-05	0.00214734	-0.562302
SIRT1	ENSG00000096717	0.450457	0.000307006	0.00214951	0.565806	3.04243e-06	2.65053e-05	0.00214951	0.508131
TSSK6	ENSG00000178093	-0.795047	0.000309388	0.00216509	-1.39287	4.8136e-07	5.63313e-06	0.00216509	-1.09396
LINC01128	ENSG00000228794	0.558834	0.000309894	0.00216646	0.757228	2.56908e-06	2.28753e-05	0.00216646	0.658031
NCEH1	ENSG00000144959	-0.532692	0.000310647	0.00217063	-0.827838	2.75936e-07	3.60816e-06	0.00217063	-0.680265
AC074141.1	ENSG00000283236	1.02716	0.000312187	0.00217724	1.75233	2.18441e-07	3.01488e-06	0.00217724	1.38974
ANKRD36C	ENSG00000174501	0.636868	0.000312218	0.00217724	0.884009	3.76803e-06	3.18989e-05	0.00217724	0.760438
LIFR-AS1	ENSG00000244968	-0.885359	0.000313333	0.00218283	-1.51552	1.49728e-06	1.44398e-05	0.00218283	-1.20044
GDI2	ENSG00000057608	0.468639	0.000313559	0.00218331	0.530715	3.05431e-05	0.000183654	0.00218331	0.499677
SREBF1	ENSG00000072310	-0.68112	8.25496e-05	0.000740713	-0.594348	0.000536992	0.0021834	0.0021834	-0.637734
ANKRD31	ENSG00000145700	-0.844213	0.000313969	0.00218508	-0.847975	0.000393768	0.00166878	0.00218508	-0.846094
AC090015.1	ENSG00000251138	1.05853	0.000315757	0.00219532	1.68945	7.20957e-07	7.81935e-06	0.00219532	1.37399
LINC01534	ENSG00000225975	0.60653	0.000317893	0.00220687	0.794601	6.79842e-06	5.1962e-05	0.00220687	0.700565
NHEJ1	ENSG00000187736	0.692075	0.000318165	0.00220765	0.691409	0.000371001	0.00158007	0.00220765	0.691742
AC007496.3	ENSG00000280392	1.47243	0.00031858	0.00220943	1.98797	8.53018e-06	6.24888e-05	0.00220943	1.7302
ZNF34	ENSG00000196378	0.718872	0.00032065	0.00222158	0.750929	0.000210032	0.000964362	0.00222158	0.7349
NT5M	ENSG00000205309	-0.641684	0.000322371	0.00223128	-0.727307	6.88322e-05	0.000367263	0.00223128	-0.684495
PSMD6-AS2	ENSG00000239653	0.948091	0.000322964	0.00223428	1.71742	9.58323e-08	1.57705e-06	0.00223428	1.33276
OLFML2A	ENSG00000185585	-0.685516	0.000326052	0.002251	-1.36046	4.90608e-08	9.32089e-07	0.002251	-1.02299
ROGDI	ENSG00000067836	-0.497753	0.00032619	0.002251	-0.58775	2.06905e-05	0.000131749	0.002251	-0.542751
HNRNPA1L2	ENSG00000139675	-0.846232	2.41084e-05	0.000274966	-0.658958	0.000558949	0.00226343	0.00226343	-0.752595
AL035530.2	ENSG00000271913	-0.681873	0.000329113	0.00227005	-0.779885	7.83739e-05	0.000409544	0.00227005	-0.730879
DNPEP	ENSG00000123992	-0.533851	0.000330193	0.00227412	-0.676159	7.55619e-06	5.7003e-05	0.00227412	-0.605005
DPF3	ENSG00000205683	0.564239	0.000329904	0.00227412	0.611224	0.000108892	0.000542746	0.00227412	0.587732
WIPF1	ENSG00000115935	0.564359	0.000330079	0.00227412	0.569165	0.000304166	0.0013316	0.00227412	0.566762
AC010997.4	ENSG00000272692	-1.08293	0.000330501	0.00227511	-1.76757	3.11439e-06	2.70393e-05	0.00227511	-1.42525
LAMA3	ENSG00000053747	0.50027	0.00033152	0.00227987	0.636917	4.70842e-06	3.83672e-05	0.00227987	0.568594
NPL	ENSG00000135838	-0.757388	2.14707e-06	3.88314e-05	-0.533822	0.000564336	0.00228258	0.00228258	-0.645605
AC015909.5	ENSG00000279792	0.830281	0.000332436	0.00228392	1.07235	1.62964e-05	0.000107965	0.00228392	0.951317
PRKD2	ENSG00000105287	-0.519414	0.000332927	0.00228616	-0.537355	0.000212547	0.000973019	0.00228616	-0.528384
AC024075.2	ENSG00000269044	0.62823	0.000333378	0.00228814	0.654648	0.000211629	0.000969777	0.00228814	0.641439
ZNF416	ENSG00000083817	-0.63951	0.000163137	0.00129376	-0.586014	0.000567271	0.00229113	0.00229113	-0.612762
IPP	ENSG00000197429	-0.499649	0.000340835	0.00233357	-0.562053	5.14938e-05	0.000287646	0.00233357	-0.530851
TTC19	ENSG00000011295	-0.476552	8.75905e-05	0.000775452	-0.432722	0.000580288	0.00234031	0.00234031	-0.454637
DAB2IP	ENSG00000136848	0.524341	0.000342587	0.00234325	0.521087	0.000383028	0.00162722	0.00234325	0.522714
IGSF3	ENSG00000143061	0.452575	4.4072e-05	0.000446361	0.402626	0.000583669	0.00235054	0.00235054	0.4276
MIEN1	ENSG00000141741	-0.567921	0.000247218	0.00181293	-0.537976	0.000583174	0.00235054	0.00235054	-0.552948
CAMK4	ENSG00000152495	0.601468	0.000345295	0.00235946	0.824182	3.80971e-06	3.21285e-05	0.00235946	0.712825
TPTE2P1	ENSG00000253771	-0.997414	1.10823e-05	0.000144371	-0.72443	0.000590102	0.00237165	0.00237165	-0.860922
HSPH1	ENSG00000120694	-0.466368	0.000347436	0.00237292	-0.519601	4.77631e-05	0.000269837	0.00237292	-0.492985
LINC00882	ENSG00000242759	-1.60735	1.72222e-07	5.53895e-06	-0.825722	0.000590934	0.00237362	0.00237362	-1.21653
SPIRE2	ENSG00000204991	0.486298	0.000348427	0.00237853	0.739479	1.49746e-07	2.23985e-06	0.00237853	0.612888
DNAH17	ENSG00000187775	0.899669	0.000348928	0.00238078	2.70076	2.40702e-11	3.16228e-09	0.00238078	1.80022
ING4	ENSG00000111653	0.537404	0.000187445	0.00144213	0.500701	0.000595391	0.00239083	0.00239083	0.519053
MEIS2	ENSG00000134138	-0.490601	0.000352101	0.00240008	-0.697266	6.47755e-07	7.15924e-06	0.00240008	-0.593934
COX20	ENSG00000203667	-0.594825	3.23598e-05	0.000348525	-0.499722	0.000599734	0.00240342	0.00240342	-0.547274
TMCC3	ENSG00000057704	-0.542941	0.00035392	0.00240776	-0.91145	1.25767e-07	1.94604e-06	0.00240776	-0.727196
VPS9D1	ENSG00000075399	0.560652	0.000353845	0.00240776	0.543317	0.000597854	0.00239727	0.00240776	0.551984
DGAT2	ENSG00000062282	-0.637976	0.000354906	0.00241093	-0.697317	0.000127387	0.000621145	0.00241093	-0.667646
UVSSA	ENSG00000163945	-0.523221	0.000354879	0.00241093	-0.533606	0.000284971	0.00125625	0.00241093	-0.528414
SUB1	ENSG00000113387	-0.434366	0.000355117	0.0024112	-0.721048	7.9986e-09	2.20731e-07	0.0024112	-0.577707
AC055811.4	ENSG00000278864	0.873297	0.000355941	0.00241561	0.84448	0.000590093	0.00237165	0.00241561	0.858889
ITIH5	ENSG00000123243	0.8315	0.00035708	0.00242216	1.09898	1.2675e-05	8.75988e-05	0.00242216	0.965239
SFXN5	ENSG00000144040	0.501782	0.000357333	0.0024227	0.700447	9.90333e-07	1.01706e-05	0.0024227	0.601115
MAPK8	ENSG00000107643	0.421461	0.000357531	0.00242286	0.457634	6.40625e-05	0.000345253	0.00242286	0.439548
FSBP	ENSG00000265817	-0.677521	0.000359294	0.00243256	-0.791222	6.20828e-05	0.0003368	0.00243256	-0.734372
PARP1	ENSG00000143799	-0.442477	0.000360876	0.00244039	-0.780912	3.31663e-09	1.16049e-07	0.00244039	-0.611694
MAPK7	ENSG00000166484	0.537341	0.000362006	0.00244604	0.683276	7.61742e-06	5.7369e-05	0.00244604	0.610309
AC008393.1	ENSG00000245317	-0.937626	8.54965e-05	0.000760296	-0.785575	0.000618969	0.00247197	0.00247197	-0.861601
SMG1P1	ENSG00000237296	0.814913	0.000368159	0.0024828	1.10941	9.21534e-06	6.64592e-05	0.0024828	0.96216
QPCTL	ENSG00000011478	-0.759019	6.22307e-05	0.000587542	-0.635402	0.000622625	0.00248586	0.00248586	-0.69721
EPHB3	ENSG00000182580	-0.612317	0.000324544	0.00224298	-0.589564	0.000625599	0.00249702	0.00249702	-0.600941
TCAIM	ENSG00000179152	0.556501	3.70445e-06	6.06651e-05	0.431762	0.000627314	0.00250314	0.00250314	0.494132
OTUD7A	ENSG00000169918	0.513245	0.000371573	0.00250461	1.02236	2.45643e-09	9.14661e-08	0.00250461	0.767802
KAT14	ENSG00000149474	-0.585326	1.90834e-05	0.000224868	-0.479174	0.000628226	0.0025057	0.0025057	-0.53225
ZNF442	ENSG00000198342	-0.971782	4.55539e-05	0.000459698	-0.766036	0.000633383	0.00252447	0.00252447	-0.868909
STARD4	ENSG00000164211	-0.580014	0.00037531	0.00252491	-0.680711	3.94699e-05	0.000229296	0.00252491	-0.630363
XPO6	ENSG00000169180	-0.491182	0.000375285	0.00252491	-0.511831	0.000189957	0.000882955	0.00252491	-0.501506
ALS2CL	ENSG00000178038	-0.727981	0.000376048	0.00252744	-1.11488	2.90211e-06	2.54822e-05	0.00252744	-0.921432
ELK4	ENSG00000158711	0.604226	0.000377138	0.00253353	1.01045	2.18353e-07	3.01488e-06	0.00253353	0.807338
GNAS-AS1	ENSG00000235590	-0.581988	0.00037826	0.00253985	-0.889681	1.10633e-06	1.11459e-05	0.00253985	-0.735835
LNCOC1	ENSG00000253741	-1.37345	3.46526e-06	5.73126e-05	-0.877879	0.000642455	0.00255843	0.00255843	-1.12566
CAV3	ENSG00000182533	0.840936	0.000352982	0.00240491	0.804958	0.000644594	0.00256475	0.00256475	0.822947
INKA2-AS1	ENSG00000227811	0.759744	0.000383155	0.00256776	1.35683	1.3286e-07	2.03096e-06	0.00256776	1.05829
TNC	ENSG00000041982	0.645216	0.000383339	0.00256776	2.12389	3.09811e-12	7.31197e-10	0.00256776	1.38455
AL353622.1	ENSG00000270605	-0.677387	0.00038691	0.00258546	-1.09249	1.09841e-06	1.10764e-05	0.00258546	-0.884939
DCLK2	ENSG00000170390	0.748583	1.71479e-07	5.52911e-06	0.47745	0.000650759	0.00258632	0.00258632	0.613017
SNX18P3	ENSG00000225345	0.754572	0.000391486	0.00261354	1.32153	2.16652e-07	3.00209e-06	0.00261354	1.03805
AHCYL1	ENSG00000168710	-0.498439	1.07673e-05	0.000140926	-0.411063	0.000661501	0.00262228	0.00262228	-0.454751
TBCE	ENSG00000284770	0.676629	0.000393623	0.00262586	0.964067	4.44228e-06	3.6519e-05	0.00262586	0.820348
TBCE	ENSG00000284770	0.676629	0.000393623	0.00262586	-0.927681	4.4302e-07	5.25959e-06	0.00262586	-0.125526
ZNF431	ENSG00000196705	0.614226	0.000393709	0.00262586	0.76652	1.87835e-05	0.000122198	0.00262586	0.690373
DICER1-AS1	ENSG00000235706	-0.567849	0.000394472	0.00262843	-0.621841	0.000122225	0.000599542	0.00262843	-0.594845
PPIL2	ENSG00000100023	-0.479046	0.000394783	0.00262924	-0.593093	8.43205e-06	6.20451e-05	0.00262924	-0.53607
HSD17B8	ENSG00000204228	-0.6495	0.000395937	0.00263567	-0.636483	0.000566231	0.00228826	0.00263567	-0.642992
RAB12	ENSG00000206418	0.43174	0.000397521	0.00264495	0.587909	5.78056e-07	6.51823e-06	0.00264495	0.509825
EFCAB14	ENSG00000159658	0.497653	0.000399876	0.00265807	0.702317	8.9622e-07	9.30012e-06	0.00265807	0.599985
APBB3	ENSG00000113108	-0.792621	2.39526e-06	4.23305e-05	-0.546575	0.000671898	0.00266046	0.00266046	-0.669598
AL390195.2	ENSG00000260948	0.684572	0.000401807	0.00266479	1.36771	2.21401e-08	5.03796e-07	0.00266479	1.02614
IL17RD	ENSG00000144730	-0.470032	0.000401843	0.00266479	-0.689025	3.27763e-07	4.1158e-06	0.00266479	-0.579529
SERF2	ENSG00000140264	-0.566256	0.000401474	0.00266479	-0.671434	3.19559e-05	0.000190995	0.00266479	-0.618845
RPL7P1	ENSG00000214485	1.3752	0.00040226	0.00266529	1.36708	0.000545499	0.00221476	0.00266529	1.37114
RNF14	ENSG00000013561	-0.457121	0.000349858	0.00238596	-0.441336	0.000674453	0.00266654	0.00266654	-0.449228
TMEM173	ENSG00000184584	-0.717624	0.000403081	0.00266919	-1.4238	1.05111e-07	1.69028e-06	0.00266919	-1.07071
STK17B	ENSG00000081320	0.517385	0.000403564	0.00267112	0.557762	0.000127333	0.000621099	0.00267112	0.537574
RGS2	ENSG00000116741	0.503801	0.000403851	0.00267175	0.84274	5.64806e-08	1.04734e-06	0.00267175	0.67327
IGSF9B	ENSG00000080854	0.804347	0.000405927	0.0026842	1.32276	7.37301e-07	7.95325e-06	0.0026842	1.06355
HSPA14	ENSG00000284024	-0.436378	0.000132155	0.00108998	-0.403914	0.00068539	0.00270389	0.00270389	-0.420146
SLC66A3	ENSG00000162976	-0.711781	0.000410941	0.00271478	-1.26116	4.61208e-07	5.43843e-06	0.00271478	-0.986472
LIPA	ENSG00000107798	-0.449373	0.000412362	0.00272166	-0.613809	8.47642e-07	8.86871e-06	0.00272166	-0.531591
MAPRE3	ENSG00000084764	0.641826	0.000412373	0.00272166	0.937995	2.79858e-06	2.46665e-05	0.00272166	0.789911
ZBTB20	ENSG00000181722	0.852144	0.000413471	0.00272762	1.28858	2.47268e-06	2.21159e-05	0.00272762	1.07036
MIPEP	ENSG00000027001	-0.479041	0.000414389	0.00273238	-0.904895	5.45619e-09	1.71907e-07	0.00273238	-0.691968
CLN3	ENSG00000188603	0.766009	0.000415106	0.00273581	0.848163	0.000160163	0.000759941	0.00273581	0.807086
SLC7A5P1	ENSG00000260727	0.88117	0.000416255	0.00274208	1.0064	0.000106301	0.000531924	0.00274208	0.943785
SMOC1	ENSG00000198732	0.455747	0.000416588	0.00274298	0.683084	1.3969e-07	2.11448e-06	0.00274298	0.569416
CNTNAP3P2	ENSG00000276386	1.02858	0.00014546	0.00117772	0.905197	0.000710002	0.00278835	0.00278835	0.96689
IRF1	ENSG00000125347	0.674699	1.75253e-05	0.000208954	0.533659	0.000713867	0.00280037	0.00280037	0.604179
PPME1	ENSG00000214517	-0.455816	0.000427161	0.00280729	-0.656197	3.5266e-07	4.36935e-06	0.00280729	-0.556006
L3MBTL1	ENSG00000185513	0.676292	0.000427542	0.00280847	0.96726	4.71307e-06	3.83826e-05	0.00280847	0.821776
NFKBIA	ENSG00000100906	0.554958	5.38753e-05	0.000524296	0.477145	0.000716748	0.00280851	0.00280851	0.516051
NFKBID	ENSG00000167604	0.688858	0.000428047	0.00280926	0.777274	0.000108541	0.000541578	0.00280926	0.733066
KANK3	ENSG00000186994	-0.758873	0.000432566	0.00283612	-0.797612	0.000314657	0.00137021	0.00283612	-0.778242
LHX9	ENSG00000143355	-0.720908	0.0004339	0.002842	-0.765486	0.000281424	0.0012418	0.002842	-0.743197
SDF2L1	ENSG00000128228	-0.502787	0.000434076	0.002842	-0.52703	0.000219268	0.000998539	0.002842	-0.514909
ARHGAP31	ENSG00000031081	-0.696582	5.15616e-05	0.000504601	-0.576374	0.00072682	0.00284397	0.00284397	-0.636478
SELENOM	ENSG00000198832	-0.483455	0.000436497	0.00285617	-0.68302	1.00236e-06	1.02714e-05	0.00285617	-0.583238
YBEY	ENSG00000182362	0.571004	0.000438918	0.00286966	0.556192	0.000671571	0.00265992	0.00286966	0.563598
PIAS3	ENSG00000131788	-0.45194	0.000440223	0.00287684	-0.813429	6.03018e-09	1.83354e-07	0.00287684	-0.632684
FAM189A2	ENSG00000135063	0.685067	0.000441381	0.0028817	0.935981	9.56947e-06	6.88256e-05	0.0028817	0.810524
MSTO2P	ENSG00000203761	0.728382	0.00044135	0.0028817	1.1189	1.82279e-06	1.70592e-05	0.0028817	0.92364
ITGA5	ENSG00000161638	-0.486065	0.000443352	0.00289186	-0.499304	0.00029973	0.00131424	0.00289186	-0.492684
DNAJC1	ENSG00000136770	0.608257	0.000444179	0.00289344	0.849346	4.49169e-06	3.68382e-05	0.00289344	0.728802
GLA	ENSG00000102393	-0.511416	0.000444217	0.00289344	-0.862329	7.73749e-08	1.33522e-06	0.00289344	-0.686872
CBR3	ENSG00000159231	0.89318	1.90271e-05	0.000224742	0.665512	0.000743968	0.00290129	0.00290129	0.779346
RRM2	ENSG00000171848	0.793312	1.41591e-08	8.35508e-07	0.448081	0.00074434	0.00290192	0.00290192	0.620697
RAD51-AS1	ENSG00000245849	0.739791	0.00045234	0.00293947	1.05476	6.32412e-06	4.89276e-05	0.00293947	0.897274
CA12	ENSG00000074410	-0.455248	0.000452618	0.0029399	-0.576466	5.77317e-06	4.53709e-05	0.0029399	-0.515857
CCDC151	ENSG00000198003	-0.726947	0.000455393	0.00295655	-1.64101	2.33532e-08	5.26753e-07	0.00295655	-1.18398
AC006141.1	ENSG00000264895	1.4611	0.000456889	0.00296488	1.98161	1.34763e-05	9.23123e-05	0.00296488	1.72135
LRIG1	ENSG00000144749	0.568835	1.61179e-07	5.36891e-06	0.394867	0.00076454	0.00297568	0.00297568	0.481851
SERPINB9	ENSG00000170542	-0.693931	0.000460746	0.00298573	-1.12391	1.73945e-06	1.63673e-05	0.00298573	-0.908919
PLD2	ENSG00000129219	0.432935	0.000463102	0.00299822	0.734958	7.43275e-09	2.11327e-07	0.00299822	0.583946
EGFL8	ENSG00000241404	0.971839	0.000463466	0.00299917	1.30238	1.47711e-05	9.96618e-05	0.00299917	1.13711
ARL6	ENSG00000113966	-0.529556	0.000407927	0.00269615	-0.509168	0.000774251	0.00300591	0.00300591	-0.519362
AC009022.1	ENSG00000196696	0.614437	0.000465257	0.00300937	0.704566	8.09137e-05	0.000421235	0.00300937	0.659502
COPS8	ENSG00000198612	-0.485818	0.000466589	0.00301658	-0.597746	1.2976e-05	8.92808e-05	0.00301658	-0.541782
NET1	ENSG00000173848	0.419428	0.000467986	0.00302008	0.47047	4.25748e-05	0.000244191	0.00302008	0.444949
PAQR6	ENSG00000160781	-0.802465	0.000467611	0.00302008	-1.48259	3.40418e-07	4.24411e-06	0.00302008	-1.14253
CEMIP2	ENSG00000135048	0.501838	0.000469173	0.00302471	0.886612	2.90877e-08	6.20712e-07	0.00302471	0.694225
SNX18P7	ENSG00000234373	0.823677	0.000469133	0.00302471	0.870952	0.000307811	0.0013446	0.00302471	0.847315
TRIB1	ENSG00000173334	0.629048	0.000469367	0.00302471	0.752544	4.60821e-05	0.000261721	0.00302471	0.690796
AC015917.2	ENSG00000265254	0.8333	0.000470334	0.00302954	0.996097	7.83321e-05	0.000409544	0.00302954	0.914698
WDR81	ENSG00000167716	0.618359	4.31981e-05	0.000438786	0.513932	0.0007822	0.00303255	0.00303255	0.566146
FEZ1	ENSG00000149557	-0.591781	0.000471053	0.00303277	-0.654703	0.000138965	0.000670428	0.00303277	-0.623242
FRAT2	ENSG00000181274	0.509241	0.000471991	0.003036	0.572756	7.15943e-05	0.000379529	0.003036	0.540998
HSCB	ENSG00000100209	0.527158	0.000471812	0.003036	0.640754	2.1856e-05	0.000137972	0.003036	0.583956
CFAP410	ENSG00000160226	-0.477487	0.000475484	0.00305565	-0.746308	1.63513e-07	2.39441e-06	0.00305565	-0.611898
LMF2	ENSG00000100258	0.466426	0.000476936	0.00306216	0.837269	9.394e-09	2.53682e-07	0.00306216	0.651848
FAM193B	ENSG00000146067	0.449852	0.000479225	0.00307543	0.588575	2.52386e-06	2.25158e-05	0.00307543	0.519213
BCLAF1	ENSG00000029363	-0.53204	9.3126e-05	0.0008177	-0.468197	0.000797978	0.0030877	0.0030877	-0.500118
AMOT	ENSG00000126016	-0.499856	0.000482475	0.00309343	-1.04302	1.50633e-09	6.18506e-08	0.00309343	-0.771438
MAMLD1	ENSG00000013619	0.637571	0.000483614	0.00309789	1.03968	5.73248e-07	6.47806e-06	0.00309789	0.838623
GLUL	ENSG00000135821	0.523208	7.35547e-05	0.000671687	0.456226	0.000802206	0.00310148	0.00310148	0.489717
PHPT1	ENSG00000054148	-0.47111	0.000486392	0.00311425	-0.571161	1.54319e-05	0.000103369	0.00311425	-0.521135
SH3BGRL3	ENSG00000142669	-0.825286	1.67186e-05	0.000201753	-0.611821	0.000812991	0.00314056	0.00314056	-0.718554
RPS10	ENSG00000124614	0.713312	0.00049106	0.00314125	0.815127	0.00010885	0.000542731	0.00314125	0.764219
AC005839.1	ENSG00000279089	0.927807	0.000493501	0.00315541	1.22106	1.95123e-05	0.000125874	0.00315541	1.07443
UCP2	ENSG00000175567	-0.675308	0.000496907	0.00317428	-1.02816	3.79196e-06	3.20624e-05	0.00317428	-0.851735
PWWP3A	ENSG00000160953	-0.493062	0.000497802	0.00317854	-0.607384	1.49745e-05	0.00010079	0.00317854	-0.550223
RNF24	ENSG00000101236	0.494251	8.13736e-05	0.000732092	0.437054	0.000825781	0.00318378	0.00318378	0.465653
PORCN	ENSG00000102312	-0.618789	1.69495e-05	0.000204009	-0.490037	0.000830579	0.00319963	0.00319963	-0.554413
GOLGA2P5	ENSG00000238105	0.845048	0.000503077	0.0032078	1.26441	3.70863e-06	3.14725e-05	0.0032078	1.05473
SLC5A6	ENSG00000138074	-0.509486	0.000504772	0.00321567	-0.696452	2.77253e-06	2.44523e-05	0.00321567	-0.602969
ACVR2B	ENSG00000114739	0.469674	0.000505126	0.00321645	0.537427	4.62154e-05	0.000262157	0.00321645	0.50355
OSBPL5	ENSG00000021762	0.578813	3.50345e-05	0.000371868	0.479406	0.000848407	0.00325839	0.00325839	0.529109
MEGF10	ENSG00000145794	-1.12717	2.69115e-05	0.000300296	-0.8374	0.000849906	0.00326145	0.00326145	-0.982283
BCCIP	ENSG00000107949	-0.466242	0.000515379	0.00327725	-0.651487	1.02614e-06	1.0446e-05	0.00327725	-0.558864
CDAN1	ENSG00000140326	0.448189	0.000515832	0.00327863	0.54655	1.17812e-05	8.25695e-05	0.00327863	0.497369
AL121845.3	ENSG00000273154	0.909256	0.0004023	0.00266529	0.852701	0.000857249	0.00328329	0.00328329	0.880978
C20orf204	ENSG00000196421	-1.01429	0.000334227	0.00229218	-0.934784	0.000860745	0.00329396	0.00329396	-0.974538
ZNF569	ENSG00000196437	-0.677029	1.40246e-05	0.000174381	-0.518807	0.000878259	0.00334994	0.00334994	-0.597918
ST3GAL3	ENSG00000126091	0.803232	0.000531105	0.00336037	1.25123	2.27919e-06	2.07043e-05	0.00336037	1.02723
SUSD6	ENSG00000100647	0.496303	0.000530999	0.00336037	0.564244	6.88183e-05	0.000367263	0.00336037	0.530274
ANKZF1	ENSG00000163516	0.466511	0.000532663	0.00336664	0.607847	4.12005e-06	3.42338e-05	0.00336664	0.537179
SLC29A2	ENSG00000174669	-0.533957	0.000532567	0.00336664	-0.70983	6.59969e-06	5.06655e-05	0.00336664	-0.621894
SSBP2	ENSG00000145687	0.474815	0.000532821	0.00336664	0.58123	1.52829e-05	0.000102568	0.00336664	0.528023
ANO10	ENSG00000160746	-0.427281	0.000534843	0.00337788	-0.764514	3.63538e-09	1.25003e-07	0.00337788	-0.595897
SLIRP	ENSG00000119705	-0.57554	0.000537379	0.00338928	-0.817281	3.9576e-06	3.32411e-05	0.00338928	-0.696411
XPO1	ENSG00000082898	-0.422217	0.0005398	0.00340301	-0.637861	7.62848e-08	1.32672e-06	0.00340301	-0.530039
COL4A3	ENSG00000169031	1.36445	0.000546138	0.00343833	2.23073	1.25309e-06	1.24468e-05	0.00343833	1.79759
DYSF	ENSG00000135636	-0.834497	0.000546215	0.00343833	-1.08353	4.30514e-05	0.00024662	0.00343833	-0.959016
LRRC20	ENSG00000172731	-0.534295	0.000547057	0.00344097	-1.00565	3.01021e-08	6.34433e-07	0.00344097	-0.769973
KRT8P46	ENSG00000248971	0.699237	0.000472759	0.00303954	0.666239	0.000907784	0.00345122	0.00345122	0.682738
PLK3	ENSG00000173846	-0.634296	0.00018024	0.00139834	-0.565433	0.000908151	0.00345167	0.00345167	-0.599864
MZT1	ENSG00000204899	-0.509605	0.000551729	0.00346566	-0.53695	0.000253465	0.00113169	0.00346566	-0.523278
ALX4	ENSG00000052850	-0.469693	0.00055214	0.00346655	-1.0062	6.40288e-10	3.16193e-08	0.00346655	-0.737946
KAZALD1	ENSG00000107821	-0.494986	0.000554221	0.00347661	-0.831713	1.04034e-07	1.67878e-06	0.00347661	-0.663349
ZNF641	ENSG00000167528	0.452753	0.000554977	0.00347979	0.780669	1.53383e-08	3.71481e-07	0.00347979	0.616711
PBLD	ENSG00000108187	-0.54223	0.000556957	0.00349063	-0.870425	5.42408e-07	6.18639e-06	0.00349063	-0.706328
CCDC40	ENSG00000141519	-0.872245	2.4414e-05	0.00027777	-0.645932	0.000922048	0.00349674	0.00349674	-0.759089
FAM86EP	ENSG00000251669	-0.570861	0.000559242	0.00350338	-0.862193	1.84065e-06	1.71917e-05	0.00350338	-0.716527
BAX	ENSG00000087088	-0.519461	0.000559777	0.00350515	-0.906884	8.02421e-08	1.36775e-06	0.00350515	-0.713173
TSHZ1	ENSG00000179981	-0.400572	0.000560095	0.00350557	-0.716003	1.03382e-09	4.70488e-08	0.00350557	-0.558288
PVT1	ENSG00000249859	0.60094	0.00056109	0.00351021	0.979383	6.16447e-07	6.87321e-06	0.00351021	0.790162
TNFRSF21	ENSG00000146072	-0.483742	0.000562553	0.00351779	-0.619924	8.34616e-06	6.16671e-05	0.00351779	-0.551833
LINC00648	ENSG00000259129	-0.728318	0.000565097	0.00353053	-0.820314	0.000224809	0.0010201	0.00353053	-0.774316
C20orf96	ENSG00000196476	-0.630508	0.000568286	0.00354886	-0.618285	0.000823918	0.00317894	0.00354886	-0.624397
SHANK3	ENSG00000251322	0.429656	0.000570517	0.00356119	0.444807	0.000298964	0.00131213	0.00356119	0.437232
BCAR1	ENSG00000050820	0.429079	0.000570777	0.00356122	0.485951	4.91465e-05	0.000276754	0.00356122	0.457515
AC023355.1	ENSG00000259488	0.948861	0.000573573	0.00357706	0.970787	0.000514292	0.00210092	0.00357706	0.959824
TNXB	ENSG00000168477	0.849634	0.000574478	0.0035811	0.94235	0.000206191	0.000948287	0.0035811	0.895992
ZNF699	ENSG00000196110	-0.508886	0.000574963	0.00358252	-0.587401	6.62844e-05	0.000355576	0.00358252	-0.548144
SEMA4A	ENSG00000196189	-1.04827	6.86519e-05	0.000635246	-0.824587	0.000959155	0.00361298	0.00361298	-0.936429
ABCC11	ENSG00000121270	-1.47553	6.56044e-05	0.000613571	-1.21093	0.00096398	0.00362625	0.00362625	-1.34323
Z69733.1	ENSG00000234405	-0.922803	0.000227959	0.00169944	-0.830465	0.000966789	0.00363485	0.00363485	-0.876634
ZNF815P	ENSG00000235944	-0.628042	0.000587167	0.00364877	-1.05764	8.67197e-07	9.00566e-06	0.00364877	-0.842843
TSPAN10	ENSG00000182612	-0.685367	0.00058982	0.00366362	-0.703425	0.000494327	0.00203488	0.00366362	-0.694396
ARL13B	ENSG00000169379	-0.470566	0.000234598	0.0017387	-0.434713	0.000992828	0.00372271	0.00372271	-0.452639
ERG28	ENSG00000133935	-0.521788	0.000602892	0.00373814	-0.629078	3.58031e-05	0.000211061	0.00373814	-0.575433
TNRC6C	ENSG00000078687	0.630832	0.000605347	0.00374836	0.82333	2.04031e-05	0.000130277	0.00374836	0.727081
GAB2	ENSG00000033327	0.668095	0.000606889	0.00375624	1.13443	5.84288e-07	6.57221e-06	0.00375624	0.901263
CELSR2	ENSG00000143126	0.495917	0.00060749	0.00375829	0.578591	4.91929e-05	0.000276904	0.00375829	0.537254
HS6ST2	ENSG00000171004	0.489012	0.000609246	0.00376748	0.481995	0.000770382	0.00299485	0.00376748	0.485504
AC090204.1	ENSG00000247134	0.553399	0.000617995	0.00381988	0.821164	1.6739e-06	1.58685e-05	0.00381988	0.687281
ZNF395	ENSG00000186918	0.518279	0.000620424	0.00383319	0.503206	0.00097004	0.00364511	0.00383319	0.510742
BARX1	ENSG00000131668	-0.74264	0.000622224	0.00383969	-0.757543	0.000589679	0.00237132	0.00383969	-0.750091
SFXN3	ENSG00000107819	0.642639	0.000622303	0.00383969	0.977682	2.73911e-06	2.42498e-05	0.00383969	0.810161
TBX2-AS1	ENSG00000267280	-0.637509	0.000624918	0.00384901	-1.14989	3.95322e-07	4.79196e-06	0.00384901	-0.893702
LRRC39	ENSG00000122477	0.695476	0.00062752	0.00386332	1.10146	1.77802e-06	1.66851e-05	0.00386332	0.89847
GLRB	ENSG00000109738	0.693274	7.02158e-06	0.000101645	0.507833	0.00103394	0.00386438	0.00386438	0.600554
NBPF10	ENSG00000271425	0.523562	0.000630385	0.00387753	0.59646	8.91966e-05	0.000457046	0.00387753	0.560011
PCGF2	ENSG00000277258	0.511161	0.000632563	0.00388922	0.500527	0.000909448	0.00345565	0.00388922	0.505844
GFER	ENSG00000127554	0.450759	0.000634353	0.0038985	0.483996	0.000186692	0.000869524	0.0038985	0.467378
CHST13	ENSG00000180767	-0.769567	0.000635833	0.00390243	-0.850216	0.000306711	0.00134047	0.00390243	-0.809891
FUCA1	ENSG00000179163	-0.555013	0.000635583	0.00390243	-0.6497	7.21789e-05	0.000382046	0.00390243	-0.602357
MRPL10	ENSG00000159111	0.409812	0.000635405	0.00390243	0.554554	8.37007e-07	8.78384e-06	0.00390243	0.482183
AC073046.1	ENSG00000235499	0.780771	0.000639388	0.00391906	1.13056	8.79896e-06	6.4087e-05	0.00391906	0.955664
ZNF276	ENSG00000158805	0.698399	4.55998e-06	7.16731e-05	0.497801	0.00105402	0.00393519	0.00393519	0.5981
UCHL5	ENSG00000116750	-0.435477	0.000642832	0.00393671	-0.795582	4.36739e-09	1.44466e-07	0.00393671	-0.61553
SCRN2	ENSG00000141295	-0.470568	0.000643892	0.00394147	-0.488287	0.00037102	0.00158007	0.00394147	-0.479427
OSER1	ENSG00000132823	0.533604	0.000313328	0.00218283	0.492343	0.00106166	0.00395946	0.00395946	0.512973
SEC24B	ENSG00000138802	0.444201	0.000656955	0.00401261	0.466696	0.000274839	0.00121636	0.00401261	0.455449
MED12L	ENSG00000144893	0.524735	0.000657883	0.00401652	0.841842	3.8333e-07	4.67447e-06	0.00401652	0.683289
BCL9L	ENSG00000186174	0.588086	0.000662213	0.00403764	0.580261	0.000835538	0.00321517	0.00403764	0.584173
WASH5P	ENSG00000282458	0.907756	0.000662041	0.00403764	1.12802	6.53008e-05	0.000351111	0.00403764	1.01789
EIF4B	ENSG00000063046	0.448165	0.000201395	0.00153342	0.410441	0.00109424	0.00406899	0.00406899	0.429303
EMID1	ENSG00000186998	-0.508155	0.000669473	0.00408012	-0.598752	5.59538e-05	0.00030819	0.00408012	-0.553454
PDZD4	ENSG00000067840	0.509479	0.000671008	0.00408769	1.22141	2.49078e-10	1.63616e-08	0.00408769	0.865445
SLC9A3-AS1	ENSG00000225138	-0.559097	0.000671326	0.00408784	-0.608479	0.000224587	0.00101942	0.00408784	-0.583788
FAAH2	ENSG00000165591	0.620377	0.000600357	0.00372408	0.595769	0.00110063	0.00409056	0.00409056	0.608073
TLL2	ENSG00000095587	-0.668937	0.00067442	0.00410488	-1.0073	7.7753e-06	5.82923e-05	0.00410488	-0.838119
EIF3L	ENSG00000100129	0.461068	0.00068261	0.00415291	0.619085	3.06797e-06	2.66734e-05	0.00415291	0.540077
ITPK1	ENSG00000100605	0.437834	0.000682906	0.00415291	0.516654	2.96308e-05	0.000178941	0.00415291	0.477244
NRIP3	ENSG00000175352	-0.527684	0.000684246	0.00415742	-0.579769	0.000191607	0.000890035	0.00415742	-0.553727
TRIM4	ENSG00000146833	0.47849	6.44148e-05	0.000604035	0.41329	0.00112814	0.00418387	0.00418387	0.44589
HNRNPU	ENSG00000153187	-0.478134	0.000691426	0.00419373	-0.83805	3.82384e-08	7.64448e-07	0.00419373	-0.658092
CRPPA	ENSG00000214960	0.934052	7.60573e-05	0.000691367	0.73046	0.00113171	0.00419377	0.00419377	0.832256
PNRC1	ENSG00000146278	0.549478	0.000697543	0.00422715	0.716612	1.40605e-05	9.56089e-05	0.00422715	0.633045
MAST4	ENSG00000069020	0.544934	0.000698669	0.00423213	0.580988	0.000303579	0.00132945	0.00423213	0.562961
GALT	ENSG00000213930	0.508312	0.000700499	0.00424137	0.681563	6.22921e-06	4.83545e-05	0.00424137	0.594937
ZCCHC7	ENSG00000147905	0.458317	0.000704431	0.00426147	0.562034	1.83503e-05	0.000119694	0.00426147	0.510175
NKD2	ENSG00000145506	-0.477053	0.000704783	0.00426175	-0.479383	0.000706421	0.00277585	0.00426175	-0.478218
NEK8	ENSG00000160602	-0.517453	0.00070758	0.0042768	-0.817086	6.56241e-07	7.24153e-06	0.0042768	-0.667269
RNF168	ENSG00000163961	-0.428196	0.000711388	0.00429796	-0.657172	1.15442e-07	1.82272e-06	0.00429796	-0.542684
SYT16	ENSG00000139973	-0.632954	0.000712906	0.00430473	-0.860928	2.32567e-05	0.0001453	0.00430473	-0.746941
ZNF195	ENSG00000005801	-0.460712	0.000713127	0.00430473	-0.524992	7.68273e-05	0.000402671	0.00430473	-0.492852
TMEM177	ENSG00000144120	-0.497485	0.000718027	0.00433055	-0.732897	1.27001e-06	1.25696e-05	0.00433055	-0.615191
KNTC1	ENSG00000184445	0.454333	0.000720776	0.00434525	0.503274	0.000120635	0.000593208	0.00434525	0.478803
BSDC1	ENSG00000160058	0.418817	0.000724322	0.00436474	0.769745	2.22488e-09	8.41946e-08	0.00436474	0.594281
C14orf93	ENSG00000100802	0.447984	0.000728907	0.00439047	0.543105	2.24655e-05	0.000141052	0.00439047	0.495545
F3	ENSG00000117525	0.671703	0.000729979	0.00439502	0.996346	5.81873e-06	4.56259e-05	0.00439502	0.834025
MINCR	ENSG00000253716	-0.578882	0.000732263	0.00440497	-0.624006	0.000332679	0.00143531	0.00440497	-0.601444
ANKRD36	ENSG00000135976	0.677294	0.000734999	0.0044157	0.939616	1.60556e-05	0.000106777	0.0044157	0.808455
EGFEM1P	ENSG00000206120	0.821412	0.000734776	0.0044157	1.02477	7.18949e-05	0.000380688	0.0044157	0.923088
ZNF44	ENSG00000197857	-0.688514	0.000737777	0.00443048	-0.842782	9.0189e-05	0.000460401	0.00443048	-0.765648
AL121832.3	ENSG00000275437	-0.697027	0.000741018	0.00444803	-1.27548	6.97197e-07	7.60906e-06	0.00444803	-0.986255
ZNF324	ENSG00000083812	0.518982	3.50997e-05	0.000372276	0.42887	0.00121378	0.0044611	0.0044611	0.473926
SHISAL1	ENSG00000138944	0.451002	0.000731098	0.00439985	-0.441969	0.00121955	0.00447874	0.00447874	0.00451621
NSG1	ENSG00000168824	0.496552	0.000747134	0.00447894	0.491603	0.000928657	0.00351808	0.00447894	0.494078
HERC2P9	ENSG00000206149	0.508558	0.000753821	0.00451126	0.68011	7.35117e-06	5.56674e-05	0.00451126	0.594334
CAPN15	ENSG00000103326	0.407693	0.000759031	0.00454049	0.479544	2.51084e-05	0.000155197	0.00454049	0.443618
MAN2A2	ENSG00000196547	0.461962	0.000759496	0.00454133	0.795436	3.72741e-08	7.52827e-07	0.00454133	0.628699
ADNP2	ENSG00000101544	0.449536	0.000770448	0.00460089	0.48894	0.000181281	0.000846869	0.00460089	0.469238
ZNF329	ENSG00000181894	-0.899368	5.0149e-06	7.73394e-05	-0.58383	0.00126485	0.00462319	0.00462319	-0.741599
RPL6P27	ENSG00000235552	0.688672	0.000775523	0.00462524	0.77642	0.000216885	0.000990603	0.00462524	0.732546
FMNL3	ENSG00000161791	0.456758	0.000778864	0.00464119	0.575346	1.25727e-05	8.72381e-05	0.00464119	0.516052
NEIL2	ENSG00000154328	-0.554949	0.000780767	0.00464855	-1.01222	1.61187e-07	2.36533e-06	0.00464855	-0.783585
FLI1	ENSG00000151702	0.49452	0.000782226	0.00465525	0.619267	2.08832e-05	0.000132855	0.00465525	0.556893
NFKBIL1	ENSG00000204498	0.497347	0.000784278	0.00466279	0.727069	1.42186e-06	1.38371e-05	0.00466279	0.612208
PDRG1	ENSG00000088356	-0.635301	0.000784833	0.00466279	-1.09869	7.25321e-07	7.85445e-06	0.00466279	-0.866995
TRAM2	ENSG00000065308	0.432092	0.000784508	0.00466279	0.472641	0.000152189	0.000727561	0.00466279	0.452366
BPHL	ENSG00000137274	-0.431452	0.000788917	0.00468306	-0.65482	2.03576e-07	2.86653e-06	0.00468306	-0.543136
CHRNA3	ENSG00000080644	0.603082	0.000181573	0.00140555	0.528	0.00128398	0.00468571	0.00468571	0.565541
TENT4A	ENSG00000112941	0.485187	0.000790425	0.00469001	0.679572	2.5734e-06	2.28992e-05	0.00469001	0.582379
INSM1	ENSG00000173404	0.602311	0.00044333	0.00289186	0.556485	0.00128976	0.00470434	0.00470434	0.579398
METTL8	ENSG00000123600	-0.460492	0.000794765	0.00471175	-0.48064	0.000406808	0.00171934	0.00471175	-0.470566
UROD	ENSG00000126088	-0.468747	0.000796413	0.00471951	-0.700143	6.43601e-07	7.1303e-06	0.00471951	-0.584445
AKR7A2	ENSG00000053371	-0.454787	0.000801076	0.00473908	-0.787821	3.2625e-08	6.76817e-07	0.00473908	-0.621304
AL109918.1	ENSG00000216775	-0.904604	4.57616e-06	7.18462e-05	-0.580572	0.00131328	0.00477888	0.00477888	-0.742588
AC018638.5	ENSG00000243679	0.750552	0.000812936	0.00479905	0.946534	7.06254e-05	0.000375456	0.00479905	0.848543
SEL1L	ENSG00000071537	0.407941	0.000814586	0.00480675	0.910448	4.27905e-11	4.61938e-09	0.00480675	0.659194
MGLL	ENSG00000074416	-0.597974	0.000817302	0.00482073	-0.772185	4.20897e-05	0.000242508	0.00482073	-0.68508
MLYCD	ENSG00000103150	0.483691	0.000819861	0.00482976	0.666635	3.6597e-06	3.10952e-05	0.00482976	0.575163
SNHG22	ENSG00000267322	0.681215	0.000819872	0.00482976	0.814087	0.000117059	0.00057787	0.00482976	0.747651
DET1	ENSG00000140543	0.739983	0.000820262	0.00483001	0.932207	7.34833e-05	0.000387771	0.00483001	0.836095
SYT3	ENSG00000213023	-0.518581	0.000821115	0.00483299	-0.544537	0.000459464	0.00191228	0.00483299	-0.531559
AK7	ENSG00000140057	-0.49368	0.000822141	0.00483698	-0.633938	1.77415e-05	0.000116268	0.00483698	-0.563809
AC023043.1	ENSG00000260552	-0.70286	0.000733162	0.00440847	-0.67455	0.00133648	0.00485108	0.00485108	-0.688705
CTNNB1	ENSG00000168036	-0.478045	0.000825535	0.0048549	-0.684048	1.66402e-06	1.57963e-05	0.0048549	-0.581046
DAB2	ENSG00000153071	-0.48903	0.000826065	0.00485597	-0.706631	2.21019e-06	2.0183e-05	0.00485597	-0.597831
SCLY	ENSG00000132330	0.568192	0.000826623	0.00485719	0.794593	7.75582e-06	5.82243e-05	0.00485719	0.681392
AC091057.6	ENSG00000285077	0.7717	0.000828408	0.00486563	1.0588	2.52974e-05	0.000156088	0.00486563	0.91525
STX6	ENSG00000135823	-0.440686	0.000830215	0.00487419	-0.442835	0.00078545	0.00304346	0.00487419	-0.441761
TRIO	ENSG00000038382	0.500464	0.000834666	0.00489619	0.763352	8.18288e-07	8.61593e-06	0.00489619	0.631908
AC008443.5	ENSG00000250222	-0.676362	0.000835137	0.00489689	-0.66694	0.00131815	0.00479282	0.00489689	-0.671651
FAM117B	ENSG00000138439	-0.459338	0.000838785	0.00491621	-0.611554	5.31228e-06	4.23947e-05	0.00491621	-0.535446
IQCG	ENSG00000114473	-0.70598	0.000843646	0.00494055	-0.734534	0.000641831	0.00255668	0.00494055	-0.720257
MIR503HG	ENSG00000223749	0.663191	0.000845823	0.00495121	0.788953	0.000122198	0.000599542	0.00495121	0.726072
WDR27	ENSG00000184465	0.517328	0.000849506	0.00496859	0.678104	1.31639e-05	9.03944e-05	0.00496859	0.597716
NOP9	ENSG00000196943	0.43491	0.000853076	0.00498738	0.63583	4.92675e-07	5.74142e-06	0.00498738	0.53537
DMBX1	ENSG00000197587	-0.649886	0.000854639	0.00499023	-0.67003	0.000682769	0.00269612	0.00499023	-0.659958
GUCY1B2	ENSG00000123201	0.573097	0.000854032	0.00499023	0.797174	9.0177e-06	6.53373e-05	0.00499023	0.685135
MAP3K9	ENSG00000006432	0.477313	0.000854449	0.00499023	0.885794	2.08085e-08	4.75827e-07	0.00499023	0.681553
AL683813.1	ENSG00000232611	1.06768	0.000855491	0.00499311	2.17001	7.82061e-08	1.34457e-06	0.00499311	1.61885
POU5F2	ENSG00000248483	1.37605	0.00086373	0.00503521	1.92687	1.91717e-05	0.000124041	0.00503521	1.65146
RPS6KA5	ENSG00000100784	0.487974	0.000863788	0.00503521	0.634906	1.15116e-05	8.09649e-05	0.00503521	0.56144
C10orf143	ENSG00000237489	-0.954527	0.000135953	0.001115	-0.758019	0.00139718	0.00503681	0.00503681	-0.856273
EIF2B3	ENSG00000070785	-0.467274	0.000878865	0.00511026	-0.797691	7.81586e-08	1.34457e-06	0.00511026	-0.632482
BLVRB	ENSG00000090013	-0.55509	0.000885563	0.00514491	-0.613492	0.000250341	0.00112062	0.00514491	-0.584291
POLR3H	ENSG00000100413	-0.521485	0.000886865	0.00515032	-0.648892	3.42151e-05	0.000202585	0.00515032	-0.585189
DDX19B	ENSG00000157349	-0.463076	0.000887536	0.00515207	-0.571873	2.56839e-05	0.000157913	0.00515207	-0.517474
ZC3H12C	ENSG00000149289	0.451059	0.000338542	0.002319	0.416784	0.00143392	0.00515322	0.00515322	0.433921
EEF1AKMT1	ENSG00000150456	-0.643297	0.000889558	0.00516166	-0.852363	3.90662e-05	0.000227644	0.00516166	-0.74783
AL499602.1	ENSG00000286451	0.599026	0.000274772	0.00198058	0.53311	0.00143894	0.00516992	0.00516992	0.566068
SNHG21	ENSG00000250988	-0.567179	0.000494782	0.00316216	-0.526527	0.00144163	0.00517825	0.00517825	-0.546853
PDCD2L	ENSG00000126249	-0.454116	0.000341848	0.00233935	-0.420377	0.00144475	0.00518814	0.00518814	-0.437246
KIAA0825	ENSG00000185261	-0.72519	0.000898393	0.00520209	-1.1604	6.16081e-06	4.79037e-05	0.00520209	-0.942793
UBA1	ENSG00000130985	-0.484668	0.000898306	0.00520209	-0.814992	1.40202e-07	2.11595e-06	0.00520209	-0.64983
ZNF280C	ENSG00000056277	-0.441123	0.000897813	0.00520209	-0.451443	0.000616126	0.00246132	0.00520209	-0.446283
AC007114.1	ENSG00000263004	-0.994328	0.000316204	0.00219734	-0.870551	0.00144998	0.00520424	0.00520424	-0.932439
ZNF8-ERVK3-1	ENSG00000267216	0.763671	0.000394129	0.0026274	0.683066	0.0014557	0.00521804	0.00521804	0.723368
GSTA4	ENSG00000170899	-0.45508	0.000905299	0.0052399	-0.474445	0.000482574	0.00199317	0.0052399	-0.464763
CDKN1A	ENSG00000124762	-0.79363	6.25799e-08	2.6489e-06	-0.450115	0.0014645	0.00524553	0.00524553	-0.621873
LAMB1	ENSG00000091136	-0.423511	0.000910882	0.00526946	-0.509729	2.54547e-05	0.000156712	0.00526946	-0.46662
TMEM219	ENSG00000149932	-0.463755	0.000911164	0.00526946	-0.49122	0.000372495	0.00158587	0.00526946	-0.477487
RHOBTB1	ENSG00000072422	-0.483726	0.000343028	0.00234512	-0.444074	0.00147946	0.00528688	0.00528688	-0.4639
WASH9P	ENSG00000279457	0.623765	0.000311946	0.00217724	0.555613	0.00148359	0.00530027	0.00530027	0.589689
PPP3CB-AS1	ENSG00000221817	0.586145	0.000918297	0.00530191	1.04193	3.01547e-07	3.84908e-06	0.00530191	0.814035
PHRF1	ENSG00000070047	0.540008	0.000925255	0.00533766	0.630934	0.000104234	0.000522898	0.00533766	0.585471
[truncated: 11,943 more rows]

## Sheet: S2 HEK 293 mTOR
Symbol	Gene	LogFC_hr15	Pvalue_hr15	FDR_hr15	LogFC_hr30	Pvalue_hr30	FDR_hr30	Final FDR	Mean FC
SLC7A11	ENSG00000151012	-4.15459	4.07956e-18	5.6714e-14	-5.87618	1.17531e-19	1.63392e-15	5.6714e-14	-5.01539
SLC6A9	ENSG00000196517	-2.78429	2.08123e-17	1.44667e-13	-2.46011	1.00905e-16	3.50697e-13	3.50697e-13	-2.6222
BCAT1	ENSG00000060982	-1.56722	7.51279e-16	3.09283e-12	-1.83509	5.57098e-17	2.98368e-13	3.09283e-12	-1.70116
YARS	ENSG00000134684	-2.07138	1.11237e-15	3.09283e-12	-2.15521	5.98216e-16	1.66328e-12	3.09283e-12	-2.11329
ASNSP1	ENSG00000248498	-4.76066	9.66825e-16	3.09283e-12	-5.34362	4.82679e-15	6.71021e-12	6.71021e-12	-5.05214
CARS	ENSG00000110619	-1.39132	4.64649e-15	9.22793e-12	-1.79732	6.43867e-17	2.98368e-13	9.22793e-12	-1.59432
MARS	ENSG00000166986	-1.74986	2.39541e-15	5.55017e-12	-1.591	1.12351e-14	1.14688e-11	1.14688e-11	-1.67043
MTHFD1L	ENSG00000120254	-1.24303	1.14855e-14	1.99589e-11	-1.44104	8.5184e-16	1.97371e-12	1.99589e-11	-1.34204
PSAT1	ENSG00000135069	-2.47187	1.80901e-14	2.79432e-11	-2.51928	1.34664e-14	1.14688e-11	2.79432e-11	-2.49558
EIF4EBP1	ENSG00000187840	-2.00612	8.99065e-14	1.21215e-10	-2.14387	3.22521e-14	2.24184e-11	1.21215e-10	-2.075
IARS	ENSG00000196305	-1.12686	9.59121e-14	1.21215e-10	-1.37118	2.86426e-15	4.42433e-12	1.21215e-10	-1.24902
DDR2	ENSG00000162733	-1.52672	1.50585e-13	1.74452e-10	-2.08734	1.01424e-15	2.01428e-12	1.74452e-10	-1.80703
KIF1A	ENSG00000130294	-1.39975	4.97216e-13	5.31715e-10	-1.49092	1.66528e-13	8.26811e-11	5.31715e-10	-1.44534
PYCR1	ENSG00000183010	-1.31793	5.84978e-13	5.80883e-10	-1.41894	1.63842e-13	8.26811e-11	5.80883e-10	-1.36843
GARS	ENSG00000106105	-1.55007	6.72564e-13	6.23333e-10	-1.65339	2.31927e-13	1.07751e-10	6.23333e-10	-1.60173
SCD	ENSG00000099194	-1.23881	8.24816e-13	7.16662e-10	-1.39095	1.09704e-13	6.1004e-11	7.16662e-10	-1.31488
KLF15	ENSG00000163884	-1.74568	9.38414e-13	7.67401e-10	-2.3104	1.40246e-14	1.14688e-11	7.67401e-10	-2.02804
ALDH1L2	ENSG00000136010	-1.8881	1.44899e-12	1.0602e-09	-2.5855	1.33845e-14	1.14688e-11	1.0602e-09	-2.2368
PCK2	ENSG00000100889	-1.58564	2.09918e-12	1.32649e-09	-2.27652	7.65798e-15	8.87177e-12	1.32649e-09	-1.93108
PHGDH	ENSG00000092621	-1.45708	2.06342e-12	1.32649e-09	-1.96326	1.66978e-14	1.28963e-11	1.32649e-09	-1.71017
CFAP70	ENSG00000156042	1.63694	2.63778e-12	1.59437e-09	2.25725	1.32518e-14	1.14688e-11	1.59437e-09	1.94709
GPT2	ENSG00000166123	-1.21875	2.81725e-12	1.63189e-09	-1.31372	7.3634e-13	3.01076e-10	1.63189e-09	-1.26623
ARRDC4	ENSG00000140450	1.8354	1.6451e-12	1.14351e-09	1.68615	6.26037e-12	1.87709e-09	1.87709e-09	1.76078
SLC7A5	ENSG00000103257	-2.39836	3.3778e-12	1.87833e-09	-2.35923	4.20101e-12	1.41732e-09	1.87833e-09	-2.37879
SLC1A5	ENSG00000105281	-1.24007	1.44125e-12	1.0602e-09	-1.12245	8.39552e-12	2.28852e-09	2.28852e-09	-1.18126
STC2	ENSG00000113739	-2.07792	5.30746e-12	2.83786e-09	-2.52147	3.11189e-13	1.39553e-10	2.83786e-09	-2.2997
LAMB2	ENSG00000172037	0.934582	7.59689e-12	3.67621e-09	1.38726	5.45489e-15	6.89399e-12	3.67621e-09	1.16092
SLC1A4	ENSG00000115902	-1.4401	7.6687e-12	3.67621e-09	-1.62901	9.74702e-13	3.87152e-10	3.67621e-09	-1.53455
VARS	ENSG00000204394	-1.03592	8.01089e-12	3.71225e-09	-1.03735	7.7206e-12	2.19044e-09	3.71225e-09	-1.03663
JDP2	ENSG00000140044	-2.69482	1.11217e-11	4.98755e-09	-3.19352	1.15475e-12	4.33872e-10	4.98755e-09	-2.94417
NHSL1	ENSG00000135540	-1.62243	1.55235e-11	6.74399e-09	-1.61583	1.57072e-11	3.78967e-09	6.74399e-09	-1.61913
CTH	ENSG00000116761	-2.26184	2.34159e-11	8.79806e-09	-2.54313	4.28193e-12	1.41732e-09	8.79806e-09	-2.40248
SHMT2	ENSG00000182199	-1.01595	2.32229e-11	8.79806e-09	-1.51022	2.13112e-14	1.5593e-11	8.79806e-09	-1.26308
PCYT2	ENSG00000185813	-1.03789	2.60958e-11	9.54696e-09	-1.04607	2.1731e-11	4.95253e-09	9.54696e-09	-1.04198
ULBP1	ENSG00000111981	-2.47676	3.06397e-11	1.03891e-08	-2.87831	4.21909e-12	1.41732e-09	1.03891e-08	-2.67754
SLC2A11	ENSG00000133460	1.28971	3.87966e-11	1.2543e-08	1.43599	5.83675e-12	1.80317e-09	1.2543e-08	1.36285
GRB10	ENSG00000106070	-0.804203	3.06239e-11	1.03891e-08	-0.746518	1.18312e-10	2.00582e-08	2.00582e-08	-0.77536
CALCOCO1	ENSG00000012822	0.951619	1.6185e-11	6.81829e-09	0.837051	1.94295e-10	2.8735e-08	2.8735e-08	0.894335
HK2	ENSG00000159399	-1.41925	9.79633e-11	3.02641e-08	-1.44762	6.73234e-11	1.24791e-08	3.02641e-08	-1.43343
NIBAN1	ENSG00000135842	-1.88951	1.12996e-10	3.41493e-08	-3.33056	5.64326e-14	3.41098e-11	3.41493e-08	-2.61003
BMF	ENSG00000104081	1.10714	3.48954e-11	1.15504e-08	0.992084	2.52304e-10	3.43876e-08	3.43876e-08	1.04961
WARS	ENSG00000140105	-1.0311	1.73052e-11	7.07581e-09	-0.877765	3.46829e-10	4.19271e-08	4.19271e-08	-0.954433
ABAT	ENSG00000183044	-1.39759	1.57598e-10	4.56442e-08	-1.67322	8.78182e-12	2.30349e-09	4.56442e-08	-1.53541
KLF10	ENSG00000155090	1.24872	2.5861e-10	7.33714e-08	1.16694	8.01204e-10	7.42556e-08	7.42556e-08	1.20783
CREB3L4	ENSG00000143578	1.17093	2.11547e-11	8.40264e-09	0.954486	8.43873e-10	7.66767e-08	7.66767e-08	1.06271
MTHFD2	ENSG00000065911	-1.24069	2.98917e-10	8.31108e-08	-1.88487	3.34798e-13	1.45449e-10	8.31108e-08	-1.56278
CDT1	ENSG00000167513	1.0507	3.30508e-10	8.66928e-08	1.01774	5.83371e-10	5.96325e-08	8.66928e-08	1.03422
POLR3G	ENSG00000113356	-1.21665	3.92972e-10	1.01169e-07	-1.35632	6.2932e-11	1.20066e-08	1.01169e-07	-1.28648
ARG2	ENSG00000081181	-1.06784	4.08465e-10	1.03245e-07	-1.82708	5.57041e-14	3.41098e-11	1.03245e-07	-1.44746
AARS	ENSG00000090861	-1.00947	4.55085e-10	1.12975e-07	-1.03783	2.74845e-10	3.55713e-08	1.12975e-07	-1.02365
DHCR7	ENSG00000172893	-0.794795	6.28047e-10	1.53177e-07	-0.789387	6.83189e-10	6.60123e-08	1.53177e-07	-0.792091
F8	ENSG00000185010	1.46671	6.81928e-10	1.63451e-07	1.83939	1.58107e-11	3.78967e-09	1.63451e-07	1.65305
RND2	ENSG00000108830	-1.03712	8.19225e-10	1.93032e-07	-1.90381	3.97815e-14	2.63353e-11	1.93032e-07	-1.47046
LONP1	ENSG00000196365	-1.06827	8.48015e-10	1.96485e-07	-1.04829	1.1695e-09	9.73554e-08	1.96485e-07	-1.05828
TUBA1A	ENSG00000167552	-0.913231	9.96291e-10	2.23394e-07	-1.29918	1.80641e-12	6.6086e-10	2.23394e-07	-1.10621
TXNIP	ENSG00000265972	2.99189	9.80682e-10	2.23394e-07	2.68968	4.03552e-09	2.35722e-07	2.35722e-07	2.84078
XPOT	ENSG00000184575	-0.858773	1.19244e-09	2.63131e-07	-0.967415	1.26168e-10	2.06351e-08	2.63131e-07	-0.913094
CBSL	ENSG00000274276	-1.52129	1.26418e-09	2.7189e-07	-1.94478	3.11696e-11	6.66646e-09	2.7189e-07	-1.73303
TCTN1	ENSG00000204852	0.858101	1.27124e-09	2.7189e-07	0.958593	1.52071e-10	2.37538e-08	2.7189e-07	0.908347
LETMD1	ENSG00000050426	1.06496	1.33669e-10	3.95376e-08	0.856668	7.08356e-09	3.48563e-07	3.48563e-07	0.960813
TMEM120B	ENSG00000188735	-0.793468	1.98571e-09	4.12021e-07	-0.801642	1.63456e-09	1.21517e-07	4.12021e-07	-0.797555
NARS	ENSG00000134440	-0.788512	2.03416e-09	4.15867e-07	-0.880364	2.62275e-10	3.48412e-08	4.15867e-07	-0.834438
SPATA20	ENSG00000006282	1.03105	2.12624e-09	4.28391e-07	1.05047	1.4891e-09	1.16263e-07	4.28391e-07	1.04076
KLF11	ENSG00000172059	0.916148	2.21421e-09	4.39742e-07	1.05165	1.73914e-10	2.59973e-08	4.39742e-07	0.983898
RNASEH1	ENSG00000171865	-0.713704	1.62375e-09	3.4202e-07	-0.649157	1.09691e-08	4.90331e-07	4.90331e-07	-0.681431
U1	ENSG00000270722	-1.30743	2.54989e-09	4.92342e-07	-3.41866	2.1564e-15	3.74728e-12	4.92342e-07	-2.36305
REPS2	ENSG00000169891	1.16253	2.97803e-11	1.03891e-08	0.833775	1.24526e-08	5.39304e-07	5.39304e-07	0.998152
GTDC1	ENSG00000121964	-0.831404	2.9917e-09	5.67598e-07	-0.794014	5.64303e-09	3.00309e-07	5.67598e-07	-0.812709
RIMS3	ENSG00000117016	-1.05462	3.24111e-09	5.9763e-07	-1.61208	2.80032e-12	9.98206e-10	5.9763e-07	-1.33335
SGMS1-AS1	ENSG00000226200	1.41125	3.26715e-09	5.9763e-07	1.7942	6.30471e-11	1.20066e-08	5.9763e-07	1.60273
SLC38A1	ENSG00000111371	-0.764655	3.55028e-09	6.36862e-07	-1.08958	5.19628e-12	1.67997e-09	6.36862e-07	-0.927118
SLC7A3	ENSG00000165349	-1.33573	3.57324e-09	6.36862e-07	-2.45971	4.36329e-13	1.83814e-10	6.36862e-07	-1.89772
SNHG21	ENSG00000250988	-1.45733	3.05274e-10	8.32141e-08	-1.12238	1.57583e-08	6.4056e-07	6.4056e-07	-1.28986
NDUFA4L2	ENSG00000185633	-2.70078	3.78517e-09	6.57768e-07	-2.41341	9.22578e-09	4.28248e-07	6.57768e-07	-2.55709
RPS6KA2	ENSG00000071242	-1.3034	4.07764e-09	6.91309e-07	-1.34401	2.39903e-09	1.59576e-07	6.91309e-07	-1.32371
RBM26-AS1	ENSG00000227354	1.44045	4.5676e-09	7.55939e-07	1.53693	1.56278e-09	1.18075e-07	7.55939e-07	1.48869
CA2	ENSG00000104267	-0.920107	5.44866e-09	8.80782e-07	-1.66042	2.32523e-13	1.07751e-10	8.80782e-07	-1.29027
TSEN15	ENSG00000198860	-0.924905	5.55746e-09	8.88044e-07	-1.0015	1.29763e-09	1.04275e-07	8.88044e-07	-0.963205
MYL5	ENSG00000215375	1.0267	6.55335e-09	9.79621e-07	1.47182	1.29756e-11	3.22119e-09	9.79621e-07	1.24926
NME1-NME2	ENSG00000011052	-1.98354	6.50462e-09	9.79621e-07	-2.00268	6.26605e-09	3.16949e-07	9.79621e-07	-1.99311
FBXO15	ENSG00000141665	1.94054	8.39174e-09	1.19043e-06	1.85821	1.5509e-08	6.34135e-07	1.19043e-06	1.89937
EIF5A	ENSG00000132507	-0.885588	2.49889e-09	4.89289e-07	-0.756695	3.62907e-08	1.23655e-06	1.23655e-06	-0.821141
AP001372.2	ENSG00000254837	1.06342	9.39358e-09	1.29297e-06	1.06835	8.07983e-09	3.88671e-07	1.29297e-06	1.06588
DDX21	ENSG00000165732	-0.73011	9.37773e-09	1.29297e-06	-0.91851	1.45989e-10	2.3063e-08	1.29297e-06	-0.82431
SCN4A	ENSG00000007314	-1.97786	9.26635e-09	1.29297e-06	-2.00659	7.32228e-09	3.58249e-07	1.29297e-06	-1.99223
AL512353.1	ENSG00000228192	1.00799	9.56371e-09	1.30348e-06	1.20078	4.24606e-10	4.7223e-08	1.30348e-06	1.10439
MFSD2A	ENSG00000168389	-1.56539	9.71285e-09	1.31095e-06	-1.97652	3.1336e-10	3.92462e-08	1.31095e-06	-1.77095
CBS	ENSG00000160200	-1.26562	1.1081e-08	1.46638e-06	-1.70955	1.04949e-10	1.84683e-08	1.46638e-06	-1.48759
PRDX1	ENSG00000117450	-0.82022	1.11809e-08	1.46638e-06	-0.773967	2.77833e-08	1.01376e-06	1.46638e-06	-0.797094
ERI2	ENSG00000196678	0.615599	1.18079e-08	1.50599e-06	0.624482	8.31022e-09	3.95621e-07	1.50599e-06	0.62004
PLEKHG4	ENSG00000196155	1.02988	4.47745e-09	7.49945e-07	0.898961	4.7538e-08	1.5441e-06	1.5441e-06	0.964419
MAP1B	ENSG00000131711	-1.00431	6.71164e-09	9.8216e-07	-0.890412	5.22406e-08	1.63439e-06	1.63439e-06	-0.947361
DNAH6	ENSG00000115423	1.22349	1.38373e-08	1.70235e-06	1.50988	3.95286e-10	4.43167e-08	1.70235e-06	1.36668
GCDH	ENSG00000105607	-1.0044	1.41724e-08	1.72828e-06	-1.05537	5.87901e-09	3.04962e-07	1.72828e-06	-1.02989
SH2D5	ENSG00000189410	-1.00593	1.55261e-08	1.85079e-06	-1.25793	3.76076e-10	4.35684e-08	1.85079e-06	-1.13193
SLC3A2	ENSG00000168003	-0.885438	1.55763e-08	1.85079e-06	-0.815292	5.96596e-08	1.82685e-06	1.85079e-06	-0.850365
GABPB2	ENSG00000143458	0.708434	1.586e-08	1.86852e-06	0.964323	5.23813e-11	1.04029e-08	1.86852e-06	0.836378
UCHL1	ENSG00000154277	-0.851063	1.75645e-08	2.03485e-06	-0.977261	1.4251e-09	1.12892e-07	2.03485e-06	-0.914162
NFKBIB	ENSG00000104825	-0.779445	1.87113e-08	2.14979e-06	-0.875035	2.5856e-09	1.70356e-07	2.14979e-06	-0.82724
HSPA9	ENSG00000113013	-0.596189	2.02496e-08	2.30746e-06	-0.687885	8.295e-10	7.58665e-08	2.30746e-06	-0.642037
HSPE1	ENSG00000115541	-0.893042	1.46012e-08	1.7651e-06	-0.799359	8.58579e-08	2.40644e-06	2.40644e-06	-0.846201
SUMF1	ENSG00000144455	0.788822	2.36777e-08	2.63334e-06	0.97841	4.91331e-10	5.33631e-08	2.63334e-06	0.883616
AC026748.3	ENSG00000286388	0.934175	2.5586e-08	2.80076e-06	1.00719	6.46169e-09	3.24297e-07	2.80076e-06	0.970684
RAB29	ENSG00000117280	-0.865646	2.69312e-08	2.92498e-06	-1.20363	8.1e-11	1.46242e-08	2.92498e-06	-1.03464
RPE	ENSG00000197713	-0.677537	2.88813e-08	3.08852e-06	-0.720854	8.33815e-09	3.95621e-07	3.08852e-06	-0.699195
C5	ENSG00000106804	0.863425	2.9793e-08	3.1617e-06	0.987953	2.444e-09	1.61793e-07	3.1617e-06	0.925689
AKAP3	ENSG00000111254	1.05224	3.07392e-08	3.23739e-06	1.33589	4.98159e-10	5.36853e-08	3.23739e-06	1.19407
OLIG2	ENSG00000205927	-1.67576	3.21312e-08	3.33349e-06	-2.0291	2.09111e-09	1.4463e-07	3.33349e-06	-1.85243
VDR	ENSG00000111424	-0.975197	3.33271e-08	3.43195e-06	-1.27652	3.63974e-10	4.2881e-08	3.43195e-06	-1.12586
CEBPG	ENSG00000153879	-1.04576	3.17031e-08	3.31381e-06	-0.948417	1.51736e-07	3.75344e-06	3.75344e-06	-0.997088
ASNS	ENSG00000070669	-2.35173	3.95181e-08	4.00392e-06	-2.33336	3.53204e-08	1.21541e-06	4.00392e-06	-2.34254
ZNF331	ENSG00000130844	1.50928	4.03215e-08	4.00392e-06	2.38698	1.91908e-11	4.52188e-09	4.00392e-06	1.94813
CTSF	ENSG00000174080	0.730876	4.1517e-08	4.06457e-06	0.787817	1.09439e-08	4.90331e-07	4.06457e-06	0.759346
FAM66C	ENSG00000226711	1.15657	4.12607e-08	4.06457e-06	1.34983	2.99767e-09	1.89392e-07	4.06457e-06	1.2532
BDH1	ENSG00000161267	-1.02963	4.34725e-08	4.16796e-06	-1.3534	5.07486e-10	5.42698e-08	4.16796e-06	-1.19152
NTMT1	ENSG00000148335	-0.81823	4.33835e-08	4.16796e-06	-0.868949	1.59161e-08	6.43214e-07	4.16796e-06	-0.84359
NUPR1	ENSG00000176046	-3.77163	3.86308e-09	6.63019e-07	-3.52628	1.81749e-07	4.34885e-06	4.34885e-06	-3.64896
SARS	ENSG00000031698	-0.909576	4.63236e-08	4.35129e-06	-0.974184	1.40561e-08	5.88579e-07	4.35129e-06	-0.94188
SLC2A1	ENSG00000117394	-0.894783	4.63216e-08	4.35129e-06	-1.01733	4.88567e-09	2.71682e-07	4.35129e-06	-0.956056
CYB5D2	ENSG00000167740	0.905682	4.69233e-08	4.37804e-06	0.844804	1.44908e-07	3.66276e-06	4.37804e-06	0.875243
WARS2-AS1	ENSG00000231365	0.630009	4.80124e-08	4.44979e-06	0.99141	7.19568e-12	2.08405e-09	4.44979e-06	0.810709
GOT1	ENSG00000120053	-0.740246	4.8776e-08	4.46422e-06	-0.765401	2.65532e-08	9.76568e-07	4.46422e-06	-0.752823
PFDN2	ENSG00000143256	-0.853414	4.92443e-08	4.47448e-06	-0.779612	1.82689e-07	4.36383e-06	4.47448e-06	-0.816513
EPB41L4A-AS1	ENSG00000224032	0.890209	5.43446e-08	4.84294e-06	1.0316	4.02693e-09	2.35722e-07	4.84294e-06	0.960902
TMPO-AS1	ENSG00000257167	1.07326	7.20235e-09	1.04299e-06	0.878706	2.13308e-07	4.88536e-06	4.88536e-06	0.975984
GNPTG	ENSG00000090581	0.731306	5.60105e-08	4.95904e-06	0.814184	8.8517e-09	4.15947e-07	4.95904e-06	0.772745
HSPA4L	ENSG00000164070	-0.746075	5.63609e-08	4.95904e-06	-0.719555	1.03341e-07	2.7842e-06	4.95904e-06	-0.732815
NEFM	ENSG00000104722	-1.9235	5.97798e-08	5.19412e-06	-2.69812	6.33122e-10	6.40365e-08	5.19412e-06	-2.31081
AC018647.2	ENSG00000271122	0.700102	6.24033e-08	5.38839e-06	0.954734	2.09381e-10	3.00084e-08	5.38839e-06	0.827418
ME1	ENSG00000065833	-0.672414	6.59299e-08	5.58876e-06	-1.42969	8.4712e-14	4.90694e-11	5.58876e-06	-1.05105
PAN2	ENSG00000135473	0.808117	6.59276e-08	5.58876e-06	0.883662	1.50701e-08	6.19697e-07	5.58876e-06	0.845889
PIK3R3	ENSG00000117461	-0.737287	6.70671e-08	5.61667e-06	-0.763395	3.48116e-08	1.20087e-06	5.61667e-06	-0.750341
GTF2IP20	ENSG00000272645	1.17209	7.3178e-08	6.01965e-06	1.3298	9.45447e-09	4.31214e-07	6.01965e-06	1.25094
PLA2G6	ENSG00000184381	0.951975	7.40302e-08	6.05393e-06	1.22015	1.0626e-09	9.06272e-08	6.05393e-06	1.08606
TRMT11	ENSG00000066651	-0.867129	7.66125e-08	6.22846e-06	-0.825996	1.50362e-07	3.75076e-06	6.22846e-06	-0.846563
CLIC4	ENSG00000169504	-0.885919	7.96584e-08	6.39769e-06	-1.07975	2.61797e-09	1.70869e-07	6.39769e-06	-0.982835
TMEM268	ENSG00000157693	-0.775155	3.62927e-09	6.3866e-07	-0.614601	3.03532e-07	6.42268e-06	6.42268e-06	-0.694878
WDR31	ENSG00000148225	1.18861	1.36309e-08	1.69193e-06	0.96838	3.7064e-07	7.50021e-06	7.50021e-06	1.07849
HMOX1	ENSG00000100292	-0.931311	9.66236e-08	7.57193e-06	-2.1991	1.45137e-13	7.76034e-11	7.57193e-06	-1.56521
ZNF862	ENSG00000106479	0.781857	9.78813e-08	7.60193e-06	1.24186	2.89821e-11	6.39538e-09	7.60193e-06	1.01186
AL606760.1	ENSG00000226754	1.44687	9.93601e-08	7.64968e-06	1.36414	2.25106e-07	5.08022e-06	7.64968e-06	1.4055
KLHL24	ENSG00000114796	0.752948	1.00382e-07	7.66766e-06	0.739291	1.35958e-07	3.48724e-06	7.66766e-06	0.746119
FBXO32	ENSG00000156804	0.972508	1.0783e-07	8.10297e-06	0.950718	1.50726e-07	3.75076e-06	8.10297e-06	0.961613
DERL3	ENSG00000099958	0.95611	1.11948e-07	8.36723e-06	1.33838	3.82217e-10	4.38277e-08	8.36723e-06	1.14725
WWC3	ENSG00000047644	1.44199	1.14838e-07	8.53729e-06	1.66682	1.08786e-08	4.89433e-07	8.53729e-06	1.55441
C2orf88	ENSG00000187699	-1.12143	1.16765e-07	8.5887e-06	-1.8155	9.2336e-11	1.64571e-08	8.5887e-06	-1.46847
ATF4	ENSG00000128272	-1.13156	1.18276e-07	8.65404e-06	-1.54266	9.33168e-10	8.2107e-08	8.65404e-06	-1.33711
ABCA1	ENSG00000165029	0.964098	2.74689e-08	2.96025e-06	0.8079	4.60286e-07	8.88735e-06	8.88735e-06	0.885999
MLLT11	ENSG00000213190	-1.03584	1.22885e-07	8.94421e-06	-1.39493	1.04171e-09	8.93945e-08	8.94421e-06	-1.21539
KCNJ4	ENSG00000168135	-1.23065	1.24095e-07	8.96569e-06	-1.49605	6.78594e-09	3.36578e-07	8.96569e-06	-1.36335
TSC2	ENSG00000103197	0.627951	1.25681e-07	9.00625e-06	0.62506	1.37723e-07	3.51952e-06	9.00625e-06	0.626506
AHRR	ENSG00000286169	0.99753	1.35784e-07	9.53368e-06	1.23508	3.84359e-09	2.30317e-07	9.53368e-06	1.11631
PDZD4	ENSG00000067840	0.802241	1.44372e-07	1.00353e-05	0.788054	1.87773e-07	4.44705e-06	1.00353e-05	0.795148
AP003071.5	ENSG00000287725	-1.43354	1.49276e-07	1.03246e-05	-1.62336	2.24047e-08	8.5101e-07	1.03246e-05	-1.52845
TFRC	ENSG00000072274	-0.97104	1.56206e-07	1.06974e-05	-0.983738	1.24885e-07	3.23908e-06	1.06974e-05	-0.977389
HYOU1	ENSG00000149428	-0.652838	1.15277e-08	1.48388e-06	-0.547662	5.96897e-07	1.08613e-05	1.08613e-05	-0.60025
ASS1	ENSG00000130707	-0.938105	1.61985e-07	1.0985e-05	-1.76445	5.65014e-12	1.78519e-09	1.0985e-05	-1.35128
BCAM	ENSG00000187244	0.870347	1.61244e-07	1.0985e-05	1.0545	5.65796e-09	3.00309e-07	1.0985e-05	0.962421
CALCB	ENSG00000175868	-1.53569	1.64454e-07	1.1035e-05	-2.05532	2.76996e-09	1.78277e-07	1.1035e-05	-1.7955
DMPK	ENSG00000104936	0.908993	1.66692e-07	1.1035e-05	1.39711	1.0848e-10	1.88511e-08	1.1035e-05	1.15305
MYO15B	ENSG00000266714	1.27236	1.66155e-07	1.1035e-05	1.26216	1.85503e-07	4.40832e-06	1.1035e-05	1.26726
TMEM9B-AS1	ENSG00000254860	1.06909	1.64956e-07	1.1035e-05	1.4937	6.74215e-10	6.60123e-08	1.1035e-05	1.2814
MAK16	ENSG00000198042	-0.596058	1.73764e-07	1.13946e-05	-0.634844	4.22754e-08	1.39932e-06	1.13946e-05	-0.615451
GRIK5	ENSG00000105737	1.44181	1.8742e-07	1.22324e-05	1.84844	3.03802e-09	1.89392e-07	1.22324e-05	1.64512
GJA1	ENSG00000152661	-0.716092	1.89599e-07	1.23168e-05	-0.87174	6.76907e-09	3.36578e-07	1.23168e-05	-0.793916
B4GALNT1	ENSG00000135454	-0.855118	2.04316e-07	1.28462e-05	-0.891777	9.97545e-08	2.71387e-06	1.28462e-05	-0.873447
C1QTNF6	ENSG00000133466	1.20087	2.04613e-07	1.28462e-05	1.81096	3.34831e-10	4.08317e-08	1.28462e-05	1.50591
EHD4	ENSG00000103966	-0.616399	2.00992e-07	1.28462e-05	-0.663936	4.01106e-08	1.34043e-06	1.28462e-05	-0.640168
NOTCH3	ENSG00000074181	0.957609	2.0479e-07	1.28462e-05	0.947584	2.41652e-07	5.36653e-06	1.28462e-05	0.952597
SDAD1P1	ENSG00000228451	1.21226	2.05141e-07	1.28462e-05	1.11337	7.10453e-07	1.24235e-05	1.28462e-05	1.16281
CNTNAP2	ENSG00000174469	-0.623183	2.09677e-07	1.30714e-05	-0.690802	2.39917e-08	8.96594e-07	1.30714e-05	-0.656992
TAPT1-AS1	ENSG00000263327	1.30774	2.28753e-07	1.4197e-05	1.55863	1.38767e-08	5.82821e-07	1.4197e-05	1.43319
NKX1-2	ENSG00000229544	-1.58019	2.33819e-07	1.4383e-05	-2.44402	7.01813e-10	6.72869e-08	1.4383e-05	-2.01211
SEMA3B	ENSG00000012171	0.97791	2.3636e-07	1.44752e-05	1.0635	5.64062e-08	1.73871e-06	1.44752e-05	1.02071
TPI1	ENSG00000111669	-0.526115	2.40207e-07	1.46463e-05	-0.507246	5.95625e-07	1.08613e-05	1.46463e-05	-0.51668
NTN3	ENSG00000162068	1.63868	2.46013e-07	1.49348e-05	1.91426	2.17241e-08	8.29693e-07	1.49348e-05	1.77647
NUTM2D	ENSG00000214562	1.23769	2.47708e-07	1.49723e-05	1.84636	3.50193e-10	4.19688e-08	1.49723e-05	1.54203
ZCWPW1	ENSG00000078487	1.10093	2.55684e-07	1.53875e-05	1.09444	2.59561e-07	5.70049e-06	1.53875e-05	1.09769
DNASE2	ENSG00000105612	-0.714434	2.72188e-07	1.62402e-05	-1.20072	3.36959e-11	6.99164e-09	1.62402e-05	-0.957575
ATP5MC1	ENSG00000159199	-0.758389	2.77852e-07	1.6437e-05	-0.783063	1.6136e-07	3.9424e-06	1.6437e-05	-0.770726
AK6	ENSG00000085231	-0.827816	2.84371e-07	1.67514e-05	-0.870677	1.31542e-07	3.38021e-06	1.67514e-05	-0.849246
STAC2	ENSG00000141750	-1.62781	2.88228e-07	1.69069e-05	-2.65949	8.87715e-10	7.96195e-08	1.69069e-05	-2.14365
TUBA4A	ENSG00000127824	-1.27859	2.96084e-07	1.72948e-05	-1.5241	2.28248e-08	8.62255e-07	1.72948e-05	-1.40134
ACLY	ENSG00000131473	-0.653203	9.69503e-08	7.57193e-06	-0.5827	1.06554e-06	1.74068e-05	1.74068e-05	-0.617951
BEND6	ENSG00000151917	-1.09532	3.0355e-07	1.76256e-05	-1.22327	4.95634e-08	1.58763e-06	1.76256e-05	-1.15929
POLR3K	ENSG00000161980	-0.85264	3.31291e-07	1.88206e-05	-0.828989	4.69766e-07	9.02169e-06	1.88206e-05	-0.840815
TRIM66	ENSG00000166436	1.11362	3.33036e-07	1.88206e-05	1.14213	2.16404e-07	4.91577e-06	1.88206e-05	1.12787
SLC39A14	ENSG00000104635	-0.630453	3.50319e-07	1.97028e-05	-0.967877	1.21838e-10	2.02616e-08	1.97028e-05	-0.799165
U1	ENSG00000270722	-1.30743	2.54989e-09	4.92342e-07	-2.56221	1.26481e-06	1.99584e-05	1.99584e-05	-1.93482
GLMP	ENSG00000198715	0.780922	6.68178e-09	9.8216e-07	0.59463	1.29701e-06	2.03971e-05	2.03971e-05	0.687776
IGBP1	ENSG00000089289	0.60532	3.72164e-07	2.0531e-05	0.701234	1.73635e-08	6.89677e-07	2.0531e-05	0.653277
FAM161B	ENSG00000156050	0.806889	3.75659e-07	2.06419e-05	0.802059	3.85169e-07	7.74909e-06	2.06419e-05	0.804474
FAXDC2	ENSG00000170271	1.39694	8.15155e-09	1.16828e-06	1.00835	1.35061e-06	2.10731e-05	2.10731e-05	1.20265
BEST1	ENSG00000167995	-2.3888	3.85595e-07	2.11045e-05	-2.53039	6.41233e-07	1.14287e-05	2.11045e-05	-2.45959
PNP	ENSG00000198805	-0.792574	3.91653e-07	2.1352e-05	-1.08721	2.08064e-09	1.44625e-07	2.1352e-05	-0.939891
AC009113.1	ENSG00000259877	1.02835	4.0577e-07	2.19074e-05	1.50314	7.92581e-10	7.39494e-08	2.19074e-05	1.26574
IGDCC4	ENSG00000103742	0.850534	4.06568e-07	2.19074e-05	0.822504	6.36701e-07	1.13771e-05	2.19074e-05	0.836519
MXD3	ENSG00000213347	0.678105	4.21549e-07	2.26269e-05	0.823904	1.38311e-08	5.82666e-07	2.26269e-05	0.751005
RAPGEF3	ENSG00000079337	-1.41554	4.31166e-07	2.30541e-05	-2.07647	2.27775e-09	1.52972e-07	2.30541e-05	-1.746
ESPL1	ENSG00000135476	0.639148	2.04337e-07	1.28462e-05	0.580457	1.52002e-06	2.31616e-05	2.31616e-05	0.609803
B3GNT10	ENSG00000214654	0.762661	4.49023e-07	2.39169e-05	0.877675	4.71908e-08	1.53641e-06	2.39169e-05	0.820168
IL15RA	ENSG00000134470	-1.40638	4.62163e-07	2.44569e-05	-1.90186	8.14175e-09	3.90299e-07	2.44569e-05	-1.65412
IKZF2	ENSG00000030419	0.838525	4.74706e-07	2.49032e-05	0.886732	1.96625e-07	4.59706e-06	2.49032e-05	0.862628
ZC3H4	ENSG00000130749	0.65634	4.86034e-07	2.54017e-05	0.676075	2.70692e-07	5.87993e-06	2.54017e-05	0.666207
YPEL3	ENSG00000090238	1.04838	1.27834e-08	1.61559e-06	0.772323	1.72178e-06	2.55455e-05	2.55455e-05	0.910354
AC106820.4	ENSG00000260293	1.28283	5.0321e-07	2.60549e-05	1.57314	2.02197e-08	7.80817e-07	2.60549e-05	1.42798
TFDP2	ENSG00000114126	0.597841	5.14354e-07	2.63484e-05	0.712579	1.36968e-08	5.80528e-07	2.63484e-05	0.65521
PFDN6	ENSG00000204220	-0.93796	6.77738e-08	5.64187e-06	-0.754408	1.82024e-06	2.65808e-05	2.65808e-05	-0.846184
HBP1	ENSG00000105856	0.741063	1.02212e-07	7.76473e-06	0.634041	1.84169e-06	2.68096e-05	2.68096e-05	0.687552
AL022069.3	ENSG00000286760	1.22416	4.96144e-08	4.47883e-06	0.967574	1.88762e-06	2.73922e-05	2.73922e-05	1.09587
ACAD10	ENSG00000111271	0.622449	5.47901e-07	2.75976e-05	0.841364	1.96388e-09	1.37888e-07	2.75976e-05	0.731906
GAL	ENSG00000069482	-0.749424	5.47343e-07	2.75976e-05	-0.858398	6.80857e-08	2.03118e-06	2.75976e-05	-0.803911
CCDC24	ENSG00000159214	1.21532	2.32585e-08	2.60758e-06	0.923209	1.92477e-06	2.78152e-05	2.78152e-05	1.06926
AF127577.4	ENSG00000235609	-1.23584	3.5837e-07	2.00083e-05	-1.08104	1.94507e-06	2.80502e-05	2.80502e-05	-1.15844
SLC5A6	ENSG00000138074	-0.632419	5.27217e-07	2.68475e-05	-0.592008	1.9647e-06	2.82454e-05	2.82454e-05	-0.612214
PSMG3-AS1	ENSG00000230487	1.00068	5.77124e-07	2.89645e-05	1.47261	1.09965e-09	9.26503e-08	2.89645e-05	1.23664
ANKRD31	ENSG00000145700	1.16853	5.98347e-07	2.97636e-05	1.35329	5.31173e-08	1.65198e-06	2.97636e-05	1.26091
SNHG32	ENSG00000204387	0.905918	5.99469e-07	2.97636e-05	1.0239	8.00094e-08	2.28989e-06	2.97636e-05	0.964911
LINC01341	ENSG00000227953	1.73162	6.14033e-07	3.03783e-05	2.69996	5.52727e-10	5.73434e-08	3.03783e-05	2.21579
C11orf95	ENSG00000188070	0.748962	6.37577e-07	3.14312e-05	1.09971	1.00121e-09	8.69925e-08	3.14312e-05	0.924334
RHOQ	ENSG00000119729	-0.546925	6.58584e-07	3.23521e-05	-0.556602	4.30671e-07	8.45649e-06	3.23521e-05	-0.551763
AL391988.1	ENSG00000277879	-1.53857	6.93151e-07	3.38112e-05	-1.57727	5.14096e-07	9.65805e-06	3.38112e-05	-1.55792
MFSD11	ENSG00000092931	0.679228	9.95967e-08	7.64968e-06	0.579091	2.51545e-06	3.42506e-05	3.42506e-05	0.62916
SESN2	ENSG00000130766	-1.66203	7.25085e-07	3.52452e-05	-1.53438	1.97823e-06	2.83519e-05	3.52452e-05	-1.5982
SNRPA1	ENSG00000131876	-0.997482	7.39015e-07	3.56323e-05	-0.987425	8.42523e-07	1.43127e-05	3.56323e-05	-0.992454
MICAL2	ENSG00000133816	-0.796737	7.7112e-07	3.65571e-05	-0.974061	3.22208e-08	1.13115e-06	3.65571e-05	-0.885399
ZNF772	ENSG00000197128	0.756185	7.73111e-07	3.65571e-05	1.01701	5.43543e-09	2.94021e-07	3.65571e-05	0.886598
ZNF337-AS1	ENSG00000213742	0.775124	7.97847e-07	3.75989e-05	0.921323	4.83396e-08	1.55559e-06	3.75989e-05	0.848223
CEBPB	ENSG00000172216	-1.55793	8.15372e-07	3.8062e-05	-1.70596	2.38205e-07	5.29845e-06	3.8062e-05	-1.63194
COL26A1	ENSG00000160963	-0.953181	8.12615e-07	3.8062e-05	-1.27826	8.22567e-09	3.92967e-07	3.8062e-05	-1.11572
POC1B-AS1	ENSG00000270344	0.873613	8.15888e-07	3.8062e-05	1.42422	2.12092e-10	3.00867e-08	3.8062e-05	1.14892
MGME1	ENSG00000125871	0.607672	8.31546e-07	3.86627e-05	0.616816	5.99858e-07	1.08867e-05	3.86627e-05	0.612244
GTF2IP13	ENSG00000272556	1.27769	8.40821e-07	3.89636e-05	1.63994	1.74172e-08	6.89841e-07	3.89636e-05	1.45882
SEC24D	ENSG00000150961	-0.998132	8.54516e-07	3.94667e-05	-1.2947	1.50248e-08	6.19697e-07	3.94667e-05	-1.14642
GAP43	ENSG00000172020	-1.15044	8.76681e-07	4.03563e-05	-2.07137	1.97464e-10	2.88963e-08	4.03563e-05	-1.61091
DNM1P46	ENSG00000182397	1.3267	9.35377e-07	4.26348e-05	1.29693	1.18138e-06	1.89429e-05	4.26348e-05	1.31181
BDNF-AS	ENSG00000245573	0.972649	9.72983e-07	4.36336e-05	1.25195	1.42854e-08	5.94599e-07	4.36336e-05	1.1123
HGSNAT	ENSG00000165102	0.848544	9.97459e-07	4.4195e-05	1.16499	5.62393e-09	3.00309e-07	4.4195e-05	1.00677
SDF2L1	ENSG00000128228	-0.769447	9.94401e-07	4.4195e-05	-0.736918	1.93996e-06	2.80055e-05	4.4195e-05	-0.753183
KLF13	ENSG00000169926	0.657641	3.17121e-07	1.8293e-05	0.582566	3.5624e-06	4.53106e-05	4.53106e-05	0.620103
AL928654.1	ENSG00000251602	0.855241	1.03045e-06	4.54773e-05	0.928008	2.80106e-07	6.03726e-06	4.54773e-05	0.891624
ADAMTS10	ENSG00000142303	0.952596	1.04561e-06	4.6e-05	1.01967	3.48301e-07	7.15225e-06	4.6e-05	0.986132
LINC01547	ENSG00000183250	0.82093	1.04937e-06	4.60198e-05	0.797572	1.53721e-06	2.333e-05	4.60198e-05	0.809251
RBM5	ENSG00000003756	0.715594	1.09563e-06	4.78977e-05	0.786911	2.2587e-07	5.08922e-06	4.78977e-05	0.751252
MYB	ENSG00000118513	-0.887781	1.10563e-06	4.81833e-05	-1.5081	2.48663e-10	3.42268e-08	4.81833e-05	-1.19794
CEP95	ENSG00000258890	0.806464	1.11638e-06	4.84998e-05	0.788337	1.53644e-06	2.333e-05	4.84998e-05	0.7974
CTDSP1	ENSG00000144579	0.494369	1.13872e-06	4.9163e-05	0.510326	5.09006e-07	9.60612e-06	4.9163e-05	0.502348
DBI	ENSG00000155368	-0.785138	1.17453e-06	5.04746e-05	-0.871204	2.58066e-07	5.67663e-06	5.04746e-05	-0.828171
HEMK1	ENSG00000114735	0.766863	1.17999e-06	5.04746e-05	0.92775	5.90217e-08	1.8113e-06	5.04746e-05	0.847307
SCN11A	ENSG00000168356	1.52162	1.17868e-06	5.04746e-05	2.33088	1.18929e-09	9.84141e-08	5.04746e-05	1.92625
AC005224.3	ENSG00000266709	-1.46899	1.1863e-06	5.05889e-05	-1.47219	9.63509e-07	1.60416e-05	5.05889e-05	-1.47059
HSPH1	ENSG00000120694	-0.974866	1.61358e-08	1.88504e-06	-0.690227	4.17468e-06	5.15879e-05	5.15879e-05	-0.832547
LINC00863	ENSG00000224914	1.0865	1.23289e-06	5.2255e-05	1.3339	5.04527e-08	1.6087e-06	5.2255e-05	1.2102
MST1	ENSG00000173531	1.15518	1.23262e-06	5.2255e-05	1.18354	8.44222e-07	1.43127e-05	5.2255e-05	1.16936
AL359232.1	ENSG00000258561	1.25241	1.25924e-06	5.29962e-05	1.43513	1.41722e-07	3.60186e-06	5.29962e-05	1.34377
GCNT1	ENSG00000187210	-0.565994	1.2596e-06	5.29962e-05	-0.783351	1.81181e-09	1.29168e-07	5.29962e-05	-0.674673
RETREG2	ENSG00000144567	0.632822	1.27325e-06	5.29962e-05	0.610395	2.55033e-06	3.46238e-05	5.29962e-05	0.621609
TMA16	ENSG00000198498	-0.553894	1.26935e-06	5.29962e-05	-0.578058	4.76999e-07	9.13394e-06	5.29962e-05	-0.565976
EBF4	ENSG00000088881	0.701387	1.30115e-06	5.39959e-05	1.0546	1.20126e-09	9.88158e-08	5.39959e-05	0.877995
SSPO	ENSG00000197558	1.28096	1.33505e-06	5.50737e-05	1.8908	3.97278e-09	2.34024e-07	5.50737e-05	1.58588
CHCHD10	ENSG00000250479	-0.806097	1.37674e-06	5.66256e-05	-0.954804	1.04213e-07	2.79684e-06	5.66256e-05	-0.88045
WDR62	ENSG00000075702	-0.572761	1.40784e-06	5.73954e-05	-0.593406	6.45135e-07	1.14542e-05	5.73954e-05	-0.583083
AC112484.5	ENSG00000287110	2.00694	1.4196e-06	5.77056e-05	2.11342	6.26379e-07	1.12071e-05	5.77056e-05	2.06018
GPC2	ENSG00000213420	-1.23389	1.43036e-06	5.79734e-05	-1.56473	5.22732e-08	1.63439e-06	5.79734e-05	-1.39931
ABRACL	ENSG00000146386	-0.56177	1.47176e-06	5.93055e-05	-0.793959	1.49698e-09	1.16263e-07	5.93055e-05	-0.677864
LRRC59	ENSG00000108829	-0.584377	3.59719e-08	3.67707e-06	-0.476419	4.9667e-06	5.96261e-05	5.96261e-05	-0.530398
LRRC37A9P	ENSG00000271013	1.19038	1.50607e-06	6.05129e-05	1.50067	4.02901e-08	1.3432e-06	6.05129e-05	1.34552
IVNS1ABP	ENSG00000116679	-0.493858	1.52329e-06	6.10281e-05	-0.609597	9.15165e-09	4.26934e-07	6.10281e-05	-0.551728
LINC00174	ENSG00000179406	1.57363	1.55162e-06	6.16305e-05	1.94864	7.57323e-08	2.1934e-06	6.16305e-05	1.76114
PRMT1	ENSG00000126457	-0.530546	1.56111e-06	6.18305e-05	-0.532557	1.42264e-06	2.19751e-05	6.18305e-05	-0.531552
ZNF471	ENSG00000196263	1.10294	1.5861e-06	6.24644e-05	1.80102	6.35667e-10	6.40365e-08	6.24644e-05	1.45198
ARHGAP23	ENSG00000275832	-1.44403	1.59109e-06	6.24838e-05	-2.23289	1.55745e-08	6.34946e-07	6.24838e-05	-1.83846
LNCOC1	ENSG00000253741	1.34815	5.47615e-07	2.75976e-05	1.14475	5.34879e-06	6.34461e-05	6.34461e-05	1.24645
SYTL5	ENSG00000147041	-0.989961	1.66488e-06	6.50145e-05	-1.22092	6.58336e-08	1.97928e-06	6.50145e-05	-1.10544
GRN	ENSG00000030582	0.558336	1.68238e-06	6.55139e-05	0.78739	1.70155e-09	1.245e-07	6.55139e-05	0.672863
PCBP2	ENSG00000197111	0.685244	1.73158e-06	6.72414e-05	0.759798	2.87897e-07	6.186e-06	6.72414e-05	0.722521
MDH1B	ENSG00000138400	1.06442	1.27184e-06	5.29962e-05	0.95685	5.80068e-06	6.78796e-05	6.78796e-05	1.01063
RAB3IL1	ENSG00000167994	-1.03147	1.83599e-06	7.07033e-05	-1.03354	1.6533e-06	2.47142e-05	7.07033e-05	-1.03251
SLC24A1	ENSG00000074621	0.518386	1.86348e-06	7.15639e-05	0.545968	5.40332e-07	1.00424e-05	7.15639e-05	0.532177
SPSB3	ENSG00000162032	0.647664	1.13582e-06	4.9163e-05	0.592203	6.2775e-06	7.20526e-05	7.20526e-05	0.619933
TNRC6B	ENSG00000100354	0.632051	1.89188e-06	7.22551e-05	0.787943	3.42807e-08	1.19143e-06	7.22551e-05	0.709997
NME1	ENSG00000239672	-0.623331	1.95716e-06	7.41374e-05	-0.650432	8.46516e-07	1.43259e-05	7.41374e-05	-0.636881
ACTA2	ENSG00000107796	0.677547	2.01294e-06	7.58371e-05	0.97279	3.86566e-09	2.30646e-07	7.58371e-05	0.825169
CPNE1	ENSG00000214078	-0.628618	2.03379e-06	7.64155e-05	-1.07901	1.35231e-10	2.16091e-08	7.64155e-05	-0.853814
ADAMTS17	ENSG00000140470	0.555369	2.06169e-06	7.70223e-05	0.703461	1.34437e-08	5.73294e-07	7.70223e-05	0.629415
TMEM254-AS1	ENSG00000230091	0.962052	2.05715e-06	7.70223e-05	0.96969	1.66281e-06	2.48297e-05	7.70223e-05	0.965871
FZD10-AS1	ENSG00000250208	0.763906	1.64861e-06	6.45605e-05	0.696836	6.96872e-06	7.86357e-05	7.86357e-05	0.730371
LRP8	ENSG00000157193	-0.637672	2.15369e-06	7.9418e-05	-0.840231	1.78501e-08	7.02981e-07	7.9418e-05	-0.738952
TMSB4X	ENSG00000205542	-0.73663	2.20712e-06	8.1173e-05	-0.867999	1.83868e-07	4.38234e-06	8.1173e-05	-0.802314
DIABLO	ENSG00000184047	0.707306	2.22131e-06	8.14792e-05	0.695584	2.77734e-06	3.6948e-05	8.14792e-05	0.701445
TMEM198B	ENSG00000182796	0.905118	2.23932e-06	8.19239e-05	1.23357	1.51113e-08	6.19697e-07	8.19239e-05	1.06934
FAM227B	ENSG00000166262	1.17987	9.82897e-07	4.39364e-05	1.02332	7.35236e-06	8.24294e-05	8.24294e-05	1.10159
TARS	ENSG00000113407	-0.746082	2.27002e-06	8.28289e-05	-0.969314	3.73569e-08	1.26359e-06	8.28289e-05	-0.857698
LINC00205	ENSG00000223768	0.57013	2.37344e-06	8.59259e-05	0.77827	4.98666e-09	2.76194e-07	8.59259e-05	0.6742
MTURN	ENSG00000180354	0.618986	2.40038e-06	8.66755e-05	0.997311	4.31345e-10	4.75918e-08	8.66755e-05	0.808149
ANXA3	ENSG00000138772	-1.07488	2.5245e-06	8.99888e-05	-1.83205	1.23912e-09	1.00739e-07	8.99888e-05	-1.45347
AKNA	ENSG00000106948	-0.934988	2.60179e-06	9.25067e-05	-1.16354	9.08502e-08	2.50595e-06	9.25067e-05	-1.04927
CBY1	ENSG00000100211	-0.62859	2.6924e-06	9.52411e-05	-0.721343	2.02767e-07	4.69812e-06	9.52411e-05	-0.674967
EMP3	ENSG00000142227	-0.969771	2.87221e-06	0.000101087	-1.25437	6.21449e-08	1.8946e-06	0.000101087	-1.11207
AAGAB	ENSG00000103591	-0.603808	2.92136e-06	0.000102299	-0.619297	1.74315e-06	2.58075e-05	0.000102299	-0.611553
ANK2	ENSG00000145362	-0.608844	2.9353e-06	0.000102391	-0.880331	3.82507e-09	2.302e-07	0.000102391	-0.744588
NEIL1	ENSG00000140398	1.13087	2.93872e-06	0.000102391	1.16173	1.97014e-06	2.82652e-05	0.000102391	1.1463
GTF2IRD2B	ENSG00000174428	1.25117	3.00492e-06	0.000104436	1.81972	8.8616e-09	4.15947e-07	0.000104436	1.53544
FCGBP	ENSG00000275395	1.20094	3.22549e-06	0.000110718	2.16412	3.1624e-10	3.92533e-08	0.000110718	1.68253
MPV17L2	ENSG00000254858	-0.766826	3.27581e-06	0.000112168	-0.825946	1.06317e-06	1.73884e-05	0.000112168	-0.796386
EEF1E1	ENSG00000124802	-0.585464	3.32589e-06	0.000113325	-0.632319	6.82589e-07	1.20271e-05	0.000113325	-0.608891
PPP4R4	ENSG00000119698	-0.716023	3.38439e-06	0.000115036	-1.15533	1.53737e-09	1.18075e-07	0.000115036	-0.935676
LDHA	ENSG00000134333	-0.582546	3.45381e-06	0.000116259	-0.612161	1.26936e-06	1.99849e-05	0.000116259	-0.597354
SLC31A1	ENSG00000136868	-0.579586	3.46807e-06	0.000116457	-0.553408	8.54768e-06	9.33374e-05	0.000116457	-0.566497
THBS3	ENSG00000169231	0.785038	3.48355e-06	0.000116695	0.922423	3.09323e-07	6.51547e-06	0.000116695	0.85373
KCNT2	ENSG00000162687	-0.707625	3.49379e-06	0.000116756	-0.960497	2.60916e-08	9.62138e-07	0.000116756	-0.834061
INHBE	ENSG00000139269	-3.08227	1.56898e-06	6.19659e-05	-3.72372	1.12597e-05	0.000117517	0.000117517	-3.40299
SUCLG2-AS1	ENSG00000241316	0.817101	3.54033e-06	0.000118028	0.788276	5.53735e-06	6.54038e-05	0.000118028	0.802689
ZNF559	ENSG00000188321	0.648339	3.58032e-06	0.000119076	1.16504	1.22427e-10	2.02616e-08	0.000119076	0.906688
ESR2	ENSG00000140009	-1.00668	3.70348e-06	0.000122585	-1.16389	4.10818e-07	8.18222e-06	0.000122585	-1.08529
VEGFA	ENSG00000112715	-1.23735	3.76816e-06	0.00012443	-1.25379	3.04846e-06	4.00186e-05	0.00012443	-1.24557
AL132800.1	ENSG00000258744	1.01805	3.79109e-06	0.00012489	1.33642	5.1325e-08	1.63277e-06	0.00012489	1.17724
PHACTR1	ENSG00000112137	-1.03293	3.80984e-06	0.000125211	-1.58647	8.42511e-09	3.98387e-07	0.000125211	-1.3097
IDH1	ENSG00000138413	-0.585984	3.85563e-06	0.00012612	-0.907396	1.22327e-09	1.00034e-07	0.00012612	-0.74669
CAVIN1	ENSG00000177469	-0.696886	3.98884e-06	0.000129866	-1.20055	5.42445e-10	5.66998e-08	0.000129866	-0.948716
AP000866.1	ENSG00000245498	0.686989	4.26656e-06	0.000136354	1.0553	2.82903e-09	1.80409e-07	0.000136354	0.871145
GLI1	ENSG00000111087	-1.00241	4.26425e-06	0.000136354	-1.44456	2.14986e-08	8.23342e-07	0.000136354	-1.22349
HP1BP3	ENSG00000127483	0.531739	4.25019e-06	0.000136354	0.619104	1.54668e-07	3.81918e-06	0.000136354	0.575421
ADAMTS2	ENSG00000087116	0.646328	4.22589e-06	0.000135992	0.60268	1.45187e-05	0.000143658	0.000143658	0.624504
DNAJC18	ENSG00000170464	0.549596	2.88847e-06	0.000101403	0.508917	1.46833e-05	0.00014508	0.00014508	0.529257
WEE1	ENSG00000166483	0.637252	4.61872e-06	0.000145931	0.73982	3.14093e-07	6.59596e-06	0.000145931	0.688536
SIX5	ENSG00000177045	0.580555	4.63928e-06	0.000146248	0.668599	2.73886e-07	5.93078e-06	0.000146248	0.624577
ADAP2	ENSG00000184060	-0.681786	4.66331e-06	0.000146406	-1.01148	7.65517e-09	3.70809e-07	0.000146406	-0.846634
RAP2C-AS1	ENSG00000232160	1.27795	4.69143e-06	0.000146892	1.22181	7.81557e-06	8.67135e-05	0.000146892	1.24988
TACC2	ENSG00000138162	-0.71655	4.74508e-06	0.000147959	-1.35851	1.6593e-10	2.5349e-08	0.000147959	-1.03753
MVD	ENSG00000167508	-0.577328	4.81943e-06	0.000149553	-0.604336	1.90582e-06	2.75987e-05	0.000149553	-0.590832
ALDOC	ENSG00000109107	-1.02816	4.83718e-06	0.00014977	-1.71995	3.07776e-09	1.90164e-07	0.00014977	-1.37406
H2AFZ	ENSG00000164032	-0.650114	8.00747e-08	6.39769e-06	-0.507963	1.5389e-05	0.000151086	0.000151086	-0.579039
BACE1	ENSG00000186318	0.535353	4.897e-06	0.000151285	0.771149	2.7411e-09	1.77241e-07	0.000151285	0.653251
CCDC86	ENSG00000110104	-1.0108	5.83302e-08	5.10004e-06	-0.698286	1.56529e-05	0.000153244	0.000153244	-0.854545
CHAC1	ENSG00000128965	-4.60966	4.9982e-06	0.000154069	-5.11389	2.50618e-06	3.41578e-05	0.000154069	-4.86177
EPHA10	ENSG00000183317	1.03294	5.03676e-06	0.000154914	1.3616	7.21696e-08	2.12115e-06	0.000154914	1.19727
TMEM126B	ENSG00000171204	-0.568335	5.12813e-06	0.000156831	-0.555236	7.8955e-06	8.75305e-05	0.000156831	-0.561785
CRMP1	ENSG00000072832	1.08428	5.87592e-09	9.07634e-07	0.664268	1.64826e-05	0.000159903	0.000159903	0.874276
TBC1D30	ENSG00000111490	-0.673917	5.60786e-06	0.000170219	-0.751777	8.57156e-07	1.44614e-05	0.000170219	-0.712847
KCNJ14	ENSG00000182324	0.911814	5.68108e-06	0.000172066	1.35248	9.46053e-09	4.31214e-07	0.000172066	1.13215
EFHC1	ENSG00000096093	0.767415	2.46354e-06	8.82682e-05	0.675137	1.80368e-05	0.000172691	0.000172691	0.721276
ACVR2B-AS1	ENSG00000229589	0.920922	1.53673e-06	6.12137e-05	0.765926	1.84594e-05	0.000176093	0.000176093	0.843424
LTV1	ENSG00000135521	-0.750427	5.22965e-06	0.000159436	-0.689223	1.84966e-05	0.000176244	0.000176244	-0.719825
HOOK2	ENSG00000095066	0.552676	6.06185e-06	0.000182802	0.577078	2.42009e-06	3.31796e-05	0.000182802	0.564877
ESRRB	ENSG00000119715	-0.765369	6.13708e-06	0.000184271	-1.10125	2.45568e-08	9.11924e-07	0.000184271	-0.933307
SMAD7	ENSG00000101665	0.571014	6.13354e-06	0.000184271	0.977033	2.63151e-10	3.48412e-08	0.000184271	0.774023
KNDC1	ENSG00000171798	0.689431	6.23989e-06	0.000186955	0.716109	3.25562e-06	4.2102e-05	0.000186955	0.70277
TUBG1	ENSG00000131462	-0.523749	6.29324e-06	0.000187744	-0.626536	1.28765e-07	3.3335e-06	0.000187744	-0.575143
TOMM40	ENSG00000130204	-0.53601	4.19759e-06	0.000135577	-0.497319	2.06039e-05	0.000191724	0.000191724	-0.516665
OGDH	ENSG00000105953	-0.519504	6.53435e-06	0.00019407	-0.667207	2.89182e-08	1.03881e-06	0.00019407	-0.593356
SLC25A33	ENSG00000171612	-0.693368	6.54716e-06	0.00019407	-0.986479	2.36507e-08	8.88626e-07	0.00019407	-0.839923
AL031985.3	ENSG00000260920	-1.37657	1.4398e-06	5.81863e-05	-1.10034	2.09877e-05	0.000194904	0.000194904	-1.23845
SCNN1D	ENSG00000162572	0.952822	6.63459e-06	0.000196243	1.03981	1.78193e-06	2.61313e-05	0.000196243	0.996315
LINC01232	ENSG00000280734	1.15084	6.78409e-06	0.000199967	1.12731	8.06141e-06	8.88737e-05	0.000199967	1.13907
PWP2	ENSG00000241945	-0.764568	6.80705e-06	0.000199967	-0.704961	2.12581e-05	0.000196758	0.000199967	-0.734764
SEMA7A	ENSG00000138623	-0.759361	6.81803e-06	0.000199967	-1.19011	7.34433e-09	3.58249e-07	0.000199967	-0.974737
RAD9B	ENSG00000151164	1.33248	6.85094e-06	0.000200088	1.3621	4.46582e-06	5.45552e-05	0.000200088	1.34729
S1PR1	ENSG00000170989	-0.860751	7.05201e-06	0.000203819	-2.18099	8.7213e-12	2.30349e-09	0.000203819	-1.52087
PSMB6	ENSG00000142507	-0.590518	3.10955e-06	0.000107535	-0.533725	2.25982e-05	0.000206548	0.000206548	-0.562122
SHISA4	ENSG00000198892	1.61156	7.37086e-06	0.000212153	2.42216	1.25346e-08	5.39492e-07	0.000212153	2.01686
PLXNB2	ENSG00000196576	0.641043	7.55285e-06	0.000216942	0.716274	1.07822e-06	1.7552e-05	0.000216942	0.678659
CACNA1B	ENSG00000148408	0.896797	1.35135e-07	9.53368e-06	0.64372	2.44003e-05	0.00021984	0.00021984	0.770259
LTBP3	ENSG00000168056	0.655352	7.76254e-06	0.000222047	0.921394	2.81355e-08	1.02125e-06	0.000222047	0.788373
BASP1	ENSG00000176788	-1.1624	7.80246e-06	0.000222731	-1.35241	9.54885e-07	1.5917e-05	0.000222731	-1.2574
KSR2	ENSG00000171435	0.959478	7.97639e-06	0.000226764	1.25681	1.2164e-07	3.17735e-06	0.000226764	1.10814
AC112484.1	ENSG00000231305	1.44845	8.12199e-06	0.000230432	1.53358	3.46653e-06	4.42125e-05	0.000230432	1.49101
DPP4	ENSG00000197635	-0.904625	8.43349e-06	0.000238298	-2.17581	4.39056e-11	8.84603e-09	0.000238298	-1.54022
ABCD1	ENSG00000101986	0.605002	8.55717e-06	0.000240813	0.685404	8.14561e-07	1.38945e-05	0.000240813	0.645203
RORB	ENSG00000198963	-0.773749	8.65994e-06	0.000243213	-1.33258	2.17363e-09	1.47487e-07	0.000243213	-1.05317
CCDC107	ENSG00000159884	-1.11775	5.05598e-07	2.60549e-05	-0.826796	2.77727e-05	0.00024483	0.00024483	-0.972273
MICOS10	ENSG00000173436	-0.763925	2.28041e-06	8.29903e-05	-0.650267	2.77601e-05	0.00024483	0.00024483	-0.707096
SLC6A6	ENSG00000131389	-0.763468	8.97506e-06	0.000251049	-1.41364	6.75365e-10	6.60123e-08	0.000251049	-1.08855
GABARAPL1	ENSG00000139112	-0.641772	9.03796e-06	0.000252301	-0.804592	2.00545e-07	4.6544e-06	0.000252301	-0.723182
CUX2	ENSG00000111249	0.66962	9.12199e-06	0.000253761	0.646672	1.59173e-05	0.000154959	0.000253761	0.658146
MIR4435-2HG	ENSG00000172965	-0.632737	9.497e-06	0.00026045	-1.22133	1.60926e-10	2.48577e-08	0.00026045	-0.927032
TUBE1	ENSG00000074935	-0.742808	9.49849e-06	0.00026045	-0.819278	2.24939e-06	3.11776e-05	0.00026045	-0.781043
NOLC1	ENSG00000166197	-0.75977	1.27175e-06	5.29962e-05	-0.625852	3.03451e-05	0.000263003	0.000263003	-0.692811
RCN3	ENSG00000142552	-1.20665	9.70321e-06	0.000265351	-1.1731	1.32313e-05	0.000133328	0.000265351	-1.18987
SLC7A1	ENSG00000139514	-0.702805	7.40737e-07	3.56323e-05	-0.570469	3.21181e-05	0.000275962	0.000275962	-0.636637
MRTO4	ENSG00000053372	-0.60582	1.91749e-06	7.30329e-05	-0.524123	3.27649e-05	0.000280134	0.000280134	-0.564971
ASL	ENSG00000126522	-0.627689	1.0534e-05	0.000284357	-0.98664	5.29876e-09	2.88876e-07	0.000284357	-0.807165
S1PR3	ENSG00000213694	-0.828092	1.12143e-05	0.000298092	-1.19769	4.80979e-08	1.55411e-06	0.000298092	-1.01289
PSMD2	ENSG00000175166	-0.518657	1.13162e-05	0.000298668	-0.542835	4.28024e-06	5.27049e-05	0.000298668	-0.530746
TTC39B	ENSG00000155158	-0.750048	1.13158e-05	0.000298668	-0.96866	2.66304e-07	5.79368e-06	0.000298668	-0.859354
NEB	ENSG00000183091	1.5644	1.13525e-05	0.000298906	2.63295	5.93237e-09	3.06586e-07	0.000298906	2.09868
PTGES2	ENSG00000148334	-0.619257	1.16411e-05	0.000304199	-0.71376	9.37653e-07	1.57241e-05	0.000304199	-0.666508
UHRF1BP1	ENSG00000065060	-0.533076	1.16246e-05	0.000304199	-0.535724	1.02122e-05	0.000108789	0.000304199	-0.5344
FABP5	ENSG00000164687	-0.983706	9.40521e-06	0.000258913	-0.881455	3.65112e-05	0.000305403	0.000305403	-0.932581
ABCG2	ENSG00000118777	-0.799893	1.17647e-05	0.000305706	-1.54025	6.43003e-10	6.43095e-08	0.000305706	-1.17007
CKMT1A	ENSG00000223572	-0.712699	1.17926e-05	0.000305861	-1.4365	2.06179e-10	2.98573e-08	0.000305861	-1.0746
MAP2K6	ENSG00000108984	0.580401	1.18634e-05	0.000307122	0.546982	3.5243e-05	0.000297118	0.000307122	0.563692
ZNF581	ENSG00000171425	0.774238	4.76779e-09	7.79786e-07	0.496128	3.74698e-05	0.00031136	0.00031136	0.635183
HIST2H2AC	ENSG00000184260	1.30025	7.89709e-08	6.38287e-06	0.840665	3.77901e-05	0.000313834	0.000313834	1.07046
AC091982.3	ENSG00000275765	1.30092	1.21672e-05	0.000314401	1.35999	6.28167e-06	7.20526e-05	0.000314401	1.33045
LBH	ENSG00000213626	-0.867994	1.21904e-05	0.000314417	-1.31656	2.92873e-08	1.04936e-06	0.000314417	-1.09228
DUXAP9	ENSG00000225210	-0.771384	1.22141e-05	0.000314445	-0.718849	2.95658e-05	0.000257695	0.000314445	-0.745117
KIF26A	ENSG00000066735	0.553758	4.20325e-06	0.000135577	0.497288	3.85138e-05	0.000317944	0.000317944	0.525523
CCDC162P	ENSG00000203799	0.736597	1.24407e-05	0.000318509	0.96383	2.14739e-07	4.90196e-06	0.000318509	0.850214
TMEM74	ENSG00000164841	-0.784916	1.24364e-05	0.000318509	-0.930381	1.12623e-06	1.82269e-05	0.000318509	-0.857648
NOP16	ENSG00000048162	-1.19087	2.06656e-06	7.70223e-05	-0.95015	3.90396e-05	0.000320762	0.000320762	-1.07051
TRPC1	ENSG00000144935	0.571988	1.26164e-05	0.000321822	0.573616	1.16111e-05	0.000120102	0.000321822	0.572802
ARL10	ENSG00000175414	1.36115	1.26875e-05	0.000321863	1.40775	8.18001e-06	8.99672e-05	0.000321863	1.38445
RHBDD2	ENSG00000005486	-0.66191	1.26859e-05	0.000321863	-0.719465	3.15503e-06	4.09535e-05	0.000321863	-0.690687
ZSCAN18	ENSG00000121413	0.683858	1.2672e-05	0.000321863	1.11677	4.50157e-09	2.55432e-07	0.000321863	0.900313
ACAT2	ENSG00000120437	-0.528188	1.27668e-05	0.000322204	-0.819151	2.60779e-09	1.70869e-07	0.000322204	-0.673669
PRIM1	ENSG00000198056	0.912313	6.32588e-09	9.664e-07	0.55496	4.04815e-05	0.000330266	0.000330266	0.733637
NUTM2A	ENSG00000184923	1.15331	1.33163e-05	0.000334157	1.43062	5.63692e-07	1.04347e-05	0.000334157	1.29197
AC104825.1	ENSG00000251615	1.53899	1.33444e-05	0.00033426	2.13237	1.02324e-07	2.76215e-06	0.00033426	1.83568
HMCN2	ENSG00000148357	1.70687	4.6268e-07	2.44569e-05	1.23099	4.11342e-05	0.000334943	0.000334943	1.46893
MIB2	ENSG00000197530	0.64776	1.38653e-05	0.000343592	0.934493	3.58852e-08	1.23179e-06	0.000343592	0.791126
GRPEL2	ENSG00000164284	-0.531085	1.40111e-05	0.000345972	-0.823711	3.07562e-09	1.90164e-07	0.000345972	-0.677398
XBP1	ENSG00000100219	-0.744439	1.39943e-05	0.000345972	-0.940052	4.93445e-07	9.39709e-06	0.000345972	-0.842245
UCHL3	ENSG00000118939	-0.604374	1.40664e-05	0.000346723	-0.811376	8.54628e-08	2.40507e-06	0.000346723	-0.707875
GMPPB	ENSG00000173540	-0.647746	1.93124e-07	1.24875e-05	-0.497343	4.29595e-05	0.000347627	0.000347627	-0.572545
ARL6IP1	ENSG00000170540	0.566415	1.42819e-05	0.000348037	0.566301	1.42698e-05	0.000142004	0.000348037	0.566358
RAB3D	ENSG00000105514	-0.54584	1.45163e-05	0.000352806	-1.17868	1.02711e-11	2.59617e-09	0.000352806	-0.862259
CCDC18-AS1	ENSG00000223745	0.846195	1.45841e-05	0.000353836	1.075	4.43816e-07	8.67781e-06	0.000353836	0.960596
FRY	ENSG00000073910	-0.77636	1.47906e-05	0.00035822	-1.01949	3.01103e-07	6.381e-06	0.00035822	-0.897924
UBOX5	ENSG00000185019	-0.553667	1.48936e-05	0.000360089	-0.616394	1.71943e-06	2.55379e-05	0.000360089	-0.58503
LARS	ENSG00000133706	-0.524316	1.49618e-05	0.000361109	-0.545113	6.6922e-06	7.6009e-05	0.000361109	-0.534714
FNBP1P1	ENSG00000257800	0.803052	1.50945e-05	0.00036309	1.16708	5.04445e-08	1.6087e-06	0.00036309	0.985065
FP565260.1	ENSG00000275464	-0.679275	1.51222e-05	0.00036309	-0.668013	1.88534e-05	0.000178786	0.00036309	-0.673644
TIMM23	ENSG00000265354	-0.595626	1.58887e-05	0.000375016	-0.569846	3.41085e-05	0.000289493	0.000375016	-0.582736
TIMM44	ENSG00000104980	-0.631229	1.58413e-05	0.000375016	-0.681232	4.23622e-06	5.22092e-05	0.000375016	-0.656231
BATF3	ENSG00000123685	-0.776482	1.60939e-05	0.000378462	-1.51961	7.66917e-10	7.20384e-08	0.000378462	-1.14804
CDC42EP1	ENSG00000128283	-0.741945	3.51482e-07	1.97028e-05	-0.562391	4.79534e-05	0.000380942	0.000380942	-0.652168
AC008966.1	ENSG00000247796	0.692401	1.63399e-05	0.000382419	0.660424	3.25554e-05	0.000278685	0.000382419	0.676412
TSC22D3	ENSG00000157514	-0.874103	1.64249e-05	0.000383119	-1.72303	6.83771e-10	6.60123e-08	0.000383119	-1.29857
LINC01521	ENSG00000213888	0.701777	1.65692e-05	0.000385739	1.23912	1.76518e-09	1.26909e-07	0.000385739	0.970446
OPRD1	ENSG00000116329	-1.0722	1.65927e-05	0.000385739	-1.34137	7.69665e-07	1.32424e-05	0.000385739	-1.20678
GCAT	ENSG00000100116	-0.507808	1.69368e-05	0.00039308	-0.884239	3.01589e-10	3.81154e-08	0.00039308	-0.696023
PRSS27	ENSG00000172382	0.778485	1.70485e-05	0.00039399	0.840452	5.76298e-06	6.76093e-05	0.00039399	0.809468
ZNF233	ENSG00000159915	1.29973	1.7061e-05	0.00039399	1.34135	1.0087e-05	0.00010778	0.00039399	1.32054
CCDC15-DT	ENSG00000285825	0.842958	1.74112e-05	0.000400227	0.88371	8.9153e-06	9.68098e-05	0.000400227	0.863334
ZNF292	ENSG00000188994	0.582089	1.74174e-05	0.000400227	0.757339	1.42368e-07	3.61168e-06	0.000400227	0.669714
ABHD6	ENSG00000163686	-0.606308	1.80255e-05	0.000409461	-0.816415	1.1308e-07	3.01158e-06	0.000409461	-0.711362
PALM2-AKAP2	ENSG00000157654	-0.588977	1.79816e-05	0.000409461	-0.65462	2.56472e-06	3.47726e-05	0.000409461	-0.621799
CYCS	ENSG00000172115	-0.821397	9.98218e-07	4.4195e-05	-0.634062	5.25174e-05	0.000410859	0.000410859	-0.727729
SCN5A	ENSG00000183873	0.791295	2.11776e-08	2.39359e-06	0.521857	5.27083e-05	0.000411792	0.000411792	0.656576
INSIG1	ENSG00000186480	-1.32907	1.81761e-05	0.000412209	-1.7866	4.17715e-07	8.28399e-06	0.000412209	-1.55784
CARF	ENSG00000138380	0.641291	1.82311e-05	0.000412782	0.744141	1.45122e-06	2.23174e-05	0.000412782	0.692716
SLC1A3	ENSG00000079215	-1.27795	6.56245e-12	3.37893e-09	-0.523613	5.37902e-05	0.000418462	0.000418462	-0.900782
ACOT7	ENSG00000097021	-0.650421	1.23561e-05	0.000317513	-0.59365	5.50465e-05	0.000426564	0.000426564	-0.622035
TTN-AS1	ENSG00000237298	0.549807	1.92473e-05	0.00043297	0.898228	2.15847e-09	1.47487e-07	0.00043297	0.724017
SFPQ	ENSG00000116560	0.967554	1.96405e-05	0.00044039	1.0981	3.48418e-06	4.4397e-05	0.00044039	1.03283
CCND2	ENSG00000118971	-0.663178	1.1322e-05	0.000298668	-0.59995	5.84823e-05	0.00044858	0.00044858	-0.631564
GTPBP4	ENSG00000107937	-0.530805	2.0109e-05	0.00045017	-0.549102	1.01338e-05	0.00010812	0.00045017	-0.539953
CHGB	ENSG00000089199	1.50734	2.01694e-05	0.000450465	1.70871	3.2861e-06	4.23778e-05	0.000450465	1.60802
EXOSC7	ENSG00000075914	-0.595871	2.0187e-05	0.000450465	-0.654072	3.7333e-06	4.68838e-05	0.000450465	-0.624972
CKB	ENSG00000166165	-0.61621	4.0176e-07	2.18175e-05	-0.484808	5.93062e-05	0.000453008	0.000453008	-0.550509
BAK1	ENSG00000030110	-0.511299	2.04334e-05	0.000453777	-0.766134	5.84744e-09	3.04461e-07	0.000453777	-0.638717
EMILIN2	ENSG00000132205	-1.16019	3.42904e-06	0.000115848	-0.918037	5.96376e-05	0.000455289	0.000455289	-1.03911
CCNJ	ENSG00000107443	-0.641596	2.05371e-05	0.000455354	-0.679575	7.58377e-06	8.46824e-05	0.000455354	-0.660586
AL442067.3	ENSG00000286416	0.916077	2.06096e-05	0.000456234	1.44138	1.66351e-08	6.64545e-07	0.000456234	1.17873
PPM1E	ENSG00000175175	-0.512046	2.10045e-05	0.0004635	-0.537458	7.37374e-06	8.26026e-05	0.0004635	-0.524752
ADAM9	ENSG00000168615	-0.478584	2.13066e-05	0.00046942	-0.643039	2.87171e-08	1.03426e-06	0.00046942	-0.560811
HERPUD1	ENSG00000051108	-0.864299	2.15882e-05	0.000473419	-0.988727	3.45462e-06	4.41011e-05	0.000473419	-0.926513
AC005329.1	ENSG00000248015	0.925966	2.16603e-05	0.000474206	1.58786	6.0464e-09	3.10174e-07	0.000474206	1.25691
SLC39A7	ENSG00000112473	-0.61925	2.17328e-05	0.000474301	-0.791467	3.54642e-07	7.27173e-06	0.000474301	-0.705359
WT1	ENSG00000184937	-0.640176	2.17097e-05	0.000474301	-1.01449	1.3681e-08	5.80528e-07	0.000474301	-0.827334
SPACA9	ENSG00000165698	0.583571	2.19344e-05	0.00047795	0.559423	4.52289e-05	0.000362614	0.00047795	0.571497
SEPTIN7-AS1	ENSG00000228878	1.16706	2.21312e-05	0.00048073	1.2783	5.61173e-06	6.60578e-05	0.00048073	1.22268
DUSP5	ENSG00000138166	-1.31769	2.22054e-05	0.000481591	-2.09525	8.15442e-08	2.31826e-06	0.000481591	-1.70647
YKT6	ENSG00000106636	-0.691666	9.26014e-08	7.31446e-06	-0.498075	6.37206e-05	0.000481699	0.000481699	-0.594871
LRRC20	ENSG00000172731	-0.578974	2.23428e-05	0.00048313	-0.858128	2.44697e-08	9.11924e-07	0.00048313	-0.718551
ZNF330	ENSG00000109445	-0.547266	2.23459e-05	0.00048313	-0.635657	1.19935e-06	1.91428e-05	0.00048313	-0.591462
PHLDA2	ENSG00000181649	-1.52268	2.25126e-05	0.000485225	-1.65744	8.67905e-06	9.46323e-05	0.000485225	-1.59006
GCH1	ENSG00000131979	-0.639036	2.28117e-05	0.00049091	-0.707075	4.1041e-06	5.08514e-05	0.00049091	-0.673056
NOL6	ENSG00000165271	-1.03964	1.13312e-08	1.47221e-06	-0.603464	6.57477e-05	0.00049487	0.00049487	-0.821552
U1	ENSG00000274210	-1.98401	2.35075e-05	0.000503545	-3.41866	2.1564e-15	3.74728e-12	0.000503545	-2.70134
U1	ENSG00000274210	-1.98401	2.35075e-05	0.000503545	-2.56221	1.26481e-06	1.99584e-05	0.000503545	-2.27311
ACCS	ENSG00000110455	0.835021	9.72428e-07	4.36336e-05	0.632162	6.70225e-05	0.000503919	0.000503919	0.733591
AC092683.1	ENSG00000230606	1.39388	2.38517e-05	0.000508344	2.7294	1.01829e-09	8.79269e-08	0.000508344	2.06164
EMC9	ENSG00000100908	-0.537457	2.39143e-05	0.000508344	-0.562244	9.64082e-06	0.000103575	0.000508344	-0.549851
PGLS	ENSG00000130313	0.507577	2.39047e-05	0.000508344	0.826927	1.59915e-09	1.2017e-07	0.000508344	0.667252
DAP	ENSG00000112977	-0.804853	4.06679e-06	0.000132095	-0.661132	6.79878e-05	0.000510625	0.000510625	-0.732993
COASY	ENSG00000068120	-0.680351	2.68843e-07	1.61097e-05	-0.510853	6.82744e-05	0.000512501	0.000512501	-0.595602
GBAP1	ENSG00000160766	0.849588	2.43058e-05	0.000514306	0.915012	8.92054e-06	9.68098e-05	0.000514306	0.8823
ANGPTL2	ENSG00000136859	0.875976	1.10403e-05	0.000294028	0.754699	6.98268e-05	0.000523588	0.000523588	0.815337
G6PD	ENSG00000160211	-0.518055	2.4911e-05	0.00052631	-0.637002	3.64405e-07	7.41321e-06	0.00052631	-0.577529
NEO1	ENSG00000067141	0.47183	2.50024e-05	0.000526641	0.538263	1.25816e-06	1.99214e-05	0.000526641	0.505047
PPP3CB-AS1	ENSG00000221817	0.868848	2.49901e-05	0.000526641	1.4458	1.12249e-08	4.97199e-07	0.000526641	1.15733
CTSA	ENSG00000064601	0.581207	2.50941e-05	0.000526977	0.710815	6.3809e-07	1.13873e-05	0.000526977	0.646011
ARHGAP4	ENSG00000089820	0.738327	2.535e-05	0.000531547	1.11356	4.7651e-08	1.54416e-06	0.000531547	0.925943
CELSR2	ENSG00000143126	0.544843	2.55774e-05	0.000535507	0.628341	1.59619e-06	2.40414e-05	0.000535507	0.586592
IQGAP3	ENSG00000183856	0.520035	3.20205e-06	0.000110185	0.451843	7.27523e-05	0.000540279	0.000540279	0.485939
DOC2A	ENSG00000149927	0.903184	9.94791e-06	0.000270109	0.767456	7.29788e-05	0.000541672	0.000541672	0.83532
PTPN13	ENSG00000163629	-0.608983	2.60638e-05	0.000542608	-0.67391	4.53342e-06	5.51388e-05	0.000542608	-0.641446
HSPB8	ENSG00000152137	-1.33058	4.40438e-06	0.000140435	-1.00944	7.34163e-05	0.000544048	0.000544048	-1.17001
ADAMTS13	ENSG00000160323	0.680415	2.63271e-05	0.000547084	0.813659	1.70871e-06	2.54059e-05	0.000547084	0.747037
NCOA7	ENSG00000111912	-0.645485	1.52832e-06	6.10539e-05	-0.523515	7.40782e-05	0.000547494	0.000547494	-0.5845
TMEM53	ENSG00000126106	-0.68956	2.67603e-05	0.000553604	-0.75662	6.25609e-06	7.19014e-05	0.000553604	-0.72309
DRAM1	ENSG00000136048	-0.898265	2.68148e-05	0.000553907	-1.32709	1.20571e-07	3.16259e-06	0.000553907	-1.11268
HAS2	ENSG00000170961	-0.734043	2.69867e-05	0.000556237	-1.59005	2.26923e-10	3.18655e-08	0.000556237	-1.16205
ATP1A1-AS1	ENSG00000203865	0.809526	2.70914e-05	0.000557138	0.884884	8.03411e-06	8.87134e-05	0.000557138	0.847205
AL354920.1	ENSG00000254473	1.05366	2.36587e-06	8.58754e-05	0.807676	7.74983e-05	0.000567798	0.000567798	0.93067
LTBP4	ENSG00000090006	0.61203	2.80652e-05	0.000572889	0.788305	4.00005e-07	8.00126e-06	0.000572889	0.700168
TESC	ENSG00000088992	-0.617329	2.80389e-05	0.000572889	-1.41032	4.35088e-11	8.84603e-09	0.000572889	-1.01382
ZNF136	ENSG00000196646	0.692108	2.80398e-05	0.000572889	1.23407	3.037e-09	1.89392e-07	0.000572889	0.963089
AASS	ENSG00000008311	-0.52153	2.84428e-05	0.000577244	-0.826286	4.64114e-09	2.61657e-07	0.000577244	-0.673908
HPCAL4	ENSG00000116983	-0.852176	2.84141e-05	0.000577244	-2.1591	5.38175e-11	1.05376e-08	0.000577244	-1.50564
PSMB3	ENSG00000277791	-0.547597	2.85433e-05	0.000578438	-0.607365	3.93141e-06	4.89297e-05	0.000578438	-0.577481
MAP1A	ENSG00000166963	-0.574849	2.86643e-05	0.000580046	-0.601029	1.20689e-05	0.000123551	0.000580046	-0.587939
RGS3	ENSG00000138835	-0.860185	2.90038e-05	0.000583878	-1.52839	9.33254e-09	4.28248e-07	0.000583878	-1.19429
WDR45	ENSG00000196998	0.47645	2.89808e-05	0.000583878	0.521245	3.8889e-06	4.85309e-05	0.000583878	0.498847
CCDC40	ENSG00000141519	-0.768021	2.91104e-05	0.000584817	-0.767247	2.7415e-05	0.000242445	0.000584817	-0.767634
CRIP3	ENSG00000146215	-1.05341	2.91569e-05	0.000584905	-1.2269	4.64118e-06	5.63016e-05	0.000584905	-1.14016
AC004943.2	ENSG00000259768	0.557315	3.04157e-05	0.000608401	0.729299	1.89224e-07	4.4662e-06	0.000608401	0.643307
POLR2A	ENSG00000181222	0.802517	3.06278e-05	0.000611764	0.951314	3.24072e-06	4.19483e-05	0.000611764	0.876916
NKD2	ENSG00000145506	-0.580604	3.07246e-05	0.000612817	-0.60538	1.4516e-05	0.000143658	0.000612817	-0.592992
DHRS2	ENSG00000100867	2.1256	4.38604e-08	4.17635e-06	1.23022	8.53354e-05	0.000613409	0.000613409	1.67791
BCDIN3D	ENSG00000186666	0.583454	3.08863e-05	0.00061516	0.737596	4.46364e-07	8.70316e-06	0.00061516	0.660525
AC012531.1	ENSG00000260597	1.23128	3.11288e-05	0.000615954	1.6039	7.61983e-07	1.31265e-05	0.000615954	1.41759
EIF2S2	ENSG00000125977	-0.695279	3.10893e-05	0.000615954	-0.997017	1.49969e-07	3.75076e-06	0.000615954	-0.846148
FAM120C	ENSG00000184083	0.539545	3.13985e-05	0.000619151	0.539908	2.98672e-05	0.000259833	0.000619151	0.539727
HMBS	ENSG00000256269	-0.97602	1.79516e-05	0.000409461	-0.854432	8.6673e-05	0.000621417	0.000621417	-0.915226
SLC2A1-AS1	ENSG00000227533	-1.00786	3.18126e-05	0.000625542	-1.40014	4.25244e-07	8.38579e-06	0.000625542	-1.204
RBL1	ENSG00000080839	0.477856	1.32265e-05	0.000332505	0.438973	8.90515e-05	0.000634869	0.000634869	0.458414
SH3BGRL3	ENSG00000142669	-0.949136	2.09436e-06	7.74355e-05	-0.710599	9.016e-05	0.000641784	0.000641784	-0.829868
LDLR	ENSG00000130164	-0.774374	3.30708e-05	0.000644812	-0.838136	1.16648e-05	0.000120449	0.000644812	-0.806255
GALE	ENSG00000117308	-0.498291	3.34693e-05	0.000650756	-0.513119	1.78637e-05	0.00017127	0.000650756	-0.505705
HOXA13	ENSG00000106031	0.500112	3.34315e-05	0.000650756	0.504327	2.75075e-05	0.000243108	0.000650756	0.502219
CELSR3	ENSG00000008300	0.504887	3.36744e-05	0.000653828	0.597768	1.03366e-06	1.69967e-05	0.000653828	0.551327
PRIMPOL	ENSG00000164306	0.70718	3.04282e-07	1.76256e-05	0.520249	9.27167e-05	0.000656287	0.000656287	0.613715
TAGLN2	ENSG00000158710	-0.489411	3.38686e-05	0.000656682	-0.550706	2.75202e-06	3.66813e-05	0.000656682	-0.520058
SELENOW	ENSG00000178980	-0.530915	3.45974e-05	0.000669879	-0.568465	8.98863e-06	9.72451e-05	0.000669879	-0.54969
VIM	ENSG00000026025	0.534414	3.46477e-05	0.00066992	0.670386	4.30551e-07	8.45649e-06	0.00066992	0.6024
MFSD1	ENSG00000118855	0.607821	3.52662e-05	0.000680931	0.625738	2.1071e-05	0.000195546	0.000680931	0.616779
EPHA8	ENSG00000070886	-0.674201	3.55575e-05	0.000684653	-1.19493	5.72009e-09	3.01215e-07	0.000684653	-0.934564
HEXD	ENSG00000169660	0.632342	3.55394e-05	0.000684653	0.920696	9.084e-08	2.50595e-06	0.000684653	0.776519
TFCP2L1	ENSG00000115112	-0.646753	3.56552e-05	0.000685587	-1.60623	2.23249e-11	5.00582e-09	0.000685587	-1.12649
SSR4P1	ENSG00000235374	0.682281	3.58607e-05	0.000688541	0.714385	1.70465e-05	0.000164684	0.000688541	0.698333
ZNF619	ENSG00000177873	0.633241	3.5908e-05	0.000688541	0.674461	1.22118e-05	0.000124922	0.000688541	0.653851
SYF2	ENSG00000117614	0.59169	3.84405e-06	0.000126038	0.499833	9.84203e-05	0.000689637	0.000689637	0.545762
NLRC5	ENSG00000140853	-0.940475	3.61574e-05	0.000692369	-1.94577	3.40557e-09	2.0765e-07	0.000692369	-1.44312
PNO1	ENSG00000115946	-0.725962	1.32759e-07	9.41637e-06	-0.50916	0.000100673	0.000702943	0.000702943	-0.617561
BRCA2	ENSG00000139618	0.617895	3.72536e-05	0.000710425	0.815173	4.18364e-07	8.28504e-06	0.000710425	0.716534
PIGP	ENSG00000185808	0.529297	3.72385e-05	0.000710425	0.579349	6.23945e-06	7.19014e-05	0.000710425	0.554323
HHIP	ENSG00000164161	-1.14638	3.73713e-05	0.000711694	-1.33505	2.23254e-05	0.000204863	0.000711694	-1.24071
AL110114.1	ENSG00000286787	1.4471	3.85042e-05	0.000730266	2.15976	1.14012e-07	3.0248e-06	0.000730266	1.80343
EIF2S1	ENSG00000134001	-0.491958	3.84816e-05	0.000730266	-0.506958	2.03361e-05	0.000189995	0.000730266	-0.499458
TPP1	ENSG00000166340	0.868941	3.86661e-05	0.000732337	1.22298	2.98257e-07	6.33946e-06	0.000732337	1.04596
SH3KBP1	ENSG00000147010	-0.595326	3.92504e-05	0.000741385	-0.643984	9.88822e-06	0.000105906	0.000741385	-0.619655
TDRD6	ENSG00000180113	1.26115	3.95878e-05	0.000745732	1.98725	4.37727e-08	1.4386e-06	0.000745732	1.6242
TNS2	ENSG00000111077	1.37433	5.80583e-09	9.07634e-07	0.710731	0.000108129	0.000747494	0.000747494	1.04253
CORO1C	ENSG00000110880	-0.523275	4.02901e-05	0.000757456	-0.598106	2.93894e-06	3.87152e-05	0.000757456	-0.560691
TRPV1	ENSG00000196689	0.900356	4.0411e-05	0.000757946	1.12363	1.72696e-06	2.55951e-05	0.000757946	1.01199
ZNF345	ENSG00000251247	0.602421	4.04543e-05	0.000757946	1.02928	4.64891e-09	2.61657e-07	0.000757946	0.81585
SPATA7	ENSG00000042317	0.636871	4.09139e-05	0.000763469	0.606843	8.48523e-05	0.000610567	0.000763469	0.621857
AL035425.1	ENSG00000237863	0.788686	4.10789e-05	0.000765522	0.753261	7.11782e-05	0.000531019	0.000765522	0.770973
AC067930.8	ENSG00000287576	0.970361	4.12602e-05	0.000766948	1.5463	3.40679e-08	1.187e-06	0.000766948	1.25833
ENO2	ENSG00000111674	-0.655915	4.14769e-05	0.000767792	-1.01838	5.16879e-08	1.63439e-06	0.000767792	-0.837145
AC015849.5	ENSG00000270977	1.3836	4.15778e-05	0.000767834	1.62662	4.94603e-06	5.94293e-05	0.000767834	1.50511
EIF2B3	ENSG00000070785	-0.613435	4.15896e-05	0.000767834	-0.646003	1.71903e-05	0.000165843	0.000767834	-0.629719
OBSCN	ENSG00000154358	0.822499	4.17629e-05	0.00077001	1.21575	1.73011e-07	4.17569e-06	0.00077001	1.01913
LINC02018	ENSG00000272690	1.09974	4.23143e-05	0.000778113	1.67284	9.49705e-08	2.6041e-06	0.000778113	1.38629
NAPA-AS1	ENSG00000268061	0.697334	4.24699e-05	0.000779942	0.764889	1.05034e-05	0.00011121	0.000779942	0.731111
HEXA	ENSG00000213614	0.596928	4.88104e-08	4.46422e-06	0.427954	0.000115117	0.000786028	0.000786028	0.512441
FAM27C	ENSG00000231527	-0.846009	1.52875e-05	0.000365171	-0.713081	0.000115922	0.000790361	0.000790361	-0.779545
PARM1	ENSG00000169116	-0.602019	4.54682e-05	0.000830467	-0.612369	3.23948e-05	0.000277996	0.000830467	-0.607194
PDP2	ENSG00000172840	-0.594596	1.35962e-05	0.000339343	-0.523828	0.000123452	0.000835147	0.000835147	-0.559212
EARS2	ENSG00000103356	-0.484618	4.03192e-05	0.000757456	-0.458471	0.000123755	0.000835799	0.000835799	-0.471545
LINC01963	ENSG00000260804	0.845085	4.64818e-05	0.0008428	1.58453	4.18186e-09	2.39306e-07	0.0008428	1.21481
OLMALINC	ENSG00000235823	-0.567323	4.64989e-05	0.0008428	-1.34582	1.97809e-11	4.58323e-09	0.0008428	-0.956571
LINC02809	ENSG00000276255	1.00399	4.79832e-05	0.000866315	1.09681	1.33134e-05	0.000133924	0.000866315	1.0504
DCDC1	ENSG00000170959	0.787356	4.82344e-05	0.000868593	0.982917	2.06633e-06	2.92527e-05	0.000868593	0.885136
LINC02021	ENSG00000249846	0.765885	4.81941e-05	0.000868593	0.774161	3.89508e-05	0.000320357	0.000868593	0.770023
IL6R	ENSG00000160712	-0.818634	4.97404e-05	0.000890145	-1.67628	2.23042e-09	1.50521e-07	0.000890145	-1.24746
ALDH1B1	ENSG00000137124	-0.432905	4.98457e-05	0.000890687	-0.523329	4.89883e-07	9.34205e-06	0.000890687	-0.478117
ZNRD1ASP	ENSG00000204623	0.830363	4.99996e-05	0.000892291	1.11146	8.74589e-07	1.47198e-05	0.000892291	0.97091
UBASH3B	ENSG00000154127	-0.648662	5.01286e-05	0.000893445	-1.24474	2.00835e-09	1.40302e-07	0.000893445	-0.946699
CIRBP	ENSG00000099622	0.680453	2.42473e-05	0.000514306	0.607448	0.000135336	0.00089635	0.00089635	0.643951
CENPW	ENSG00000203760	-0.62222	5.09689e-05	0.000907259	-0.854059	3.74376e-07	7.5538e-06	0.000907259	-0.738139
SH2B3	ENSG00000111252	-0.739012	5.16987e-05	0.000919074	-1.04475	4.19664e-07	8.29896e-06	0.000919074	-0.891882
SHC2	ENSG00000129946	0.670792	4.44622e-06	0.000141445	0.547867	0.000140225	0.00092389	0.00092389	0.60933
HFM1	ENSG00000162669	0.874819	5.23707e-05	0.000928645	1.08395	2.78598e-06	3.70274e-05	0.000928645	0.979385
NR1D1	ENSG00000126368	-0.908228	5.24883e-05	0.000929544	-1.08206	5.07858e-06	6.08118e-05	0.000929544	-0.995144
SNTB1	ENSG00000172164	-0.605849	5.28047e-05	0.000933958	-0.830502	3.27163e-07	6.82915e-06	0.000933958	-0.718176
KLF12	ENSG00000118922	0.502983	5.31846e-05	0.000939482	0.734069	2.8633e-08	1.03391e-06	0.000939482	0.618526
CHAC2	ENSG00000143942	-0.642101	5.32855e-05	0.000940069	-0.668428	2.73434e-05	0.00024212	0.000940069	-0.655264
HIST3H2A	ENSG00000181218	0.68884	5.34707e-05	0.000941468	0.698315	4.3723e-05	0.000352779	0.000941468	0.693578
VLDLR-AS1	ENSG00000236404	-1.64049	5.3612e-05	0.000942242	-1.7607	3.99387e-05	0.000326989	0.000942242	-1.7006
SHC1	ENSG00000160691	-0.505665	3.89549e-05	0.000736804	-0.472045	0.000145197	0.000952592	0.000952592	-0.488855
DDIT4	ENSG00000168209	-2.21884	5.46276e-05	0.000956465	-3.15427	1.35474e-06	2.11139e-05	0.000956465	-2.68656
CCND1	ENSG00000110092	-0.671228	5.61988e-05	0.000981502	-1.33814	1.55511e-09	1.18075e-07	0.000981502	-1.00468
AC062029.1	ENSG00000287686	0.916371	5.64032e-05	0.000983835	1.18775	1.2484e-06	1.9812e-05	0.000983835	1.05206
ATP5MF	ENSG00000241468	-0.605257	1.90312e-05	0.000429501	-0.535588	0.000151739	0.000988506	0.000988506	-0.570422
NAPSA	ENSG00000131400	1.06121	5.73482e-05	0.000997815	1.27995	4.36324e-06	5.35373e-05	0.000997815	1.17058
OSBPL7	ENSG00000006025	0.629848	5.80008e-05	0.00100791	0.689529	1.34105e-05	0.000134609	0.00100791	0.659689
ZNF33B	ENSG00000196693	0.597465	5.84032e-05	0.00101237	0.683295	6.18904e-06	7.15807e-05	0.00101237	0.64038
HIST1H2AK	ENSG00000275221	1.24699	3.02131e-09	5.67598e-07	0.616041	0.000157809	0.0010223	0.0010223	0.931514
LURAP1	ENSG00000171357	-0.794553	5.94665e-05	0.00102824	-0.889829	1.38606e-05	0.000138328	0.00102824	-0.842191
SLC38A10	ENSG00000157637	0.508867	6.08837e-05	0.00105013	0.642065	6.13251e-07	1.10433e-05	0.00105013	0.575466
GSTP1	ENSG00000084207	-0.630816	6.11848e-05	0.00105402	-0.630228	6.19512e-05	0.000470369	0.00105402	-0.630522
CHCHD6	ENSG00000159685	-0.572561	6.21658e-05	0.00106695	-0.59215	3.4298e-05	0.000290738	0.00106695	-0.582356
NIPA2	ENSG00000140157	-0.493071	6.32354e-05	0.00108397	-0.555479	5.62214e-06	6.61244e-05	0.00108397	-0.524275
TOMM40L	ENSG00000158882	-0.602632	2.66231e-05	0.000551983	-0.538417	0.000169867	0.00108525	0.00108525	-0.570524
AC084125.2	ENSG00000255182	1.13041	6.38291e-05	0.00108926	1.95743	3.68835e-08	1.25062e-06	0.00108926	1.54392
GPX8	ENSG00000164294	-0.477642	6.42406e-05	0.00109445	-0.565514	1.82637e-06	2.66423e-05	0.00109445	-0.521578
GVQW2	ENSG00000279968	0.672541	6.47849e-05	0.00110149	0.913824	7.19617e-07	1.25629e-05	0.00110149	0.793183
AK9	ENSG00000155085	0.581674	6.55257e-05	0.0011107	0.637639	1.29686e-05	0.000131258	0.0011107	0.609656
SCN3B	ENSG00000166257	1.22139	6.62115e-05	0.0011198	1.23699	4.92736e-05	0.000389427	0.0011198	1.22919
NOXA1	ENSG00000188747	0.874676	3.13451e-05	0.000618977	0.755453	0.000176613	0.00112215	0.00112215	0.815065
GASK1A	ENSG00000144649	0.617331	2.42992e-05	0.000514306	0.546344	0.000177473	0.00112659	0.00112659	0.581838
ATAD3A	ENSG00000197785	-0.556722	6.81504e-05	0.0011484	-0.550392	8.17798e-05	0.000592335	0.0011484	-0.553557
TCP11L2	ENSG00000166046	0.614947	6.66301e-07	3.26159e-05	0.465499	0.000183426	0.00116067	0.00116067	0.540223
PGK1	ENSG00000102144	-0.547032	6.91944e-05	0.00116458	-0.684061	1.22741e-06	1.95682e-05	0.00116458	-0.615547
GLI4	ENSG00000250571	0.677886	6.99838e-05	0.00117502	0.821905	4.37609e-06	5.36004e-05	0.00117502	0.749896
AC009779.3	ENSG00000258311	1.0523	7.02508e-05	0.0011779	1.58075	2.27283e-07	5.10449e-06	0.0011779	1.31652
AP001062.1	ENSG00000184441	0.928584	7.04346e-05	0.00117832	1.13378	4.01656e-06	4.99001e-05	0.00117832	1.03118
AL512408.1	ENSG00000260063	1.06033	7.07194e-05	0.00118166	1.20475	1.17358e-05	0.000120942	0.00118166	1.13254
LHX4	ENSG00000121454	-0.637167	7.08305e-05	0.0011821	-0.840785	1.12845e-06	1.82414e-05	0.0011821	-0.738976
RSU1	ENSG00000148484	-0.517776	2.15274e-05	0.000473419	-0.46292	0.000188681	0.00118851	0.00118851	-0.490348
C11orf98	ENSG00000278615	-1.09659	1.30911e-06	5.41645e-05	-0.733595	0.000189063	0.00119037	0.00119037	-0.915094
LRRC49	ENSG00000137821	0.518227	7.17429e-05	0.00119303	0.506066	0.000108512	0.000749766	0.00119303	0.512147
GIN1	ENSG00000145723	0.604173	7.3808e-05	0.00122444	0.582941	0.000126284	0.000847987	0.00122444	0.593557
AC132938.3	ENSG00000265458	1.02142	5.42349e-06	0.000164983	0.764344	0.00019761	0.00123081	0.00123081	0.89288
FRMD5	ENSG00000171877	-0.647858	7.44839e-05	0.00123418	-0.637913	8.72004e-05	0.000624239	0.00123418	-0.642886
TNKS1BP1	ENSG00000149115	-0.986216	9.86106e-09	1.31816e-06	-0.539879	0.00020042	0.00124608	0.00124608	-0.763048
APOLD1	ENSG00000178878	0.608244	7.70596e-05	0.0012708	0.944765	6.72969e-08	2.0163e-06	0.0012708	0.776505
ORMDL2	ENSG00000123353	-0.527834	7.69711e-05	0.0012708	-0.617697	4.07651e-06	5.05546e-05	0.0012708	-0.572766
PER3	ENSG00000049246	-0.686394	7.73067e-05	0.00127336	-0.695973	5.86284e-05	0.000448977	0.00127336	-0.691183
ST20-AS1	ENSG00000259642	0.671759	7.90198e-05	0.00130004	0.888824	1.42223e-06	2.19751e-05	0.00130004	0.780292
NDUFS6	ENSG00000145494	-0.927485	1.10116e-05	0.000293827	-0.724198	0.000210172	0.00130089	0.00130089	-0.825841
AP003900.1	ENSG00000277693	0.713222	7.93316e-05	0.00130363	1.44433	1.55945e-09	1.18075e-07	0.00130363	1.07878
AC022075.1	ENSG00000245648	-0.921465	7.97596e-05	0.00130503	-1.41842	3.38004e-07	6.99058e-06	0.00130503	-1.16994
UGT3A2	ENSG00000168671	-0.749132	7.97028e-05	0.00130503	-1.52121	3.90631e-09	2.31087e-07	0.00130503	-1.13517
PGAP2	ENSG00000148985	0.59394	9.71542e-06	0.000265351	0.500411	0.000211745	0.00130889	0.00130889	0.547176
AC245060.4	ENSG00000272779	-1.04427	8.22333e-05	0.00134337	-1.30737	5.36095e-06	6.35362e-05	0.00134337	-1.17582
DENND6B	ENSG00000205593	0.629586	8.23761e-05	0.00134412	0.940659	1.70274e-07	4.13837e-06	0.00134412	0.785122
SPEF2	ENSG00000152582	0.759798	8.27456e-05	0.00134857	0.976076	2.87032e-06	3.79669e-05	0.00134857	0.867937
UBL7-AS1	ENSG00000247240	0.522494	8.3295e-05	0.00135593	0.56399	1.95626e-05	0.00018413	0.00135593	0.543242
SLC25A30	ENSG00000174032	-0.684996	8.42507e-05	0.00136829	-0.727927	3.51756e-05	0.00029673	0.00136829	-0.706461
CPB2-AS1	ENSG00000235903	0.790839	8.47279e-05	0.00137443	1.17525	2.97391e-07	6.33128e-06	0.00137443	0.983045
HEY1	ENSG00000164683	0.501189	8.65891e-05	0.00139972	0.526784	3.34713e-05	0.000284947	0.00139972	0.513987
LIPT2	ENSG00000175536	0.62442	8.71291e-05	0.0014036	0.721054	9.02787e-06	9.75937e-05	0.0014036	0.672737
WDR18	ENSG00000065268	-0.459902	8.70327e-05	0.0014036	-0.444407	0.000174849	0.00111298	0.0014036	-0.452154
FAM13C	ENSG00000148541	-0.646335	8.82801e-05	0.00142045	-1.16292	1.38124e-08	5.82666e-07	0.00142045	-0.904626
ALPK1	ENSG00000073331	0.581197	8.85274e-05	0.0014214	0.61898	3.0426e-05	0.000263296	0.0014214	0.600089
HAGHL	ENSG00000103253	-0.629501	8.94728e-05	0.00143301	-0.675353	3.11919e-05	0.000269168	0.00143301	-0.652427
RPAP2	ENSG00000122484	0.541423	9.04703e-05	0.00144732	0.748744	2.73416e-07	5.92984e-06	0.00144732	0.645084
TIMM17A	ENSG00000134375	-0.519511	9.12729e-05	0.00145848	-0.683274	5.36166e-07	9.97829e-06	0.00145848	-0.601393
TLCD2	ENSG00000185561	-0.548723	9.21091e-05	0.00147015	-1.07574	9.43343e-10	8.24802e-08	0.00147015	-0.812231
TK2	ENSG00000166548	0.689583	6.91906e-06	0.000201232	0.552362	0.000243598	0.00147882	0.00147882	0.620973
KLHL3	ENSG00000146021	0.618857	9.36118e-05	0.0014873	0.999052	4.90066e-08	1.57342e-06	0.0014873	0.808954
PKD2	ENSG00000118762	0.46991	9.3509e-05	0.0014873	0.617425	2.89901e-07	6.20032e-06	0.0014873	0.543667
LRRC24	ENSG00000254402	0.808889	9.39959e-05	0.0014883	0.916254	2.11816e-05	0.000196311	0.0014883	0.862572
NDUFB8	ENSG00000166136	-0.500152	9.45084e-05	0.00149302	-0.6806	2.33118e-07	5.21868e-06	0.00149302	-0.590376
AC012184.3	ENSG00000261777	0.837161	9.50167e-05	0.00149764	1.04074	5.24921e-06	6.25318e-05	0.00149764	0.93895
ASMTL	ENSG00000169093	-0.583523	9.54199e-05	0.0015006	-1.14291	1.74582e-09	1.26909e-07	0.0015006	-0.863217
TRAM2-AS1	ENSG00000225791	0.894525	2.08875e-06	7.74355e-05	0.630301	0.000248574	0.00150508	0.00150508	0.762413
FIBIN	ENSG00000176971	-1.07509	9.74509e-05	0.00152563	-1.49558	3.66287e-06	4.63342e-05	0.00152563	-1.28534
TBC1D8B	ENSG00000133138	-0.680128	5.5327e-05	0.000967491	-0.606686	0.000257473	0.00154885	0.00154885	-0.643407
SLCO5A1	ENSG00000137571	-1.00778	9.93836e-05	0.00155239	-1.25204	6.66377e-06	7.57479e-05	0.00155239	-1.12991
PIGA	ENSG00000165195	-0.468792	6.48122e-05	0.00110149	-0.437439	0.000258234	0.00155276	0.00155276	-0.453116
NQO1	ENSG00000181019	-0.687598	0.000100008	0.00155864	-1.33361	7.09562e-09	3.48563e-07	0.00155864	-1.01061
ITGA8	ENSG00000077943	-1.10633	0.000100272	0.00156101	-1.96755	1.56166e-07	3.84252e-06	0.00156101	-1.53694
GABPB1-AS1	ENSG00000244879	0.936471	0.000100653	0.00156519	1.42637	3.58879e-07	7.33697e-06	0.00156519	1.18142
CHROMR	ENSG00000223960	0.752981	1.36243e-05	0.000339436	0.611129	0.000264138	0.00158006	0.00158006	0.682055
FUT1	ENSG00000174951	-3.47204	2.08678e-05	0.000461216	-4.67851	0.000264091	0.00158006	0.00158006	-4.07527
PALM3	ENSG00000187867	-1.07092	0.000102363	0.00159	-1.01707	0.000164004	0.00105311	0.00159	-1.044
CHUK	ENSG00000213341	-0.445452	0.000102909	0.00159669	-0.595643	1.55846e-07	3.84145e-06	0.00159669	-0.520548
PIK3C3	ENSG00000078142	0.507362	0.000103643	0.00160451	0.647948	9.48957e-07	1.58372e-05	0.00160451	0.577655
CDR2L	ENSG00000109089	-0.53743	0.000104299	0.00161198	-0.659098	2.69631e-06	3.60771e-05	0.00161198	-0.598264
MIEF2	ENSG00000177427	0.743402	1.40401e-06	5.73954e-05	0.539891	0.000272004	0.00161805	0.00161805	0.641647
SCARA3	ENSG00000168077	0.55493	0.000106478	0.00163927	0.522947	0.000272134	0.00161814	0.00163927	0.538939
ZNF425	ENSG00000204947	0.991453	4.29484e-05	0.00078769	0.840567	0.000277417	0.00164533	0.00164533	0.91601
PHB	ENSG00000167085	-0.468559	0.000107696	0.00165436	-0.486547	5.01617e-05	0.000395098	0.00165436	-0.477553
AKAP5	ENSG00000179841	-0.643114	0.000108086	0.00165851	-0.687037	3.88143e-05	0.000319856	0.00165851	-0.665075
RNF207	ENSG00000158286	0.773661	0.000108642	0.00166516	0.725951	0.000229458	0.00140711	0.00166516	0.749806
TMEM52	ENSG00000178821	-0.757868	0.000108759	0.00166516	-1.20177	2.61027e-07	5.71463e-06	0.00166516	-0.979818
GCHFR	ENSG00000137880	-0.583772	0.000109531	0.00167513	-1.09036	5.33974e-09	2.89973e-07	0.00167513	-0.837066
TOR4A	ENSG00000198113	0.755068	0.000109972	0.00167819	0.945466	5.96814e-06	6.94884e-05	0.00167819	0.850267
ID2	ENSG00000115738	0.61563	0.000110483	0.00168414	0.833465	1.14719e-06	1.85014e-05	0.00168414	0.724547
CDK19	ENSG00000155111	0.502336	0.000110817	0.00168738	0.520167	5.72343e-05	0.000441304	0.00168738	0.511251
PCBP1-AS1	ENSG00000179818	0.63499	0.000111148	0.00169056	0.769282	6.25633e-06	7.19014e-05	0.00169056	0.702136
HMGN5	ENSG00000198157	-1.43726	0.000106818	0.00164267	-1.2928	0.00029441	0.00172623	0.00172623	-1.36503
C21orf62-AS1	ENSG00000205930	0.905026	0.000114171	0.00173466	1.35557	3.648e-07	7.41321e-06	0.00173466	1.1303
PPP1R16B	ENSG00000101445	-0.7806	0.000114547	0.00173846	-1.78173	1.35817e-09	1.08513e-07	0.00173846	-1.28116
ACTB	ENSG00000075624	-0.524173	1.25068e-05	0.000319613	-0.447076	0.00030178	0.00176053	0.00176053	-0.485624
DHODH	ENSG00000102967	-0.578166	1.42753e-05	0.000348037	-0.486404	0.000302873	0.00176617	0.00176617	-0.532285
AL162595.1	ENSG00000177788	0.571593	0.000116674	0.00176881	0.906054	6.22963e-08	1.89506e-06	0.00176881	0.738823
RPS29	ENSG00000213741	0.632079	0.00011711	0.00177005	0.672726	4.68985e-05	0.000374273	0.00177005	0.652403
AEN	ENSG00000181026	-0.71274	5.23554e-08	4.69577e-06	-0.458793	0.000304031	0.00177069	0.00177069	-0.585767
LTB4R	ENSG00000213903	0.83034	0.000118042	0.00178178	1.16199	1.32243e-06	2.07265e-05	0.00178178	0.996163
COL6A3	ENSG00000163359	-1.21986	0.000118408	0.00178343	-1.68677	4.43321e-06	5.42045e-05	0.00178343	-1.45332
KIAA1549L	ENSG00000110427	0.493085	0.000120237	0.00180584	0.616804	1.44738e-06	2.22829e-05	0.00180584	0.554945
ZNF66	ENSG00000160229	0.697217	0.000120286	0.00180584	1.26675	1.60981e-08	6.45939e-07	0.00180584	0.981982
ZFAS1	ENSG00000177410	0.575641	0.000120991	0.00181252	0.575575	0.000119596	0.000812228	0.00181252	0.575608
CDR2	ENSG00000140743	-0.675769	0.000121283	0.00181493	-0.649464	0.000199735	0.00124293	0.00181493	-0.662616
BCHE	ENSG00000114200	-0.725216	0.000121415	0.00181497	-1.42225	1.01511e-08	4.58182e-07	0.00181497	-1.07374
PREB	ENSG00000138073	-0.466024	0.000122075	0.00182286	-0.464845	0.000126293	0.000847987	0.00182286	-0.465435
PCNX2	ENSG00000135749	0.458027	0.000122312	0.00182444	0.601342	3.65275e-07	7.41321e-06	0.00182444	0.529685
EFHD2	ENSG00000142634	-0.435906	0.000122617	0.00182703	-0.45768	4.11511e-05	0.000334943	0.00182703	-0.446793
FAM83H	ENSG00000180921	0.577725	0.000123283	0.00183499	0.560174	0.000195963	0.00122165	0.00183499	0.568949
YWHAG	ENSG00000170027	-0.528062	1.07737e-05	0.000289377	-0.445636	0.000319128	0.00184365	0.00184365	-0.486849
SCN2A	ENSG00000136531	1.04117	0.000124201	0.00184471	1.24302	1.18134e-05	0.000121561	0.00184471	1.1421
CYB561D1	ENSG00000174151	0.61617	0.000124667	0.00184768	0.982821	9.47093e-08	2.60207e-06	0.00184768	0.799496
PNPLA7	ENSG00000130653	1.07472	0.000124598	0.00184768	1.21797	2.41532e-05	0.000218321	0.00184768	1.14635
COMTD1	ENSG00000165644	0.602729	0.000125023	0.00184791	0.621418	7.80823e-05	0.000570715	0.00184791	0.612073
SH3BP5-AS1	ENSG00000224660	1.03286	0.000125135	0.00184791	1.55104	5.72686e-07	1.0545e-05	0.00184791	1.29195
WDR81	ENSG00000167716	0.807352	0.000125115	0.00184791	1.05436	4.21752e-06	5.20711e-05	0.00184791	0.930855
ZBTB20	ENSG00000181722	0.704496	0.000125214	0.00184791	1.24287	3.15409e-08	1.1129e-06	0.00184791	0.973682
SCARF2	ENSG00000244486	0.548497	0.000127117	0.0018708	0.981731	6.36057e-09	3.20379e-07	0.0018708	0.765114
FAM83G	ENSG00000188522	-0.577419	0.00012813	0.00188095	-0.668994	1.15831e-05	0.000120081	0.00188095	-0.623206
PAQR9	ENSG00000188582	-0.870347	0.000128504	0.00188445	-1.35193	4.64714e-07	8.94799e-06	0.00188445	-1.11114
CUBN	ENSG00000107611	0.985319	0.000130541	0.00190829	1.91649	9.33384e-09	4.28248e-07	0.00190829	1.4509
AC005837.1	ENSG00000261335	1.24462	0.000131267	0.00191688	1.20478	0.000173876	0.00110729	0.00191688	1.2247
FAM162A	ENSG00000114023	-0.498819	0.000136379	0.0019832	-0.819425	1.49001e-08	6.17161e-07	0.0019832	-0.659122
INTS6-AS1	ENSG00000236778	0.907247	0.000138271	0.00200443	1.70251	1.58853e-08	6.43214e-07	0.00200443	1.30488
FMO4	ENSG00000076258	0.822016	9.26629e-05	0.0014756	0.728428	0.000354821	0.00201913	0.00201913	0.775222
GTF2E2	ENSG00000197265	-0.63748	0.000140036	0.00202789	-0.85492	2.17966e-06	3.05461e-05	0.00202789	-0.7462
LINC00476	ENSG00000175611	0.636343	0.000140399	0.00203104	0.973128	2.52384e-07	5.5856e-06	0.00203104	0.804736
BCRP2	ENSG00000169668	-1.29327	6.33507e-05	0.00108461	-1.07825	0.000357624	0.00203387	0.00203387	-1.18576
FAM107B	ENSG00000065809	-0.563253	9.27556e-06	0.000256359	-0.462694	0.000365122	0.00207012	0.00207012	-0.512974
NEK11	ENSG00000114670	0.689015	0.000144364	0.00208406	0.891328	4.3676e-06	5.35435e-05	0.00208406	0.790172
EIF3F	ENSG00000175390	0.620398	0.000144536	0.00208438	0.756341	7.6824e-06	8.56462e-05	0.00208438	0.688369
LIPE-AS1	ENSG00000213904	-0.925211	0.000145708	0.00209657	-1.11536	1.43762e-05	0.000142755	0.00209657	-1.02029
SEMA3D	ENSG00000153993	-0.593656	0.000146462	0.00210126	-1.14028	5.65611e-09	3.00309e-07	0.00210126	-0.866969
C20orf204	ENSG00000196421	1.03792	0.00014863	0.00212578	1.83047	5.69168e-08	1.75057e-06	0.00212578	1.43419
DLX5	ENSG00000105880	-0.735383	0.000149592	0.00213733	-0.824496	3.50065e-05	0.000295842	0.00213733	-0.77994
CYSTM1	ENSG00000120306	-0.656947	0.000151524	0.00215608	-1.00349	4.01206e-07	8.01375e-06	0.00215608	-0.830216
OSBPL10	ENSG00000144645	-0.5416	0.000151836	0.0021583	-0.580932	4.53346e-05	0.000363252	0.0021583	-0.561266
AC068338.2	ENSG00000260274	0.883889	0.000152648	0.00216342	1.11752	6.83884e-06	7.74846e-05	0.00216342	1.0007
LNPEP	ENSG00000113441	0.440996	0.000155749	0.00220267	0.634388	5.18599e-08	1.63439e-06	0.00220267	0.537692
SLF2	ENSG00000119906	0.490377	0.00015758	0.00222629	0.520216	5.1951e-05	0.000406886	0.00222629	0.505296
BUD23	ENSG00000071462	-0.500056	0.000158731	0.00224028	-0.570719	1.37766e-05	0.000137587	0.00224028	-0.535388
ZNF85	ENSG00000105750	0.535339	7.13539e-05	0.00118798	0.483649	0.000402179	0.00224542	0.00224542	0.509494
NR2C2AP	ENSG00000184162	-0.596022	2.09003e-06	7.74355e-05	-0.453104	0.000405444	0.00226093	0.00226093	-0.524563
RELL2	ENSG00000164620	-0.548739	0.000161156	0.0022676	-1.28559	1.32984e-10	2.14971e-08	0.0022676	-0.917164
DYM	ENSG00000141627	0.503624	0.000161495	0.00227007	0.592024	8.15825e-06	8.97989e-05	0.00227007	0.547824
AIFM1	ENSG00000156709	-0.50285	0.000163869	0.0022988	-0.713842	2.43177e-07	5.39178e-06	0.0022988	-0.608346
ZNF497	ENSG00000174586	0.621215	0.000164754	0.00230889	0.866166	1.2516e-06	1.98401e-05	0.00230889	0.74369
AC073529.1	ENSG00000234129	0.698135	0.000167184	0.00234057	0.935975	3.08691e-06	4.04088e-05	0.00234057	0.817055
HIST2H3D	ENSG00000183598	1.11316	0.000168049	0.00235031	1.16061	0.000105105	0.000729123	0.00235031	1.13689
CTSC	ENSG00000109861	-0.5495	4.64245e-05	0.0008428	-0.482803	0.000424198	0.00235042	0.00235042	-0.516151
KRCC1	ENSG00000172086	0.57391	0.000168408	0.00235297	0.748039	2.24922e-06	3.11776e-05	0.00235297	0.660975
LINC00342	ENSG00000232931	1.0878	0.00016924	0.00236222	1.71608	5.10768e-07	9.62155e-06	0.00236222	1.40194
ZNF839	ENSG00000022976	0.527235	4.79256e-06	0.000149052	0.425146	0.000432855	0.00239457	0.00239457	0.47619
AC091729.3	ENSG00000229043	0.56984	0.000173888	0.00241592	0.585319	0.000110181	0.000757513	0.00241592	0.577579
DACH2	ENSG00000126733	-0.751602	0.000173956	0.00241592	-1.07612	1.78009e-06	2.61313e-05	0.00241592	-0.913862
MISP3	ENSG00000141854	-1.10094	0.000174544	0.00242167	-1.21139	6.11335e-05	0.000465176	0.00242167	-1.15617
ATM	ENSG00000149311	0.505617	0.000176324	0.00243906	0.599697	7.91989e-06	8.77309e-05	0.00243906	0.552657
AC174065.1	ENSG00000262075	-0.907489	0.000176971	0.00244557	-1.33687	1.5028e-06	2.29581e-05	0.00244557	-1.12218
ACTR2	ENSG00000138071	-0.718666	1.00922e-05	0.000273493	-0.557495	0.000451141	0.00247798	0.00247798	-0.63808
CNTNAP1	ENSG00000108797	-0.581535	0.000183202	0.00252077	-1.0377	2.35885e-08	8.88626e-07	0.00252077	-0.80962
PRICKLE3	ENSG00000012211	-0.534215	0.000183319	0.00252077	-0.781257	2.89226e-07	6.19541e-06	0.00252077	-0.657736
AC016355.1	ENSG00000270964	0.788326	0.000184466	0.00253153	0.865034	5.9005e-05	0.000451203	0.00253153	0.82668
MFAP3L	ENSG00000198948	-0.631835	0.000184843	0.00253172	-0.667691	8.25053e-05	0.000596768	0.00253172	-0.649763
SRP14-AS1	ENSG00000248508	0.603505	0.000184798	0.00253172	0.725555	1.06699e-05	0.000112544	0.00253172	0.66453
DCUN1D5	ENSG00000137692	-0.410154	0.000188018	0.00257013	-0.539631	2.53228e-07	5.5879e-06	0.00257013	-0.474893
NUDT13	ENSG00000166321	0.789796	4.61178e-05	0.000840274	0.653734	0.000471603	0.00257107	0.00257107	0.721765
AP002026.1	ENSG00000246090	0.934771	0.000190004	0.00259218	1.03604	4.97537e-05	0.000392552	0.00259218	0.985406
MIEN1	ENSG00000141741	-0.578412	8.89474e-05	0.00142624	-0.518065	0.000480118	0.00261442	0.00261442	-0.548239
SEL1L	ENSG00000071537	0.444919	0.00019286	0.00261649	0.500572	1.62591e-05	0.000157955	0.00261649	0.472746
RILPL2	ENSG00000150977	-0.538163	0.000193575	0.00262289	-0.796117	2.63616e-07	5.75319e-06	0.00262289	-0.66714
AL035425.4	ENSG00000280322	1.026	0.000195734	0.00264502	1.20113	3.0337e-05	0.000263003	0.00264502	1.11356
AC099332.2	ENSG00000286996	0.900734	0.000196286	0.00264673	0.878313	0.000236138	0.00143982	0.00264673	0.889523
FADS2	ENSG00000134824	-0.494313	0.000199845	0.00267912	-0.923056	2.67626e-09	1.73857e-07	0.00267912	-0.708684
ZNF688	ENSG00000229809	0.78242	1.35638e-05	0.000339144	0.601436	0.000493668	0.00268294	0.00268294	0.691928
ULK1	ENSG00000177169	0.577765	0.000202582	0.00271319	0.995388	3.96724e-08	1.32898e-06	0.00271319	0.786577
RIPPLY2	ENSG00000203877	-0.753847	0.000203217	0.00271908	-0.983575	8.05752e-06	8.88737e-05	0.00271908	-0.868711
CLEC4F	ENSG00000152672	0.915158	0.000116843	0.00176944	0.789034	0.000503945	0.00273559	0.00273559	0.852096
TAF13	ENSG00000197780	-0.641433	2.36141e-05	0.000505051	-0.525518	0.000505625	0.0027415	0.0027415	-0.583476
S100A11	ENSG00000163191	-0.541117	0.000205583	0.00274545	-0.904242	4.68962e-08	1.53146e-06	0.00274545	-0.72268
ANGEL2	ENSG00000174606	0.494832	1.07824e-05	0.000289377	0.41324	0.000509543	0.00276166	0.00276166	0.454036
INSR	ENSG00000171105	0.464264	0.000207807	0.00277249	0.487844	7.9624e-05	0.000578335	0.00277249	0.476054
ATF3	ENSG00000162772	-1.45143	2.58669e-05	0.000540754	-1.08902	0.000512744	0.00277378	0.00277378	-1.27022
NQO2	ENSG00000124588	-0.43056	0.000212344	0.00281948	-0.465307	3.911e-05	0.00032115	0.00281948	-0.447934
AC008691.1	ENSG00000249738	1.2319	0.000213261	0.00282896	1.4953	1.93071e-05	0.000182342	0.00282896	1.3636
CDKL1	ENSG00000100490	-0.718972	1.42251e-05	0.000348037	-0.55714	0.000525913	0.00283272	0.00283272	-0.638056
PSME2	ENSG00000100911	-0.5032	0.000214173	0.00283565	-0.600283	8.89271e-06	9.68098e-05	0.00283565	-0.551741
RND1	ENSG00000172602	-1.07882	0.000214856	0.00284199	-1.2246	5.33666e-05	0.000415399	0.00284199	-1.15171
ZNF658B	ENSG00000198416	0.840953	0.00021585	0.00284972	0.915233	8.01795e-05	0.000581458	0.00284972	0.878093
COTL1	ENSG00000103187	-0.500936	0.000216071	0.00284993	-1.0616	3.62581e-10	4.2881e-08	0.00284993	-0.78127
TRIB3	ENSG00000101255	-0.644733	0.000216858	0.00285759	-1.31855	6.76807e-09	3.36578e-07	0.00285759	-0.981641
BAHCC1	ENSG00000266074	0.591861	0.00021763	0.00286021	0.814927	1.78764e-06	2.61873e-05	0.00286021	0.703394
SLC43A2	ENSG00000167703	-0.585098	0.00021763	0.00286021	-0.85163	8.10306e-07	1.38389e-05	0.00286021	-0.718364
RABEPK	ENSG00000136933	-0.507417	5.35002e-05	0.000941468	-0.447525	0.000533771	0.00286913	0.00286913	-0.477471
AL353795.3	ENSG00000279608	1.22321	0.000219463	0.002881	2.07769	1.39296e-07	3.55321e-06	0.002881	1.65045
KCNB1	ENSG00000158445	1.06786	0.000221512	0.00290241	1.30971	1.52798e-05	0.000150194	0.00290241	1.18878
IMP4	ENSG00000136718	-0.458642	0.000224489	0.00293313	-0.528769	1.3235e-05	0.000133328	0.00293313	-0.493705
LINC00680	ENSG00000215190	0.700528	0.000224754	0.00293383	0.862997	1.57514e-05	0.000153992	0.00293383	0.781762
CAMKV	ENSG00000164076	-0.487104	0.000226626	0.00294995	-0.62645	1.99017e-06	2.8435e-05	0.00294995	-0.556777
SREBF1	ENSG00000072310	-0.574191	0.000226608	0.00294995	-0.968692	7.34435e-08	2.13601e-06	0.00294995	-0.771441
IL12A	ENSG00000168811	-1.34253	0.000105511	0.00162799	-1.11798	0.000555529	0.00296524	0.00296524	-1.23025
CASC2	ENSG00000177640	0.54827	0.00022856	0.00297071	0.64703	1.43314e-05	0.000142413	0.00297071	0.59765
EPHA2	ENSG00000142627	-0.672117	0.000228648	0.00297071	-1.47565	3.34917e-09	2.05111e-07	0.00297071	-1.07389
AP1B1	ENSG00000100280	-0.421215	0.00023298	0.00301854	-0.424477	0.000196349	0.0012235	0.00301854	-0.422846
AC004148.1	ENSG00000263272	-0.781972	0.00023659	0.00305109	-0.726923	0.000456729	0.00250471	0.00305109	-0.754448
TIMM10	ENSG00000134809	-0.678125	2.03906e-05	0.000453552	-0.540968	0.000576016	0.00306342	0.00306342	-0.609547
DDIT3	ENSG00000175197	-1.0138	0.000239378	0.00308419	-1.12055	7.23167e-05	0.000537618	0.00308419	-1.06718
PSD4	ENSG00000125637	0.784885	3.31877e-07	1.88206e-05	0.501909	0.000580704	0.00308717	0.00308717	0.643397
HAGLR	ENSG00000224189	-0.51717	0.00024078	0.0030965	-0.721939	7.20227e-07	1.25629e-05	0.0030965	-0.619554
BRD8	ENSG00000112983	0.452408	0.000241153	0.00309844	0.554693	3.80176e-06	4.76145e-05	0.00309844	0.50355
DLL4	ENSG00000128917	-0.88511	0.000245036	0.00314316	-1.34687	1.47474e-06	2.25754e-05	0.00314316	-1.11599
AC108010.1	ENSG00000242588	0.712616	0.000246625	0.00315998	1.21349	1.51129e-07	3.75076e-06	0.00315998	0.963052
AHRR	ENSG00000286169	0.99753	1.35784e-07	9.53368e-06	0.779316	0.000600729	0.00317059	0.00317059	0.888423
TGFB2	ENSG00000092969	-1.19276	1.36657e-05	0.000339857	-0.826964	0.000602216	0.00317723	0.00317723	-1.00986
PSEN2	ENSG00000143801	-0.483308	0.000248479	0.00317971	-0.554618	1.95317e-05	0.000184041	0.00317971	-0.518963
CLBA1	ENSG00000140104	0.578261	0.000249948	0.00318787	0.848891	6.97451e-07	1.22124e-05	0.00318787	0.713576
TP53I13	ENSG00000167543	0.547822	1.13122e-05	0.000298668	0.44405	0.000608206	0.00320155	0.00320155	0.495936
GOLGA2P5	ENSG00000238105	0.717571	0.000133564	0.00194633	0.632568	0.00061324	0.00322438	0.00322438	0.67507
AL356274.2	ENSG00000279511	1.07373	0.000254273	0.0032371	1.69064	5.26497e-07	9.83786e-06	0.0032371	1.38219
TPPP3	ENSG00000159713	-0.671743	0.000254124	0.0032371	-1.23556	6.59191e-08	1.97928e-06	0.0032371	-0.953654
LIN52	ENSG00000205659	-0.498545	0.00025837	0.00328324	-0.475495	0.000550149	0.00294161	0.00328324	-0.48702
COQ3	ENSG00000132423	-0.561058	0.000259053	0.00328891	-0.89996	1.78523e-07	4.28641e-06	0.00328891	-0.730509
KNTC1	ENSG00000184445	0.675848	9.51319e-07	4.3079e-05	0.470536	0.000631594	0.00329967	0.00329967	0.573192
MORN4	ENSG00000171160	-0.619252	0.000194918	0.00263851	-0.565782	0.000633106	0.00330569	0.00330569	-0.592517
ZNF490	ENSG00000188033	0.535262	0.000260952	0.00331	0.831427	1.7208e-07	4.1629e-06	0.00331	0.683344
LRRC37A4P	ENSG00000214425	0.679836	0.000261399	0.00331264	0.871825	1.06076e-05	0.000112057	0.00331264	0.77583
PLXNA3	ENSG00000130827	0.734784	0.00026428	0.00334611	1.12388	1.05942e-06	1.73475e-05	0.00334611	0.92933
NIM1K	ENSG00000177453	-1.06908	0.000265113	0.00335055	-1.07757	0.000248061	0.00150263	0.00335055	-1.07333
TCEA2	ENSG00000171703	0.471626	0.000264923	0.00335055	0.691587	1.51358e-07	3.75076e-06	0.00335055	0.581607
CDH2	ENSG00000170558	0.402401	0.000265392	0.00335102	0.449952	1.85937e-05	0.000176806	0.00335102	0.426176
FAM229A	ENSG00000225828	0.810837	0.000267496	0.00336841	1.55595	3.7959e-08	1.28084e-06	0.00336841	1.18339
U73166.1	ENSG00000230454	0.927674	0.000268243	0.00337476	1.32154	2.79891e-06	3.71638e-05	0.00337476	1.12461
AC073508.3	ENSG00000278834	0.587349	0.000209835	0.00278883	0.540917	0.000650723	0.00337802	0.00337802	0.564133
PSMB10	ENSG00000205220	-0.931319	2.02973e-05	0.000452201	-0.680103	0.000652849	0.0033878	0.0033878	-0.805711
CCNYL1	ENSG00000163249	-0.609728	0.000269653	0.00338785	-0.682276	5.28668e-05	0.000412434	0.00338785	-0.646002
GPD1L	ENSG00000152642	-0.451603	0.000269771	0.00338785	-0.675216	7.34049e-08	2.13601e-06	0.00338785	-0.56341
NEURL2	ENSG00000124257	0.977305	0.000103621	0.00160451	0.822007	0.000653488	0.00338984	0.00338984	0.899656
RNASEH2B	ENSG00000136104	0.5266	2.94252e-05	0.000589437	0.444491	0.000670969	0.00346482	0.00346482	0.485546
NCAPD2	ENSG00000010292	0.440236	0.000277974	0.00347831	0.441717	0.000259763	0.00155925	0.00347831	0.440977
STMND1	ENSG00000230873	-1.16186	2.89766e-05	0.000583878	-0.830484	0.000675153	0.00348144	0.00348144	-0.996171
DIS3L	ENSG00000166938	0.523048	3.2682e-05	0.000639923	0.44374	0.000679307	0.00350027	0.00350027	0.483394
GADD45A	ENSG00000116717	-0.893855	0.000151356	0.00215589	-0.763698	0.000681277	0.00350782	0.00350782	-0.828776
TMEM116	ENSG00000198270	0.507245	0.000281116	0.0035113	0.662667	2.38499e-06	3.28279e-05	0.0035113	0.584956
GBA	ENSG00000177628	0.682318	9.80192e-06	0.000267189	0.519426	0.000686113	0.00353011	0.00353011	0.600872
C3orf52	ENSG00000114529	-0.532719	0.000283792	0.00354154	-0.554846	0.000143878	0.00094527	0.00354154	-0.543783
ZNF446	ENSG00000083838	0.542913	0.000284284	0.0035445	0.533792	0.000360025	0.00204539	0.0035445	0.538352
WFIKKN1	ENSG00000127578	0.955837	0.000284703	0.00354655	1.59431	2.36535e-07	5.27819e-06	0.00354655	1.27507
CRBN	ENSG00000113851	0.472156	0.000285762	0.00355655	0.461571	0.000420508	0.0023337	0.00355655	0.466864
POLR2E	ENSG00000099817	-0.569079	6.70549e-08	5.61667e-06	-0.386185	0.000695916	0.00357393	0.00357393	-0.477632
SAE1	ENSG00000142230	-0.427043	0.000289779	0.00359688	-0.652575	2.70619e-08	9.92649e-07	0.00359688	-0.539809
KYAT1	ENSG00000171097	-0.787166	5.42518e-05	0.000951082	-0.630173	0.000720331	0.00368028	0.00368028	-0.70867
EBF1	ENSG00000164330	-0.805199	0.000298723	0.00369471	-1.27574	1.02761e-06	1.69464e-05	0.00369471	-1.04047
INSM1	ENSG00000173404	-0.867595	0.000301084	0.0037206	-1.24207	4.14187e-06	5.1228e-05	0.0037206	-1.05483
TMEM37	ENSG00000171227	-0.742129	0.000301594	0.00372359	-1.6209	1.18802e-08	5.1774e-07	0.00372359	-1.18152
AL683813.1	ENSG00000232611	-0.825229	0.000302499	0.00373145	-0.886378	0.000130863	0.000872125	0.00373145	-0.855803
TES	ENSG00000135269	-0.446602	0.000303973	0.00374299	-0.606069	5.80778e-07	1.06657e-05	0.00374299	-0.526336
SEC61B	ENSG00000106803	-0.592604	3.28342e-05	0.000641098	-0.488641	0.000736537	0.00375205	0.00375205	-0.540622
CTSD	ENSG00000117984	0.450169	0.000137344	0.00199307	0.413485	0.00074025	0.00376269	0.00376269	0.431827
AC084082.1	ENSG00000253190	-2.18305	1.95425e-05	0.000438902	-1.46159	0.000740934	0.00376341	0.00376341	-1.82232
SIAH2	ENSG00000181788	-0.593418	0.000307113	0.00377496	-0.698964	2.83145e-05	0.000248816	0.00377496	-0.646191
DNAJB5	ENSG00000137094	-0.810686	1.52877e-05	0.000365171	-0.596444	0.000743755	0.00377636	0.00377636	-0.703565
SEPHS2	ENSG00000179918	-0.787686	0.000307902	0.00378132	-0.789175	0.000296078	0.00173308	0.00378132	-0.788431
P3H3	ENSG00000110811	-0.444471	0.000309976	0.00380007	-0.667823	7.13709e-08	2.10629e-06	0.00380007	-0.556147
OSER1-DT	ENSG00000223891	0.632742	0.000312697	0.00383006	0.675328	0.000125158	0.000842696	0.00383006	0.654035
YBX1	ENSG00000065978	-0.397657	0.000315278	0.00385827	-0.519847	4.69839e-07	9.02169e-06	0.00385827	-0.458752
HCN4	ENSG00000138622	-0.756991	0.00031881	0.00389122	-0.766125	0.000252278	0.00152221	0.00389122	-0.761558
MPC1	ENSG00000060762	-0.52393	0.000318683	0.00389122	-0.714034	1.76091e-06	2.59874e-05	0.00389122	-0.618982
ZNF546	ENSG00000187187	0.523962	0.000318319	0.00389122	0.850738	1.01117e-07	2.73487e-06	0.00389122	0.68735
CA12	ENSG00000074410	-0.53273	0.000322972	0.00392479	-0.799585	4.28989e-07	8.44731e-06	0.00392479	-0.666158
BYSL	ENSG00000112578	-0.459923	0.000326765	0.00396741	-0.530142	2.14427e-05	0.00019799	0.00396741	-0.495032
TTC17	ENSG00000052841	0.487235	0.000327091	0.00396791	0.584873	1.2287e-05	0.000125506	0.00396791	0.536054
C2orf92	ENSG00000228486	0.933873	0.000327378	0.00396792	1.43797	1.13232e-06	1.82828e-05	0.00396792	1.18592
COMMD4	ENSG00000140365	0.45112	0.000328377	0.00397311	0.459652	0.000230051	0.00140951	0.00397311	0.455386
PLBD2	ENSG00000151176	0.637585	0.000154769	0.00219104	0.563934	0.000790492	0.00398168	0.00398168	0.600759
SULT2B1	ENSG00000088002	-1.02368	0.000332181	0.00401563	-2.21238	3.83424e-07	7.72516e-06	0.00401563	-1.61803
ANKRD24	ENSG00000089847	0.775506	0.000332606	0.00401728	1.43625	7.73519e-08	2.22639e-06	0.00401728	1.10588
JAKMIP2	ENSG00000176049	-0.617716	0.000335538	0.00403866	-0.977531	5.65506e-07	1.04405e-05	0.00403866	-0.797623
SNHG7	ENSG00000233016	1.18553	6.91677e-11	2.18539e-08	0.467161	0.00081236	0.00407264	0.00407264	0.826346
AL513497.1	ENSG00000279443	0.901473	0.000339861	0.00408009	1.16849	1.2611e-05	0.000128114	0.00408009	1.03498
CFDP1	ENSG00000153774	-0.413624	0.000340329	0.00408218	-0.461291	3.04357e-05	0.000263296	0.00408218	-0.437457
RAB40A	ENSG00000172476	1.19513	0.000345152	0.00413647	1.59004	1.00586e-05	0.000107566	0.00413647	1.39258
MARS2	ENSG00000247626	-0.519358	2.83046e-05	0.000576122	-0.432246	0.000846505	0.00421863	0.00421863	-0.475802
NDUFAF5	ENSG00000101247	-0.67575	5.0603e-07	2.60549e-05	-0.449754	0.000847874	0.00422327	0.00422327	-0.562752
PAQR5	ENSG00000137819	-0.605224	0.000354412	0.00422921	-1.28382	5.74877e-09	3.01583e-07	0.00422921	-0.944523
SNX18P3	ENSG00000225345	0.916293	0.00035502	0.00423284	1.33238	2.91894e-06	3.85367e-05	0.00423284	1.12434
AC119673.2	ENSG00000286619	-0.63003	2.73499e-05	0.000561622	-0.50189	0.000850519	0.00423493	0.00423493	-0.56596
MAP3K7	ENSG00000135341	-0.395187	0.000357108	0.00425408	-0.477287	3.69689e-06	4.66499e-05	0.00425408	-0.436237
ZNF530	ENSG00000183647	0.638183	0.000360064	0.00428195	1.07012	2.37328e-07	5.2874e-06	0.00428195	0.854151
ARHGEF10L	ENSG00000074964	0.472549	0.000361008	0.00428585	0.455436	0.000660439	0.0034208	0.00428585	0.463993
RNVU1-15	ENSG00000207205	-0.861342	0.000361571	0.00428888	-1.54733	2.20499e-07	4.99247e-06	0.00428888	-1.20434
CCDC142	ENSG00000135637	0.455546	0.000361938	0.00428957	0.70308	6.57738e-08	1.97928e-06	0.00428957	0.579313
WDR97	ENSG00000179698	1.0648	0.00036856	0.00436062	1.5687	2.44241e-06	3.34525e-05	0.00436062	1.31675
RNF43	ENSG00000108375	-0.983066	0.000369279	0.00436541	-1.50987	2.5688e-06	3.47726e-05	0.00436541	-1.24647
RCBTB2	ENSG00000136161	0.663443	0.000371941	0.00438941	1.29332	2.80692e-08	1.02125e-06	0.00438941	0.978383
PMPCB	ENSG00000105819	0.587588	9.48237e-07	4.3079e-05	0.419284	0.000886502	0.00440306	0.00440306	0.503436
CYP4F26P	ENSG00000226562	0.782907	0.000379082	0.00445575	0.925096	5.85006e-05	0.00044858	0.00445575	0.854001
SAMD11	ENSG00000187634	0.5406	0.000384511	0.00450714	1.04114	1.10257e-08	4.91279e-07	0.00450714	0.79087
HIST2H2BF	ENSG00000203814	0.914753	3.13242e-10	8.37441e-08	0.423802	0.0009117	0.0045153	0.0045153	0.669277
STARD4	ENSG00000164211	-0.569395	0.000385985	0.00452061	-0.713255	1.34292e-05	0.000134699	0.00452061	-0.641325
ZDHHC11	ENSG00000188818	0.966472	0.000388329	0.00454159	1.73654	1.50968e-07	3.75076e-06	0.00454159	1.35151
WDR90	ENSG00000161996	0.582076	0.000396471	0.00462609	0.661538	6.33551e-05	0.000479457	0.00462609	0.621807
FGFR4	ENSG00000160867	-0.537396	0.000399248	0.00464465	-0.86489	2.52722e-07	5.5856e-06	0.00464465	-0.701143
SEZ6L2	ENSG00000174938	0.578484	7.10504e-06	0.000204926	0.442883	0.00094327	0.00464951	0.00464951	0.510684
AC012306.2	ENSG00000272667	1.0696	0.000403868	0.00469446	1.40754	1.46522e-05	0.000144876	0.00469446	1.23857
LZTFL1	ENSG00000163818	0.463229	0.000404699	0.00470018	0.506652	7.84227e-05	0.000572	0.00470018	0.484941
MEGF6	ENSG00000162591	0.616792	0.000405936	0.00470669	0.669501	0.000133612	0.000887893	0.00470669	0.643147
NIPAL2	ENSG00000104361	0.494354	0.000406685	0.00471144	0.66999	1.79928e-06	2.633e-05	0.00471144	0.582172
AC012306.3	ENSG00000286873	1.02046	0.000408544	0.00472904	1.79466	2.06956e-07	4.77924e-06	0.00472904	1.40756
SRPRA	ENSG00000182934	-0.503464	0.000232494	0.00301504	-0.460653	0.000966922	0.0047415	0.0047415	-0.482059
SOX21	ENSG00000125285	-0.695394	0.000411357	0.00475764	-1.33528	8.12539e-08	2.31474e-06	0.00475764	-1.01534
AC068888.1	ENSG00000257337	-0.596121	0.000181663	0.00250295	-0.525294	0.000971669	0.00475806	0.00475806	-0.560707
LARS2	ENSG00000011376	-0.410325	0.000412587	0.00476394	-0.466375	2.45714e-05	0.00022075	0.00476394	-0.43835
BX284613.2	ENSG00000231424	-0.84758	0.000415009	0.00478793	-1.34422	2.23126e-06	3.105e-05	0.00478793	-1.0959
AL591848.4	ENSG00000260855	1.06512	0.000419401	0.0048323	1.96461	1.37456e-07	3.51918e-06	0.0048323	1.51487
TMEM225B	ENSG00000244219	-1.4186	0.00041955	0.0048323	-1.40229	0.000471079	0.00257023	0.0048323	-1.41044
USP39	ENSG00000168883	-0.42728	0.000422037	0.00484889	-0.468185	6.53189e-05	0.000492176	0.00484889	-0.447733
PUM3	ENSG00000080608	-0.467273	0.000422522	0.00485046	-0.456517	0.000616745	0.00324036	0.00485046	-0.461895
ARL13B	ENSG00000169379	-0.543947	0.000424067	0.00486417	-0.600713	9.24838e-05	0.00065564	0.00486417	-0.57233
AC016394.2	ENSG00000272599	-0.786404	0.000425646	0.00487826	-0.960764	5.06299e-05	0.000398109	0.00487826	-0.873584
AL118511.1	ENSG00000223393	0.718143	0.000428051	0.00490179	0.994621	6.4567e-06	7.3756e-05	0.00490179	0.856382
LMNTD2	ENSG00000185522	1.0191	5.90504e-07	2.95294e-05	0.591288	0.00100638	0.00490386	0.00490386	0.805195
HIST2H2AB	ENSG00000184270	0.824597	1.50777e-07	1.03767e-05	0.48252	0.001008	0.00491001	0.00491001	0.653558
LTB4R2	ENSG00000213906	0.723449	0.000429541	0.00491076	1.01801	6.36839e-06	7.28669e-05	0.00491076	0.870729
MDGA1	ENSG00000112139	0.493702	0.000429328	0.00491076	0.476972	0.000730157	0.00372227	0.00491076	0.485337
ARNTL	ENSG00000133794	-0.554861	0.000432354	0.00491865	-0.536884	0.000646584	0.00336282	0.00491865	-0.545873
LPXN	ENSG00000110031	0.647576	0.000431597	0.00491865	0.731856	8.54785e-05	0.000613802	0.00491865	0.689716
AMIGO2	ENSG00000139211	-0.899234	0.00043407	0.00493413	-1.83845	7.54257e-08	2.18908e-06	0.00493413	-1.36884
IRX6	ENSG00000159387	-0.735429	0.000438169	0.00497259	-1.79052	4.81146e-09	2.6863e-07	0.00497259	-1.26297
ISYNA1	ENSG00000105655	0.426834	0.000445497	0.0050352	0.451159	0.000146616	0.000959176	0.0050352	0.438997
MZF1-AS1	ENSG00000267858	0.61215	0.000445288	0.0050352	1.14622	4.27289e-08	1.40762e-06	0.0050352	0.879188
FAM167A	ENSG00000154319	-0.730961	0.000447744	0.00505238	-1.15111	1.80295e-06	2.63561e-05	0.00505238	-0.941036
GYPC	ENSG00000136732	-0.460211	0.000449165	0.0050643	-1.07866	7.51235e-11	1.37417e-08	0.0050643	-0.769437
IDI1	ENSG00000067064	-0.93579	0.000453359	0.00510253	-0.945628	0.000397241	0.00222231	0.00510253	-0.940709
PCLO	ENSG00000186472	0.707682	0.000456633	0.00513186	1.00051	6.53536e-06	7.4532e-05	0.00513186	0.854098
NUDC	ENSG00000090273	-0.943169	3.98059e-08	4.00392e-06	-0.494691	0.00106345	0.00514229	0.00514229	-0.71893
TMEM63A	ENSG00000196187	0.596179	0.000462575	0.00519444	0.639685	0.000176931	0.00112366	0.00519444	0.617932
CLEC2D	ENSG00000069493	0.922195	0.000468182	0.00525316	1.40326	2.28381e-06	3.15915e-05	0.00525316	1.16273
LTK	ENSG00000062524	0.665128	4.55198e-05	0.000830467	0.531426	0.00108973	0.00525658	0.00525658	0.598277
SBDSP1	ENSG00000225648	-0.618589	0.000469714	0.0052661	-0.590925	0.000790421	0.00398168	0.0052661	-0.604757
SLC25A10	ENSG00000183048	-0.498869	0.00047865	0.00535333	-0.679594	2.45695e-06	3.35856e-05	0.00535333	-0.589231
ZFHX4	ENSG00000091656	0.575771	0.000485349	0.00541519	1.03231	8.52192e-08	2.40308e-06	0.00541519	0.804041
EPSTI1	ENSG00000133106	-0.79832	0.000489012	0.00545168	-1.42218	6.68641e-07	1.18263e-05	0.00545168	-1.11025
PAK1IP1	ENSG00000111845	-0.594685	0.00049193	0.00547982	-0.598191	0.000440336	0.00242919	0.00547982	-0.596438
CCDC171	ENSG00000164989	0.459807	0.000494415	0.00550309	0.555543	1.44204e-05	0.000142991	0.00550309	0.507675
ATG101	ENSG00000123395	-0.615186	3.76133e-05	0.000715321	-0.49041	0.00117198	0.00558165	0.00558165	-0.552798
GTPBP6	ENSG00000178605	-0.549147	1.16742e-05	0.000304492	-0.428138	0.00117604	0.00559714	0.00559714	-0.488643
CACYBP	ENSG00000116161	-0.456687	0.000507272	0.00564168	-0.463477	0.00038994	0.00218675	0.00564168	-0.460082
EPS8L2	ENSG00000177106	1.32693	0.000508073	0.00564607	2.70118	3.32032e-08	1.15977e-06	0.00564607	2.01405
CKMT1B	ENSG00000237289	-0.589284	0.000512381	0.0056894	-1.26497	7.56892e-09	3.67913e-07	0.0056894	-0.927127
FOXP4-AS1	ENSG00000234753	-1.42262	2.61998e-06	9.29158e-05	-0.794183	0.001202	0.00570118	0.00570118	-1.1084
MSRB1	ENSG00000198736	-0.686746	0.000514607	0.00570955	-0.637484	0.00113287	0.00542689	0.00570955	-0.662115
ZNF180	ENSG00000167384	0.579535	0.000515887	0.00571008	0.753694	1.16706e-05	0.000120449	0.00571008	0.666614
NR2C2	ENSG00000177463	0.450811	0.000517391	0.00572217	0.447348	0.000587834	0.00311673	0.00572217	0.449079
HOXC9	ENSG00000180806	0.528753	0.000360667	0.00428546	0.486144	0.00120837	0.00572361	0.00572361	0.507449
OLFML2B	ENSG00000162745	-0.925596	0.000518461	0.00572944	-1.78648	2.63146e-07	5.75198e-06	0.00572944	-1.35604
A2M-AS1	ENSG00000245105	0.880564	0.00052165	0.00575113	1.2597	5.12674e-06	6.12828e-05	0.00575113	1.07013
CASP10	ENSG00000003400	-0.684333	0.000522724	0.00575113	-1.73728	2.28963e-09	1.53031e-07	0.00575113	-1.21081
HBQ1	ENSG00000086506	-0.614147	0.000522906	0.00575113	-0.780229	2.37051e-05	0.00021455	0.00575113	-0.697188
ASTN1	ENSG00000152092	0.564106	0.000523348	0.00575145	-0.776875	8.14911e-06	8.97694e-05	0.00575145	-0.106385
LHPP	ENSG00000107902	-0.813596	1.98754e-06	7.50838e-05	-0.52028	0.00121841	0.00575549	0.00575549	-0.666938
FAM98A	ENSG00000119812	-0.619894	7.67882e-07	3.65571e-05	-0.423012	0.00122063	0.00576007	0.00576007	-0.521453
SOX21-AS1	ENSG00000227640	-0.647063	0.000526725	0.00578399	-1.23859	9.03958e-08	2.50595e-06	0.00578399	-0.942827
TENT5C	ENSG00000183508	-0.622661	0.000528674	0.00579378	-0.697442	0.000118398	0.000804873	0.00579378	-0.660051
PCK1	ENSG00000124253	-1.00583	0.00052997	0.00579495	-2.40206	2.71708e-08	9.94021e-07	0.00579495	-1.70395
CDC37L1-DT	ENSG00000273061	0.921195	0.000530893	0.0057977	1.13176	4.0155e-05	0.000327987	0.0057977	1.02648
UTP15	ENSG00000164338	-0.651837	3.16801e-06	0.000109285	-0.458851	0.00123459	0.00581805	0.00581805	-0.555344
UCP2	ENSG00000175567	-0.704332	0.000533386	0.00582036	-0.877586	4.57781e-05	0.000366172	0.00582036	-0.790959
GAS5	ENSG00000234741	0.466473	0.000353131	0.00422118	0.433335	0.00123555	0.0058206	0.0058206	0.449904
LONRF3	ENSG00000175556	-0.569455	0.000534817	0.0058314	-1.18974	9.27687e-09	4.28248e-07	0.0058314	-0.8796
MR1	ENSG00000153029	0.522683	0.000388429	0.00454159	0.482179	0.00124103	0.00584446	0.00584446	0.502431
MRPS12	ENSG00000128626	-0.491705	0.000540427	0.00588795	-0.566969	5.05738e-05	0.000397893	0.00588795	-0.529337
NIBAN2	ENSG00000136830	-0.445619	2.24649e-05	0.000484948	-0.37445	0.00126149	0.00592979	0.00592979	-0.410034
SNHG29	ENSG00000175061	0.430338	0.000548127	0.00595782	0.493748	3.64287e-05	0.000305079	0.00595782	0.462043
SFR1	ENSG00000156384	1.21278	2.40568e-08	2.65427e-06	0.565094	0.00127294	0.00597447	0.00597447	0.888936
ING4	ENSG00000111653	0.459319	0.000550125	0.00597488	0.496115	0.000138585	0.000915515	0.00597488	0.477717
UBAP1L	ENSG00000246922	0.937173	0.000550858	0.00597816	1.74361	1.46797e-07	3.69037e-06	0.00597816	1.34039
FAM95C	ENSG00000283486	0.875788	0.000551661	0.0059822	1.26672	5.5766e-06	6.57557e-05	0.0059822	1.07126
PRR5L	ENSG00000135362	-0.708909	0.000558942	0.00605172	-0.914159	3.25168e-05	0.000278527	0.00605172	-0.811534
AL513477.1	ENSG00000269896	0.661457	0.000562275	0.00607362	1.31639	3.61693e-08	1.23655e-06	0.00607362	0.988922
ETFBKMT	ENSG00000139160	0.584335	0.00056469	0.00608601	0.643043	0.000146574	0.000959176	0.00608601	0.613689
LINC02593	ENSG00000223764	0.619507	0.000564747	0.00608601	1.10615	1.8717e-07	4.44033e-06	0.00608601	0.862827
PARP6	ENSG00000137817	0.534687	0.000565011	0.00608601	0.627583	4.93544e-05	0.000389843	0.00608601	0.581135
SERPINF1	ENSG00000132386	-0.445712	0.000566618	0.00609685	-1.32011	1.10614e-12	4.27153e-10	0.00609685	-0.882911
WASHC2C	ENSG00000172661	0.592323	7.96566e-05	0.00130503	0.490835	0.00130605	0.00610718	0.00610718	0.541579
DPY19L4	ENSG00000156162	0.553012	0.000364658	0.00431812	0.504271	0.00130796	0.00611409	0.00611409	0.528641
GUCY1A2	ENSG00000152402	0.558674	0.000570151	0.00612537	0.601942	0.000190182	0.00119364	0.00612537	0.580308
ERMAP	ENSG00000164010	0.602693	0.000287378	0.00357346	0.535654	0.00131416	0.00613686	0.00613686	0.569174
LRRC8D	ENSG00000171492	-0.44189	0.000575209	0.00617018	-0.626393	5.96462e-07	1.08613e-05	0.00617018	-0.534142
SPOCD1	ENSG00000134668	1.36819	1.33921e-08	1.67728e-06	0.60303	0.00134068	0.00624601	0.00624601	0.98561
ATP9A	ENSG00000054793	0.397013	0.000590705	0.00632101	0.487885	5.32236e-06	6.31865e-05	0.00632101	0.442449
CFAP43	ENSG00000197748	0.720549	0.000591314	0.00632101	0.925903	3.17398e-05	0.000273387	0.00632101	0.823226
PKM	ENSG00000067225	-0.439158	0.000591256	0.00632101	-0.475617	0.000134424	0.000891686	0.00632101	-0.457387
TRNP1	ENSG00000253368	0.553558	0.000589801	0.00632101	0.621534	0.000109287	0.00075211	0.00632101	0.587546
ANTXR1	ENSG00000169604	0.434172	0.000595746	0.00636103	0.876562	6.66383e-10	6.60123e-08	0.00636103	0.655367
DNM1P35	ENSG00000246877	1.25141	0.000596654	0.00636584	1.52966	6.00265e-05	0.000457504	0.00636584	1.39053
LMBRD2	ENSG00000164187	0.558703	0.000129816	0.00189968	0.477336	0.001398	0.00647835	0.00647835	0.518019
AC118344.1	ENSG00000205041	0.894669	0.000622176	0.00660463	1.01544	0.000145397	0.000952999	0.00660463	0.955052
COA4	ENSG00000181924	-0.576204	6.8963e-06	0.00020099	-0.429593	0.00142947	0.00660873	0.00660873	-0.502898
KCNC1	ENSG00000129159	0.693242	0.0006249	0.00662147	1.13078	1.18888e-06	1.90193e-05	0.00662147	0.912011
AC015813.1	ENSG00000264112	0.885444	0.000626696	0.00663543	1.02071	0.000129786	0.000866762	0.00663543	0.953079
C1orf56	ENSG00000143443	0.54327	0.000629651	0.00666107	0.60477	0.000128465	0.000859444	0.00666107	0.57402
RASSF8-AS1	ENSG00000246695	0.538724	0.000630076	0.00666107	0.856874	5.09258e-07	9.60612e-06	0.00666107	0.697799
FOXO3	ENSG00000118689	0.390245	0.000639645	0.00673663	0.505069	1.47612e-06	2.25754e-05	0.00673663	0.447657
GTF2IP12	ENSG00000283050	0.763948	0.000640999	0.00674577	1.23526	1.60912e-06	2.41838e-05	0.00674577	0.999606
SLC27A5	ENSG00000083807	-0.484562	0.00064724	0.00680115	-0.46682	0.00109955	0.00529656	0.00680115	-0.475691
ZNF623	ENSG00000183309	0.408279	0.000654229	0.0068694	0.476525	2.43164e-05	0.000219226	0.0068694	0.442402
CPM	ENSG00000135678	-0.606701	0.000655266	0.0068751	-1.39279	6.26967e-09	3.16949e-07	0.0068751	-0.999746
SYT14	ENSG00000143469	0.980868	0.000659939	0.00690848	0.914471	0.00122133	0.00576145	0.00690848	0.947669
KTI12	ENSG00000198841	-0.531806	0.000664275	0.00694865	-0.567527	0.000250065	0.0015128	0.00694865	-0.549667
EIF3E	ENSG00000104408	0.445544	0.000665729	0.00695862	0.53274	2.42627e-05	0.000218884	0.00695862	0.489142
CAMKMT	ENSG00000143919	-0.576343	0.00066744	0.00697126	-0.670221	8.47858e-05	0.000610481	0.00697126	-0.623282
SDHB	ENSG00000117118	-0.465535	0.000668141	0.00697335	-0.686305	5.88592e-07	1.07808e-05	0.00697335	-0.57592
SYT2	ENSG00000143858	-0.611617	0.000669172	0.00697886	-1.19505	6.85003e-08	2.03917e-06	0.00697886	-0.903336
ARL15	ENSG00000185305	-0.836039	0.000160525	0.00226101	-0.667073	0.00152948	0.00701283	0.00701283	-0.751556
SETDB1	ENSG00000143379	0.462451	4.62641e-05	0.000841836	0.390299	0.00152929	0.00701283	0.00701283	0.426375
POLR3E	ENSG00000058600	-0.486892	1.62847e-05	0.000381769	-0.391248	0.00153078	0.00701647	0.00701647	-0.43907
CHORDC1	ENSG00000110172	-0.865283	1.29229e-07	9.21301e-06	-0.47548	0.00156571	0.00716237	0.00716237	-0.670381
PPIEL	ENSG00000243970	0.724029	0.000691767	0.00717682	1.07327	5.95017e-06	6.93372e-05	0.00717682	0.898651
SPHK1	ENSG00000176170	-0.562963	0.000693148	0.00718579	-1.12703	3.0488e-08	1.084e-06	0.00718579	-0.844998
ABRAXAS1	ENSG00000163322	0.477294	4.72405e-05	0.000854017	0.399252	0.00157572	0.00720106	0.00720106	0.438273
XKR5	ENSG00000275591	0.633568	0.000696388	0.00720327	0.625151	0.0007691	0.00388519	0.00720327	0.629359
CCNL2	ENSG00000221978	0.586966	0.000697973	0.00720571	0.686198	8.74749e-05	0.000625232	0.00720571	0.636582
RFX5	ENSG00000143390	-0.449987	0.000698179	0.00720571	-0.531119	3.45618e-05	0.000292796	0.00720571	-0.490553
PUSL1	ENSG00000169972	-0.453442	0.000703166	0.0072518	-0.488971	0.000189696	0.00119166	0.0072518	-0.471206
MAP4K1	ENSG00000104814	0.776864	0.000443132	0.00502072	0.682498	0.00159161	0.00726412	0.00726412	0.729681
PCF11	ENSG00000165494	0.485105	0.000706282	0.00726929	0.875449	3.47177e-08	1.20087e-06	0.00726929	0.680277
LINC02846	ENSG00000260193	0.752384	0.000717438	0.00735042	1.51861	5.23164e-08	1.63439e-06	0.00735042	1.1355
SRP54-AS1	ENSG00000258704	-0.911203	4.8409e-05	0.000870611	-0.644377	0.00162358	0.00739304	0.00739304	-0.77779
CHURC1	ENSG00000258289	0.551722	0.000559929	0.00605769	0.50835	0.00163126	0.00742075	0.00742075	0.530036
AL162458.1	ENSG00000285796	0.725526	0.000725931	0.00743144	1.19589	1.33619e-06	2.08951e-05	0.00743144	0.960708
LINC00882	ENSG00000242759	0.746677	0.000731131	0.00747916	0.722784	0.000960957	0.00471739	0.00747916	0.734731
DDX3X	ENSG00000215301	-0.668296	0.000420044	0.00483399	-0.591745	0.00166914	0.00755104	0.00755104	-0.630021
FCGRT	ENSG00000104870	0.485623	0.000743463	0.00759414	0.516552	0.00027929	0.00165291	0.00759414	0.501088
PCED1A	ENSG00000132635	0.467372	0.000658559	0.00689923	0.439832	0.00169533	0.0076521	0.0076521	0.453602
FBXO25	ENSG00000147364	0.451613	0.000761965	0.00776032	0.607057	3.18671e-06	4.13261e-05	0.00776032	0.529335
AP002495.1	ENSG00000254469	0.523115	0.000762769	0.00776282	0.590374	0.000123227	0.000834035	0.00776282	0.556745
NUMBL	ENSG00000105245	-0.544571	0.00076841	0.00780879	-0.949912	2.35515e-07	5.26388e-06	0.00780879	-0.747242
FAM81A	ENSG00000157470	-0.506572	0.000769594	0.00780941	-0.543993	0.000259167	0.00155635	0.00780941	-0.525283
WDFY3	ENSG00000163625	0.441442	0.000772638	0.00783458	0.65711	3.65101e-07	7.41321e-06	0.00783458	0.549276
SLC41A3	ENSG00000114544	0.536838	1.87746e-05	0.000424398	0.418712	0.00175536	0.00787192	0.00787192	0.477775
PDIA3P1	ENSG00000180867	0.781481	0.000542147	0.00590206	0.688437	0.00175709	0.00787714	0.00787714	0.734959
GRIN1	ENSG00000176884	0.890529	6.77962e-05	0.00114381	0.656849	0.00175839	0.00787792	0.00787792	0.773689
NOG	ENSG00000183691	-0.734378	0.000782751	0.0079198	-1.39434	3.32293e-07	6.91549e-06	0.0079198	-1.06436
EML2	ENSG00000125746	-0.661315	0.000786813	0.00795511	-1.33764	8.37385e-08	2.36612e-06	0.00795511	-0.999476
PHACTR3	ENSG00000087495	-0.874388	0.000787497	0.00795624	-1.615	5.94817e-07	1.08613e-05	0.00795624	-1.24469
DYRK1B	ENSG00000105204	0.493871	0.000790959	0.00798541	0.832283	1.46132e-07	3.6803e-06	0.00798541	0.663077
ZNF684	ENSG00000117010	-0.527912	0.000795251	0.00802291	-0.499621	0.00156763	0.00716883	0.00802291	-0.513766
FOXO1	ENSG00000150907	0.49597	0.000804448	0.00808636	0.795877	3.38416e-07	6.99058e-06	0.00808636	0.645924
NEIL2	ENSG00000154328	-0.454433	0.000805933	0.00809543	-0.618069	2.93721e-06	3.87152e-05	0.00809543	-0.536251
SNHG6	ENSG00000245910	0.452076	0.000809705	0.00811573	0.480474	0.000283439	0.00167106	0.00811573	0.466275
CENPP	ENSG00000188312	0.438054	0.000811869	0.00813156	0.438419	0.000779907	0.00393263	0.00813156	0.438236
SNCA	ENSG00000145335	-0.445732	0.000813735	0.00814351	-0.468912	0.000329285	0.00189318	0.00814351	-0.457322
NLN	ENSG00000123213	-0.436952	0.000817357	0.008163	-0.447358	0.000533912	0.00286913	0.008163	-0.442155
NDUFS5	ENSG00000168653	-0.509531	0.000819339	0.00817692	-0.596247	7.54845e-05	0.000556998	0.00817692	-0.552889
RASGRF2	ENSG00000113319	-0.496546	0.000820968	0.0081873	-1.11337	1.6794e-09	1.23529e-07	0.0081873	-0.804957
ZNF548	ENSG00000188785	0.552441	0.000832547	0.00828494	1.03601	7.29896e-08	2.13601e-06	0.00828494	0.794225
PER1	ENSG00000179094	-0.648247	4.1383e-05	0.000767761	-0.495857	0.00186663	0.00829334	0.00829334	-0.572052
WEE2-AS1	ENSG00000228775	0.545612	0.000836172	0.00830913	0.745698	7.80571e-06	8.67135e-05	0.00830913	0.645655
AC090164.5	ENSG00000286733	0.614227	0.000840613	0.00834133	1.00251	1.15552e-06	1.86143e-05	0.00834133	0.808367
TMEM145	ENSG00000167619	0.728623	0.000684435	0.00712202	0.657732	0.00188153	0.00834623	0.00834623	0.693178
TRAPPC6A	ENSG00000007255	0.552456	0.000189208	0.00258386	0.47195	0.00189092	0.00838518	0.00838518	0.512203
CDH4	ENSG00000179242	-0.876387	0.000846999	0.00839272	-1.04535	0.000134568	0.000891686	0.00839272	-0.960871
DARS-AS1	ENSG00000231890	0.912663	0.00084863	0.00840289	1.00587	0.000284395	0.00167599	0.00840289	0.959266
QTRT1	ENSG00000213339	0.440113	0.000853832	0.00844237	0.551697	1.25458e-05	0.000127822	0.00844237	0.495905
TRMT6	ENSG00000089195	-0.5043	0.000872092	0.00860456	-0.551164	0.000227958	0.00139977	0.00860456	-0.527732
SYBU	ENSG00000147642	-0.546259	0.000874472	0.00862192	-0.69446	2.88167e-05	0.000252339	0.00862192	-0.62036
FGD6	ENSG00000180263	-0.47039	0.000886977	0.00873282	-0.505644	0.000268118	0.00159905	0.00873282	-0.488017
MAGI2-AS3	ENSG00000234456	0.48128	0.000887786	0.00873461	0.670781	3.26822e-06	4.21865e-05	0.00873461	0.57603
GIGYF1	ENSG00000146830	0.507952	0.000892564	0.00876255	0.869644	2.10474e-07	4.82839e-06	0.00876255	0.688798
ZNF776	ENSG00000152443	0.573116	0.000893073	0.00876255	1.10137	7.68547e-08	2.21667e-06	0.00876255	0.837244
POPDC3	ENSG00000132429	-0.552932	0.000895253	0.00877702	-1.0393	1.07624e-07	2.8773e-06	0.00877702	-0.796116
TIGD5	ENSG00000179886	0.581833	0.000619369	0.00659301	0.528565	0.00199596	0.00879498	0.00879498	0.555199
AC011912.1	ENSG00000279145	-0.776278	0.000172217	0.00239655	-0.61154	0.00199824	0.00880214	0.00880214	-0.693909
POLR2J3	ENSG00000168255	-0.526901	0.000899955	0.0088125	1.1985	8.97941e-06	9.7221e-05	0.0088125	0.335801
POLR2J3	ENSG00000168255	-0.526901	0.000899955	0.0088125	-0.604059	0.000126434	0.000848065	0.0088125	-0.56548
VLDLR	ENSG00000147852	-0.623213	0.000901004	0.00881475	-0.90109	1.03106e-05	0.000109418	0.00881475	-0.762152
IL1R1	ENSG00000115594	-0.758456	0.000902935	0.00882742	-1.28513	2.36322e-06	3.25605e-05	0.00882742	-1.02179
QPCTL	ENSG00000011478	-0.700114	1.91123e-05	0.000430631	-0.502065	0.00200795	0.00883929	0.00883929	-0.601089
TNKS	ENSG00000173273	0.522015	0.000175142	0.00242755	0.446419	0.00200989	0.00884226	0.00884226	0.484217
CCDC124	ENSG00000007080	-0.882395	1.39461e-06	5.71915e-05	-0.517657	0.00201844	0.00886864	0.00886864	-0.700026
FBXO36	ENSG00000153832	-0.716831	0.000910641	0.00889026	-0.983364	2.791e-05	0.000245884	0.00889026	-0.850098
SNAPC3	ENSG00000164975	-0.438833	0.000910117	0.00889026	-0.55416	1.19777e-05	0.000122888	0.00889026	-0.496496
PPARGC1A	ENSG00000109819	-0.624119	0.000914945	0.0089135	-1.20781	1.67458e-07	4.08421e-06	0.0089135	-0.915965
EFR3B	ENSG00000084710	-0.455461	0.000919516	0.00893943	-0.517354	0.000101877	0.000710631	0.00893943	-0.486408
KMT2A	ENSG00000118058	0.606918	0.000927996	0.00900279	0.823175	2.04128e-05	0.000190583	0.00900279	0.715046
AC011498.7	ENSG00000280239	1.04895	0.00093982	0.00909845	1.88453	7.25068e-07	1.26073e-05	0.00909845	1.46674
KCTD2	ENSG00000180901	0.40757	0.000943714	0.0091298	0.45867	8.74274e-05	0.000625214	0.0091298	0.43312
TYRO3P	ENSG00000259581	0.831667	0.000947822	0.00916316	1.30758	3.38618e-06	4.34424e-05	0.00916316	1.06962
EIF5B	ENSG00000158417	-0.978151	3.27775e-05	0.00064089	-0.658754	0.00210102	0.00918504	0.00918504	-0.818453
TMEM171	ENSG00000157111	-0.862003	0.000953442	0.00920366	-1.71318	3.57139e-07	7.31215e-06	0.00920366	-1.28759
PCYOX1	ENSG00000116005	0.3931	0.000958419	0.00923991	0.495242	5.78758e-06	6.78406e-05	0.00923991	0.444171
JPX	ENSG00000225470	0.421055	0.000966444	0.00930889	0.730886	1.49163e-08	6.17161e-07	0.00930889	0.575971
NHLRC3	ENSG00000188811	0.481332	0.000970356	0.00932911	0.535213	0.000180665	0.00114476	0.00932911	0.508272
AL035530.2	ENSG00000271913	0.552159	0.00097313	0.00934622	0.96554	2.65606e-07	5.78755e-06	0.00934622	0.75885
HMGCS1	ENSG00000112972	-0.880756	7.6687e-07	3.65571e-05	-0.501746	0.00214413	0.00934999	0.00934999	-0.691251
ADRM1	ENSG00000130706	-0.443559	0.000334924	0.00403866	-0.399845	0.00216028	0.00941152	0.00941152	-0.421702
GEM	ENSG00000164949	-0.717624	0.000988365	0.00946752	-1.27018	1.23835e-06	1.96749e-05	0.00946752	-0.993902
GNG7	ENSG00000176533	-0.53593	0.000988478	0.00946752	-0.558601	0.000550664	0.00294322	0.00946752	-0.547266
MFSD3	ENSG00000167700	-0.531758	0.000988839	0.00946752	-0.57504	0.000339661	0.001944	0.00946752	-0.553399
SNHG1	ENSG00000255717	0.941265	3.20924e-07	1.84359e-05	0.506472	0.00218399	0.00949697	0.00949697	0.723869
MIR4500HG	ENSG00000228824	-0.805043	0.0009946	0.00950305	-0.948825	0.000201451	0.00125137	0.00950305	-0.876934
CCDC14	ENSG00000175455	0.609157	0.000996863	0.00951813	0.722728	0.000123537	0.000835155	0.00951813	0.665942
TFE3	ENSG00000068323	-0.536428	2.38002e-05	0.00050825	-0.415669	0.00219309	0.00952762	0.00952762	-0.476049
TSNAXIP1	ENSG00000102904	0.879276	0.000999988	0.00954141	1.07127	0.000109338	0.00075211	0.00954141	0.975273
RFLNA	ENSG00000178882	-2.03494	0.000436657	0.00495949	-1.51674	0.0022003	0.00954711	0.00954711	-1.77584
DUSP4	ENSG00000120875	-0.741046	0.00101066	0.00963659	-1.92035	7.98705e-09	3.85541e-07	0.00963659	-1.3307
AC027031.2	ENSG00000254615	-1.00533	2.66423e-05	0.000551983	-0.65252	0.00223001	0.00966513	0.00966513	-0.828926
RAB39B	ENSG00000155961	-0.549913	0.0010219	0.00973044	-0.733722	1.74444e-05	0.000167828	0.00973044	-0.641817
DNAJC22	ENSG00000178401	0.547852	0.00103188	0.00981874	-0.897834	1.58746e-06	2.39879e-05	0.00981874	-0.174991
MOB3B	ENSG00000120162	-0.544482	0.000689967	0.00716349	-0.494067	0.00228491	0.00986181	0.00986181	-0.519275
ZNF585B	ENSG00000245680	0.454298	0.00103744	0.00986486	0.838819	1.91136e-08	7.42226e-07	0.00986486	0.646559
RRNAD1	ENSG00000143303	0.400402	0.00103887	0.00987174	0.466091	4.42703e-05	0.000356367	0.00987174	0.433247
CCDC102A	ENSG00000135736	0.487031	0.00104386	0.00991244	0.551948	0.000150398	0.000980692	0.00991244	0.519489
TOMM5	ENSG00000175768	-0.472797	0.000338344	0.00406891	-0.420026	0.00230264	0.00992316	0.00992316	-0.446411
MSMO1	ENSG00000052802	-0.869834	0.00104664	0.00993199	-0.824381	0.00159147	0.00726412	0.00993199	-0.847108
MT1X	ENSG00000187193	-0.679449	0.00105377	0.00997924	-0.672189	0.00112992	0.00541476	0.00997924	-0.675819
SEC61G	ENSG00000132432	-0.520122	0.00106158	0.010042	-0.51664	0.00113643	0.00544029	0.010042	-0.518381
2006-03-01	ENSG00000145495	0.49236	0.0010691	0.0100917	0.527319	0.000390634	0.00218887	0.0100917	0.50984
AC010336.1	ENSG00000214248	0.610352	0.00107309	0.0101096	1.08477	4.40599e-07	8.62705e-06	0.0101096	0.847559
FGGY	ENSG00000172456	0.481352	0.00107267	0.0101096	0.53247	0.000221365	0.00136277	0.0101096	0.506911
GCNT2	ENSG00000111846	-0.647185	0.00107517	0.0101198	-2.04156	2.76342e-10	3.55713e-08	0.0101198	-1.34437
CHST6	ENSG00000183196	-0.570116	0.00107749	0.010124	-1.00617	5.1508e-07	9.66348e-06	0.010124	-0.788142
ID1	ENSG00000125968	0.718605	0.00107727	0.010124	0.953702	5.08136e-05	0.000399328	0.010124	0.836153
SOGA1	ENSG00000149639	0.506736	0.00107779	0.010124	0.756659	2.08642e-06	2.9477e-05	0.010124	0.631698
SLC9A3-AS1	ENSG00000225138	0.675921	0.00108661	0.0101862	1.54231	2.14905e-08	8.23342e-07	0.0101862	1.10912
ACSS1	ENSG00000154930	-0.505461	0.00109277	0.0102301	-0.824704	5.90859e-07	1.08081e-05	0.0102301	-0.665082
SLC44A5	ENSG00000137968	0.805815	2.41804e-06	8.70871e-05	0.497501	0.00238488	0.0102361	0.0102361	0.651658
HOXA5	ENSG00000106004	0.746981	0.00109672	0.0102601	0.891438	0.000195546	0.0012196	0.0102601	0.819209
PRKG2	ENSG00000138669	-0.717965	0.00109927	0.0102771	-1.24576	1.75502e-06	2.5928e-05	0.0102771	-0.981865
PLAU	ENSG00000122861	-0.968086	0.00110463	0.0103064	-1.71173	3.73231e-06	4.68838e-05	0.0103064	-1.33991
COX14	ENSG00000178449	-0.511419	0.000689372	0.00716267	-0.465829	0.00242338	0.0103853	0.0103853	-0.488624
EPRS	ENSG00000136628	-0.460422	0.00111565	0.0103918	-0.551672	5.58664e-05	0.000431846	0.0103918	-0.506047
PSMD6-AS2	ENSG00000239653	0.880962	0.00112048	0.0104263	1.2942	1.07851e-05	0.000113587	0.0104263	1.08758
ULBP2	ENSG00000131015	-0.923569	0.00112401	0.0104522	-0.89795	0.00136705	0.00635398	0.0104522	-0.910759
SEMA3F	ENSG00000001617	-0.577582	0.00112649	0.0104668	-0.761413	3.20533e-05	0.000275575	0.0104668	-0.669498
HAUS4	ENSG00000092036	0.596184	1.64087e-05	0.000383119	0.439357	0.00244575	0.0104672	0.0104672	0.517771
DALRD3	ENSG00000178149	0.49737	0.00113037	0.0104903	0.502833	0.00095729	0.00470588	0.0104903	0.500102
PBXIP1	ENSG00000163346	0.522486	0.000179212	0.00247163	0.440963	0.00245472	0.0105002	0.0105002	0.481724
PNRC1	ENSG00000146278	0.575446	0.00113454	0.0105149	0.804363	1.40749e-05	0.000140366	0.0105149	0.689904
NFIL3	ENSG00000165030	-0.621222	7.48529e-05	0.00123734	-0.482159	0.00246063	0.0105157	0.0105157	-0.551691
PSMD7	ENSG00000103035	-0.500238	0.000431226	0.00491865	-0.444574	0.00246038	0.0105157	0.0105157	-0.472406
GFOD1	ENSG00000145990	-0.43765	0.00113943	0.0105532	-0.556488	1.44534e-05	0.000143215	0.0105532	-0.497069
PMAIP1	ENSG00000141682	-0.783105	0.00114394	0.0105809	-0.900475	0.000306269	0.00178149	0.0105809	-0.84179
TKTL1	ENSG00000007350	-0.76432	0.00114352	0.0105809	-1.12189	2.23873e-05	0.000205296	0.0105809	-0.943105
PKD1	ENSG00000008710	0.550329	0.00116088	0.010702	0.92582	8.67585e-07	1.46196e-05	0.010702	0.738075
AL645608.2	ENSG00000230699	0.82028	0.00116418	0.0107253	1.28988	5.89452e-06	6.87463e-05	0.0107253	1.05508
PROCA1	ENSG00000167525	0.683752	0.00116498	0.0107256	0.751409	0.000418687	0.00232613	0.0107256	0.717581
ZNF606	ENSG00000166704	0.556101	0.00116768	0.0107433	0.919184	1.09506e-06	1.77844e-05	0.0107433	0.737642
FERMT2	ENSG00000073712	-0.412954	0.00117169	0.010773	-0.507552	2.05148e-05	0.000191279	0.010773	-0.460253
CUTC	ENSG00000119929	-0.493144	0.00117646	0.0108026	-0.538592	0.00031921	0.00184365	0.0108026	-0.515868
HIST1H2BD	ENSG00000158373	0.744428	9.07968e-08	7.2129e-06	0.42161	0.00256135	0.0109059	0.0109059	0.583019
APOO	ENSG00000184831	-0.436638	0.0011927	0.0109373	-0.500782	0.000107487	0.000743794	0.0109373	-0.46871
AC092279.2	ENSG00000279425	1.03615	0.00119557	0.0109564	1.60833	6.25814e-06	7.19014e-05	0.0109564	1.32224
FZD8	ENSG00000177283	0.482797	0.00119713	0.0109634	0.734232	1.22905e-06	1.95718e-05	0.0109634	0.608515
POLR2J3	ENSG00000285437	0.783773	0.00119934	0.0109695	1.1985	8.97941e-06	9.7221e-05	0.0109695	0.991137
POLR2J3	ENSG00000285437	0.783773	0.00119934	0.0109695	-0.604059	0.000126434	0.000848065	0.0109695	0.0898568
AL158151.1	ENSG00000204055	-1.43341	0.00120163	0.0109829	-1.54713	0.0010344	0.00501927	0.0109829	-1.49027
GMDS-DT	ENSG00000250903	0.491801	0.00120934	0.011031	0.591085	7.09597e-05	0.000530082	0.011031	0.541443
TMEM94	ENSG00000177728	0.491531	0.00111274	0.0103751	0.461543	0.0026001	0.0110472	0.0110472	0.476537
KMT2C	ENSG00000055609	0.511616	0.00122815	0.0111885	0.901342	2.60869e-07	5.71463e-06	0.0111885	0.706479
N4BP2L2-IT2	ENSG00000281026	0.797585	0.00123401	0.0112346	1.34717	2.26949e-06	3.14247e-05	0.0112346	1.07238
EIF4E2	ENSG00000135930	-0.460026	0.00102086	0.00972725	-0.430819	0.00267547	0.0113156	0.0113156	-0.445422
TAS2R4	ENSG00000127364	0.99011	0.00124559	0.0113178	2.14732	4.81816e-08	1.55411e-06	0.0113178	1.56872
GRID2	ENSG00000152208	-0.77332	0.00124648	0.0113185	-1.37708	2.21516e-06	3.09499e-05	0.0113185	-1.0752
FPGS	ENSG00000136877	-0.396659	0.00125013	0.0113442	-0.401959	0.000961327	0.00471739	0.0113442	-0.399309
QDPR	ENSG00000151552	-0.79061	0.000191635	0.00260677	-0.610721	0.00269031	0.0113645	0.0113645	-0.700665
CCDC191	ENSG00000163617	0.528891	0.00125444	0.0113758	0.847692	1.26216e-06	1.99543e-05	0.0113758	0.688291
OCEL1	ENSG00000099330	-0.598956	0.00126481	0.0114475	-0.641354	0.000564694	0.00300666	0.0114475	-0.620155
VASN	ENSG00000168140	0.639939	0.00126755	0.0114575	1.04806	2.52255e-06	3.43136e-05	0.0114575	0.843998
CEP162	ENSG00000135315	0.579106	0.00127107	0.0114817	0.762062	3.7078e-05	0.000309077	0.0114817	0.670584
ABTB2	ENSG00000166016	-0.430647	0.00128716	0.011612	-0.424005	0.00161182	0.00734915	0.011612	-0.427326
SULF1	ENSG00000137573	-0.575079	0.00128689	0.011612	-0.829059	1.1958e-05	0.000122868	0.011612	-0.702069
C6orf163	ENSG00000203872	0.907226	0.00129528	0.0116701	1.53957	2.03795e-06	2.89393e-05	0.0116701	1.2234
UCHL5	ENSG00000116750	-0.404508	0.00129507	0.0116701	-0.577034	8.4354e-07	1.43127e-05	0.0116701	-0.490771
CXXC4	ENSG00000168772	0.618572	0.00115964	0.010702	0.56808	0.0027843	0.0116976	0.0116976	0.593326
SELENOP	ENSG00000250722	0.578006	4.93483e-05	0.000885214	0.44529	0.00278862	0.0117087	0.0117087	0.511648
TMEM99	ENSG00000167920	0.708474	9.66425e-05	0.00151468	0.537423	0.00278961	0.0117093	0.0117093	0.622949
TCOF1	ENSG00000070814	-0.560967	0.000146232	0.00210013	-0.457672	0.00280326	0.0117488	0.0117488	-0.509319
ARHGEF3	ENSG00000163947	-0.414157	0.00131077	0.0117944	-0.687278	5.22796e-08	1.63439e-06	0.0117944	-0.550718
ADPRM	ENSG00000170222	0.607521	0.00023367	0.00302367	0.499994	0.00282174	0.0118192	0.0118192	0.553758
YBEY	ENSG00000182362	0.499336	0.00132332	0.0118842	0.751606	2.24027e-06	3.11442e-05	0.0118842	0.625471
RAD23A	ENSG00000179262	-0.508316	0.00132605	0.0118934	-0.488401	0.00220271	0.00955447	0.0118934	-0.498358
FOXK1	ENSG00000164916	0.443891	0.000562088	0.00607362	0.403008	0.00286048	0.011949	0.011949	0.42345
ACSL4	ENSG00000068366	-0.429662	0.00134054	0.0120078	-0.840805	5.82248e-09	3.04301e-07	0.0120078	-0.635234
UBE3B	ENSG00000151148	0.437608	0.0013442	0.0120329	0.563346	1.48359e-05	0.00014637	0.0120329	0.500477
GLDN	ENSG00000186417	-0.557309	0.00136369	0.0121995	-1.09826	1.29434e-07	3.34207e-06	0.0121995	-0.827785
CCDC181	ENSG00000117477	-0.575243	0.00136518	0.012205	-0.591387	0.000950084	0.00467873	0.012205	-0.583315
RGS16	ENSG00000143333	-0.782643	0.00138147	0.0123214	-1.18487	1.5696e-05	0.000153558	0.0123214	-0.983758
P2RX4	ENSG00000135124	0.53484	0.000117137	0.00177005	0.434074	0.00297256	0.0123652	0.0123652	0.484457
CDNF	ENSG00000185267	0.854896	0.001389	0.0123781	1.12264	6.75178e-05	0.000507369	0.0123781	0.988766
WASHC2A	ENSG00000099290	0.528587	0.00139029	0.0123797	0.536733	0.00112892	0.00541182	0.0123797	0.53266
ANKRD36C	ENSG00000174501	0.659288	0.00139364	0.0123926	1.03431	7.10721e-06	8.00036e-05	0.0123926	0.846797
B4GALNT4	ENSG00000182272	0.484711	0.00139516	0.0123926	0.659624	1.11021e-05	0.000116221	0.0123926	0.572168
DNHD1	ENSG00000179532	0.692334	0.00139559	0.0123926	1.28124	6.94172e-07	1.21848e-05	0.0123926	0.986787
CCDC58	ENSG00000160124	-0.50921	0.000934589	0.00905411	-0.465162	0.00300057	0.0124668	0.0124668	-0.487186
HOXA-AS3	ENSG00000254369	0.728747	0.00140818	0.0124771	0.827059	0.000386981	0.00217586	0.0124771	0.777903
PGAM5	ENSG00000247077	-0.417991	0.00141385	0.0125114	-0.655262	2.13914e-07	4.89117e-06	0.0125114	-0.536627
AC120114.1	ENSG00000247735	0.776743	4.72406e-05	0.000854017	0.548871	0.00302098	0.0125441	0.0125441	0.662807
ZNF431	ENSG00000196705	0.640734	0.0014237	0.0125825	0.773057	0.000178061	0.00112981	0.0125825	0.706896
AMH	ENSG00000104899	0.809443	0.00142631	0.0125976	1.52391	7.2753e-07	1.26111e-05	0.0125976	1.16668
ZNF224	ENSG00000267680	0.524569	0.00143848	0.0126889	0.889092	7.38372e-07	1.27831e-05	0.0126889	0.70683
PXMP4	ENSG00000101417	0.552113	0.000298418	0.00369422	0.465578	0.00306168	0.0126904	0.0126904	0.508846
CORO1A	ENSG00000102879	-0.591659	0.00144009	0.0126951	-1.00516	2.09839e-06	2.9586e-05	0.0126951	-0.798408
AL669831.1	ENSG00000228327	0.678906	0.0014431	0.0127055	1.11074	3.77625e-06	4.73376e-05	0.0127055	0.894822
FAM72C	ENSG00000263513	-0.71703	0.0014496	0.0127466	-0.682096	0.00206705	0.0090593	0.0127466	-0.699563
KRTAP19-1	ENSG00000184351	-0.946244	0.00145511	0.0127869	-1.33877	6.01307e-05	0.000458047	0.0127869	-1.14251
OSTF1	ENSG00000134996	-0.433476	0.00145802	0.0128045	-0.957699	9.21618e-10	8.2107e-08	0.0128045	-0.695587
ANKRD36	ENSG00000135976	0.639622	0.00146152	0.0128271	1.14643	1.04252e-06	1.71112e-05	0.0128271	0.893026
SLC25A19	ENSG00000125454	-0.537421	2.90217e-05	0.000583878	-0.409514	0.00313419	0.01296	0.01296	-0.473467
PCBD2	ENSG00000132570	0.502812	0.00148008	0.0129654	0.506806	0.00129869	0.00607482	0.0129654	0.504809
TRNT1	ENSG00000072756	-0.660442	7.03511e-06	0.000203754	-0.446048	0.00313851	0.012974	0.012974	-0.553245
ACVRL1	ENSG00000139567	0.981688	1.51948e-05	0.000364205	-0.647557	0.00314052	0.0129784	0.0129784	0.167066
TMEM63C	ENSG00000165548	-0.536197	0.00149204	0.0130537	-0.60638	0.000295336	0.00173068	0.0130537	-0.571289
ZFP69B	ENSG00000187801	-0.899457	3.10577e-05	0.000615954	-0.578732	0.00320545	0.0131919	0.0131919	-0.739094
C19orf38	ENSG00000214212	1.08642	0.00063575	0.00670068	0.90602	0.00321215	0.0132062	0.0132062	0.996218
LINC01534	ENSG00000225975	0.739821	0.00151366	0.0132262	1.26221	2.4902e-06	3.40067e-05	0.0132262	1.00101
DDX39A	ENSG00000123136	-0.4229	0.0015271	0.0133102	-0.421062	0.00162844	0.00741276	0.0133102	-0.421981
YOD1	ENSG00000180667	-0.629438	0.00153197	0.0133276	-0.687754	0.000581948	0.0030926	0.0133276	-0.658596
PMM2	ENSG00000140650	-0.517142	0.000893147	0.00876255	-0.466589	0.00328653	0.013454	0.013454	-0.491865
PLD6	ENSG00000179598	-0.556149	0.000196106	0.00264673	-0.454268	0.00329219	0.0134651	0.0134651	-0.505208
SPX	ENSG00000134548	-0.769943	0.00155126	0.013487	-1.87744	6.51173e-08	1.96796e-06	0.013487	-1.32369
CARD9	ENSG00000187796	0.780169	0.00157386	0.0136578	1.4602	5.56471e-07	1.03147e-05	0.0136578	1.12018
AC018413.1	ENSG00000265778	-0.864954	0.001594	0.0138067	-0.823168	0.00225101	0.00973966	0.0138067	-0.844061
CFAP44	ENSG00000206530	0.553685	0.00160169	0.0138388	1.25981	1.175e-08	5.14626e-07	0.0138388	0.906747
DNAJA3	ENSG00000103423	-0.383071	0.00160555	0.0138474	-0.513037	2.59618e-06	3.51091e-05	0.0138474	-0.448054
PREP	ENSG00000085377	-0.420963	0.00160421	0.0138474	-0.528944	2.45267e-05	0.000220684	0.0138474	-0.474954
NDUFB6	ENSG00000165264	-0.443656	0.00043036	0.00491608	-0.393178	0.00341529	0.0139154	0.0139154	-0.418417
BRPF3	ENSG00000096070	0.571878	0.00163313	0.0140668	1.08216	3.11252e-07	6.54619e-06	0.0140668	0.827021
ANKRD36B	ENSG00000196912	0.653262	0.00163853	0.0140871	1.19828	9.17035e-07	1.54155e-05	0.0140871	0.92577
SRGAP2B	ENSG00000196369	-0.530636	0.00163761	0.0140871	-0.571689	0.000624253	0.00327238	0.0140871	-0.551163
FDXACB1	ENSG00000255561	-0.52593	0.000798461	0.0080378	-0.46684	0.00346711	0.0140976	0.0140976	-0.496385
ARHGAP33	ENSG00000004777	0.612888	0.00164227	0.0141018	1.05527	1.82828e-06	2.66423e-05	0.0141018	0.834078
ESRRG	ENSG00000196482	-0.623653	0.00164419	0.0141096	-1.044	3.6294e-06	4.60364e-05	0.0141096	-0.833826
RITA1	ENSG00000139405	-0.420588	0.00165185	0.0141666	-0.762933	2.11066e-08	8.1281e-07	0.0141666	-0.59176
ZRANB3	ENSG00000121988	0.423223	0.00161949	0.0139579	0.402614	0.00351085	0.014238	0.014238	0.412918
UBA52	ENSG00000221983	0.402817	0.0016631	0.0142455	0.446861	0.000239818	0.0014597	0.0142455	0.424839
TIMM21	ENSG00000075336	-0.437438	0.000717488	0.00735042	-0.396799	0.00352412	0.0142835	0.0142835	-0.417118
TMEM101	ENSG00000091947	0.524471	0.000573879	0.00616067	0.457773	0.00354624	0.0143522	0.0143522	0.491122
UNC13A	ENSG00000130477	0.755856	0.00020831	0.00277388	0.578538	0.00358073	0.0144623	0.0144623	0.667197
FAM131A	ENSG00000175182	-0.522445	0.00172231	0.0147073	-0.56209	0.000661509	0.00342499	0.0147073	-0.542268
RRP12	ENSG00000052749	-0.793249	5.81261e-09	9.07634e-07	-0.392731	0.00366497	0.0147597	0.0147597	-0.59299
LURAP1L	ENSG00000153714	-0.964945	0.00172993	0.0147634	-1.51719	4.27318e-05	0.000345985	0.0147634	-1.24107
FTX	ENSG00000230590	0.894292	0.0017549	0.0149215	1.54706	3.6398e-06	4.60842e-05	0.0149215	1.22068
IFRD2	ENSG00000214706	-0.415569	0.00178397	0.0151409	-0.480736	0.000133569	0.000887893	0.0151409	-0.448152
WDR4	ENSG00000160193	-1.10889	5.13294e-06	0.000156831	-0.605471	0.00384716	0.0154086	0.0154086	-0.85718
GRPEL1	ENSG00000109519	-0.445919	0.00181915	0.01543	-0.565587	3.60539e-05	0.000302487	0.01543	-0.505753
ERVK9-11	ENSG00000269486	0.989178	0.00182257	0.0154496	1.88308	7.44842e-07	1.28791e-05	0.0154496	1.43613
ISOC1	ENSG00000066583	-0.418987	0.0018316	0.0155167	-0.427815	0.00128152	0.00600665	0.0155167	-0.423401
UTS2R	ENSG00000181408	0.823768	0.00185447	0.0156913	0.829009	0.00180188	0.00803136	0.0156913	0.826389
MOK	ENSG00000080823	0.522221	0.00186687	0.0157771	0.616776	0.00020479	0.00126984	0.0157771	0.569499
NCL	ENSG00000115053	-0.501136	9.38556e-05	0.00148821	-0.401827	0.00395338	0.0158022	0.0158022	-0.451482
ZHX2	ENSG00000178764	-0.543913	0.00106184	0.010042	-0.485598	0.00395721	0.0158129	0.0158129	-0.514755
RBM44	ENSG00000177483	-0.917543	0.00187379	0.0158259	-0.901431	0.00207828	0.00909705	0.0158259	-0.909487
HMGXB3	ENSG00000113716	-0.390339	0.00189511	0.0159768	-0.422071	0.000418258	0.00232492	0.0159768	-0.406205
PRDM16-DT	ENSG00000177133	0.746379	0.000744741	0.00760161	0.623253	0.0040193	0.0160104	0.0160104	0.684816
FAT3	ENSG00000165323	0.415454	0.0019004	0.0160118	0.481382	0.000140609	0.00092598	0.0160118	0.448418
HSP90AA1	ENSG00000080824	-1.04854	2.75199e-07	1.63496e-05	-0.509579	0.00403796	0.0160755	0.0160755	-0.779057
SEMA3C	ENSG00000075223	-0.850942	6.25512e-06	0.000187008	-0.507944	0.00404343	0.0160881	0.0160881	-0.679443
GPI	ENSG00000105220	-0.388888	0.00191748	0.016136	-0.437109	0.000192545	0.00120629	0.016136	-0.412998
GPLD1	ENSG00000112293	0.48653	0.00192913	0.0162047	0.517956	0.000809403	0.00406221	0.0162047	0.502243
FAM66D	ENSG00000255052	0.629481	0.00194611	0.0163276	0.715257	0.000446363	0.00245659	0.0163276	0.672369
DNM1P47	ENSG00000259660	0.832009	0.00194925	0.0163441	1.1483	5.48826e-05	0.000425532	0.0163441	0.990154
THG1L	ENSG00000113272	0.622025	2.70076e-05	0.000556237	0.443419	0.00418416	0.0165816	0.0165816	0.532722
MED12	ENSG00000184634	0.469089	0.00200417	0.0167742	0.540976	0.000250861	0.00151497	0.0167742	0.505032
DCST1-AS1	ENSG00000232093	-0.59434	0.00200916	0.0168059	-0.974958	5.79377e-06	6.78559e-05	0.0168059	-0.784649
PTS	ENSG00000150787	-0.536565	0.000432016	0.00491865	-0.451223	0.00425619	0.0168144	0.0168144	-0.493894
PLA2G4A	ENSG00000116711	-0.506719	0.00202521	0.0169299	-1.30556	1.54126e-09	1.18075e-07	0.0169299	-0.906139
SZT2	ENSG00000198198	0.507141	0.00203027	0.016962	0.744688	8.5447e-06	9.33374e-05	0.016962	0.625914
AIDA	ENSG00000186063	-0.56963	0.00105023	0.00995246	-0.501417	0.00433971	0.017086	0.017086	-0.535523
TPI1P2	ENSG00000230359	0.856623	0.00204838	0.0171031	0.870989	0.00163021	0.00741841	0.0171031	0.863806
CRIP2	ENSG00000182809	0.613675	0.00205179	0.017113	0.675744	0.000727318	0.00370916	0.017113	0.64471
B3GALT6	ENSG00000176022	0.462638	0.00206407	0.0172031	0.50724	0.000545082	0.002919	0.0172031	0.484939
FAM241B	ENSG00000171224	-0.770831	0.000382898	0.00449203	-0.595473	0.00437994	0.0172151	0.0172151	-0.683152
ZC3H8	ENSG00000144161	0.518184	0.00207427	0.0172579	0.682264	4.96477e-05	0.000391937	0.0172579	0.600224
OSGIN2	ENSG00000164823	-0.450481	0.00210172	0.0174585	-0.500568	0.000421724	0.00233764	0.0174585	-0.475524
ALYREF	ENSG00000183684	-0.415407	0.0004321	0.00491865	-0.367518	0.00445689	0.0175027	0.0175027	-0.391462
SLC19A3	ENSG00000135917	-0.711264	0.00211392	0.0175444	-1.13176	1.52873e-05	0.000150194	0.0175444	-0.921511
PAXBP1-AS1	ENSG00000238197	0.513155	0.00211953	0.0175705	0.541978	0.0010245	0.00497966	0.0175705	0.527566
HRK	ENSG00000135116	-0.476533	6.55936e-05	0.0011107	-0.378958	0.00450369	0.0176566	0.0176566	-0.427745
AC092279.1	ENSG00000268362	0.581744	0.00213745	0.0176979	1.19804	1.50274e-07	3.75076e-06	0.0176979	0.88989
DKK3	ENSG00000050165	-0.804315	0.00214604	0.0177479	-1.67403	1.01735e-06	1.68371e-05	0.0177479	-1.23917
RNU6ATAC	ENSG00000221676	-0.698925	0.0021526	0.0177916	-0.881751	0.000201244	0.00125065	0.0177916	-0.790338
TMC7	ENSG00000170537	-0.500163	0.00216187	0.0178576	-1.00268	9.062e-08	2.50595e-06	0.0178576	-0.751419
NDUFAF2	ENSG00000164182	-0.675842	0.00139096	0.0123797	-0.592655	0.00456418	0.0178585	0.0178585	-0.634248
FDFT1	ENSG00000079459	-0.419424	0.00217263	0.0179252	-0.60965	2.3434e-06	3.23515e-05	0.0179252	-0.514537
SMN1	ENSG00000172062	-0.491479	0.00217218	0.0179252	-0.622024	7.82822e-05	0.000571575	0.0179252	-0.556752
PGAM1	ENSG00000171314	-0.393905	0.00218022	0.0179772	-0.740337	5.65968e-09	3.00309e-07	0.0179772	-0.567121
TPK1	ENSG00000196511	-0.653548	0.00056793	0.00610624	-0.533794	0.00463822	0.018082	0.018082	-0.593671
CLMP	ENSG00000166250	-0.442175	0.00219758	0.0180988	-1.38627	1.02449e-11	2.59617e-09	0.0180988	-0.914222
DISP3	ENSG00000204624	0.676553	0.00220765	0.0181312	0.668491	0.00234557	0.0100829	0.0181312	0.672522
TENT5B	ENSG00000158246	-0.600092	0.00220732	0.0181312	-1.31302	1.47556e-07	3.70275e-06	0.0181312	-0.956557
LIAS	ENSG00000121897	1.06687	7.18024e-08	5.94165e-06	0.484824	0.00465712	0.0181455	0.0181455	0.775848
RDM1	ENSG00000278023	-0.472931	0.00221634	0.0181886	-0.689912	6.92712e-06	7.82297e-05	0.0181886	-0.581422
KPNA3	ENSG00000102753	-0.412729	0.00221905	0.0182001	-0.484268	0.000134487	0.000891686	0.0182001	-0.448498
PVR	ENSG00000073008	-0.477136	0.00222923	0.0182504	-0.461244	0.00337006	0.0137392	0.0182504	-0.46919
SHPK	ENSG00000197417	-0.492493	0.00223043	0.0182504	-0.538651	0.000661741	0.00342499	0.0182504	-0.515572
JOSD2	ENSG00000161677	0.496137	0.00224256	0.0183388	0.506127	0.0017425	0.00782652	0.0183388	0.501132
TRIM36	ENSG00000152503	-0.614668	0.00224399	0.0183398	-0.66882	0.000914995	0.00453001	0.0183398	-0.641744
LINC01126	ENSG00000279873	0.622293	0.00224809	0.0183625	1.17248	7.5881e-07	1.30881e-05	0.0183625	0.897388
CWC27	ENSG00000153015	-0.503188	0.00226075	0.0184442	-0.505199	0.00211783	0.00924689	0.0184442	-0.504193
COMMD9	ENSG00000110442	0.493154	0.00227105	0.0185065	0.467352	0.0042562	0.0168144	0.0185065	0.480253
CCNB3	ENSG00000147082	0.593616	0.00229236	0.0186583	0.610192	0.00165567	0.00750967	0.0186583	0.601904
AL356599.1	ENSG00000235652	0.623043	0.00152288	0.0132817	0.55289	0.00481435	0.0186796	0.0186796	0.587966
NCOA4	ENSG00000266412	0.537018	3.60591e-06	0.00011964	0.37383	0.00483338	0.0187378	0.0187378	0.455424
SLITRK3	ENSG00000121871	-0.737673	0.00230503	0.0187395	-1.22681	1.07339e-05	0.000113133	0.0187395	-0.982242
SAP30L	ENSG00000164576	0.424543	0.00231932	0.0188165	0.715889	1.74513e-07	4.20465e-06	0.0188165	0.570216
TMEM232	ENSG00000186952	0.677675	0.00231992	0.0188165	1.34349	5.02532e-07	9.51798e-06	0.0188165	1.01058
ACVR2B	ENSG00000114739	0.380108	0.00232977	0.0188744	0.42153	0.000298792	0.0017453	0.0188744	0.400819
PLPP7	ENSG00000160539	0.838884	1.27433e-05	0.000322204	0.515851	0.00493925	0.0190896	0.0190896	0.677367
SETD1B	ENSG00000139718	0.572012	0.00237543	0.0192107	1.27743	5.20078e-08	1.63439e-06	0.0192107	0.924723
SCARNA7	ENSG00000238741	0.575788	0.00238918	0.0193107	0.861133	2.05392e-05	0.000191378	0.0193107	0.718461
AC009120.2	ENSG00000259972	0.698378	0.00241028	0.0194699	1.21943	4.0524e-06	5.03004e-05	0.0194699	0.958903
PRDX5	ENSG00000126432	-0.428341	0.00242677	0.0195918	-0.442541	0.00148014	0.00682256	0.0195918	-0.435441
ZNF266	ENSG00000174652	0.456832	0.00243026	0.0196086	0.575816	7.06889e-05	0.000529196	0.0196086	0.516324
LETM1	ENSG00000168924	-0.420655	0.000444098	0.00502756	-0.368623	0.00509351	0.0196149	0.0196149	-0.394639
JAG1	ENSG00000101384	-0.500626	0.00243365	0.0196244	-0.757834	7.28797e-06	8.18395e-05	0.0196244	-0.62923
LSM10	ENSG00000181817	-1.10669	3.10465e-06	0.000107535	-0.569547	0.00514457	0.0197951	0.0197951	-0.83812
AMDHD2	ENSG00000162066	0.583977	0.00247358	0.0198543	0.618119	0.00135037	0.00628276	0.0198543	0.601048
AC007038.1	ENSG00000229127	0.8345	0.00248419	0.0199051	1.37066	8.00499e-06	8.84622e-05	0.0199051	1.10258
ZNF638	ENSG00000075292	0.453453	0.00248303	0.0199051	0.674882	4.23269e-06	5.22092e-05	0.0199051	0.564167
ETV1	ENSG00000006468	-0.618088	0.0024914	0.0199513	-0.867623	7.14763e-05	0.000532795	0.0199513	-0.742856
GRID1	ENSG00000182771	0.417078	0.00250506	0.0200491	0.514542	6.47008e-05	0.000488843	0.0200491	0.46581
GMPR	ENSG00000137198	-0.58879	0.002515	0.0201171	-1.44702	2.86195e-08	1.03391e-06	0.0201171	-1.0179
RNU5D-1	ENSG00000200169	-0.676746	0.00251792	0.0201289	-1.2439	2.40859e-06	3.30871e-05	0.0201289	-0.960322
MRNIP	ENSG00000161010	0.514485	0.00253557	0.0202327	0.757964	1.33753e-05	0.000134352	0.0202327	0.636224
CDKN2B-AS1	ENSG00000240498	0.572328	0.0025443	0.0202815	1.01257	1.9554e-06	2.81698e-05	0.0202815	0.792451
HIST1H2AC	ENSG00000180573	1.0964	1.6651e-07	1.1035e-05	0.49993	0.005334	0.020411	0.020411	0.798167
PNMA2	ENSG00000240694	0.406655	0.00258504	0.0205708	0.480285	0.000137532	0.000909597	0.0205708	0.44347
DCPS	ENSG00000110063	-0.381129	0.00259126	0.0206085	-0.428834	0.000255631	0.00153976	0.0206085	-0.404982
AC006453.2	ENSG00000283196	-0.73854	0.000635709	0.00670068	-0.583633	0.00541816	0.0206913	0.0206913	-0.661087
AQP4	ENSG00000171885	-0.810333	0.00262832	0.0208674	-1.93505	2.19407e-07	4.97584e-06	0.0208674	-1.37269
CISD3	ENSG00000277972	-0.457683	0.00264701	0.0209919	-0.595799	4.9006e-05	0.000387753	0.0209919	-0.526741
HES6	ENSG00000144485	-0.442036	0.00266017	0.0210605	-0.595005	2.3506e-05	0.000213112	0.0210605	-0.51852
TMEM25	ENSG00000149582	0.418555	0.0026602	0.0210605	0.470133	0.000399202	0.00223239	0.0210605	0.444344
UBA1	ENSG00000130985	-0.44418	0.000914189	0.00891332	-0.39514	0.00552974	0.0210615	0.0210615	-0.41966
DDX39B	ENSG00000198563	0.53067	0.00267234	0.0211204	0.782344	1.81824e-05	0.000173727	0.0211204	0.656507
GART	ENSG00000159131	-0.371206	0.0027003	0.0213051	-0.53078	9.88803e-07	1.64234e-05	0.0213051	-0.450993
CCDC84-DT	ENSG00000255121	0.575784	0.0027128	0.0213916	0.897992	1.36602e-05	0.000136622	0.0213916	0.736888
OGFR	ENSG00000060491	0.385073	0.00272706	0.02147	0.445698	0.000164243	0.00105416	0.02147	0.415385
YIPF4	ENSG00000119820	0.503089	0.00273891	0.0215486	0.645287	0.000102021	0.000710926	0.0215486	0.574188
FAM13B	ENSG00000031003	0.53888	0.00274585	0.0215881	0.986411	1.02315e-06	1.68929e-05	0.0215881	0.762646
LINC02606	ENSG00000284693	0.779781	0.00274704	0.0215881	0.751493	0.00351535	0.0142521	0.0215881	0.765637
CCND3	ENSG00000112576	-0.416792	0.00275995	0.0216725	-0.543055	2.87196e-05	0.00025174	0.0216725	-0.479924
MDH2	ENSG00000146701	-0.376961	0.00277547	0.0217746	-0.512052	4.3241e-06	5.31508e-05	0.0217746	-0.444506
CYP20A1	ENSG00000119004	0.461455	0.00277912	0.0217868	0.513385	0.000625312	0.00327547	0.0217868	0.48742
FBXO45	ENSG00000174013	-0.528507	0.00280302	0.0218756	-0.668848	0.000152898	0.000994659	0.0218756	-0.598677
LINC01033	ENSG00000249069	-0.713671	0.00280408	0.0218756	-1.43209	3.26142e-06	4.21377e-05	0.0218756	-1.07288
RAB3A	ENSG00000105649	-0.85308	0.00282051	0.0219791	-0.790643	0.00461573	0.0180095	0.0219791	-0.821861
NRL	ENSG00000129535	-0.657978	0.00282321	0.0219879	-1.05651	2.20251e-05	0.000202776	0.0219879	-0.857246
ZNF681	ENSG00000196172	0.448887	0.00284095	0.0220765	0.680045	3.40972e-06	4.36482e-05	0.0220765	0.564466
ACAP3	ENSG00000131584	0.505986	0.00284514	0.0220844	0.735328	1.81061e-05	0.000173116	0.0220844	0.620657
AC046134.2	ENSG00000248932	0.450654	0.00285648	0.0221498	0.784918	3.33352e-07	6.92715e-06	0.0221498	0.617786
MYO1C	ENSG00000197879	-0.383588	0.00285675	0.0221498	-0.630612	9.03823e-08	2.50595e-06	0.0221498	-0.5071
AMN1	ENSG00000151743	-0.579806	0.00288818	0.022381	-0.577654	0.00287053	0.0119874	0.022381	-0.57873
SCFD2	ENSG00000184178	-0.55077	1.76505e-05	0.000404245	-0.391245	0.0059758	0.0224954	0.0224954	-0.471007
HBS1L	ENSG00000112339	-0.40746	0.00290813	0.022523	-0.684954	1.72167e-07	4.1629e-06	0.022523	-0.546207
AC018755.3	ENSG00000269388	0.822336	0.00291227	0.0225425	0.807456	0.0033442	0.0136458	0.0225425	0.814896
CCBE1	ENSG00000183287	-0.496614	0.00294828	0.0227959	-1.49078	3.19546e-10	3.93126e-08	0.0227959	-0.993695
PRX	ENSG00000105227	-0.629806	0.00296638	0.0229104	-0.810199	0.000237671	0.00144853	0.0229104	-0.720003
CENPF	ENSG00000117724	0.530088	0.00296899	0.0229178	0.703401	9.19053e-05	0.000652204	0.0229178	0.616745
ACSL6	ENSG00000164398	0.569818	0.000565173	0.00608601	-0.472944	0.0061003	0.0229268	0.0229268	0.0484367
NCKAP5	ENSG00000176771	-0.515667	0.00298112	0.0229858	-0.839141	5.00503e-06	6.00344e-05	0.0229858	-0.677404
NHP2	ENSG00000145912	-0.499705	0.00112708	0.0104668	-0.437089	0.00612738	0.0230224	0.0230224	-0.468397
MYT1	ENSG00000196132	-0.618756	0.00299155	0.023028	-0.820736	0.000166105	0.00106415	0.023028	-0.719746
CTU2	ENSG00000174177	-0.437281	0.000205061	0.00274111	-0.364382	0.00615899	0.0231224	0.0231224	-0.400831
ELOVL6	ENSG00000170522	-0.423056	0.0030151	0.0231964	-0.477826	0.000449135	0.00246891	0.0231964	-0.450441
GMDS	ENSG00000112699	-0.405573	0.00302813	0.0232709	-0.599761	2.20746e-06	3.09044e-05	0.0232709	-0.502667
BCL2	ENSG00000171791	-0.49488	0.0030395	0.0233454	-0.684977	3.649e-05	0.000305403	0.0233454	-0.589929
PRRT3	ENSG00000163704	0.514181	0.00304995	0.0233998	0.522605	0.00249795	0.0106613	0.0233998	0.518393
FBLL1	ENSG00000188573	-1.12695	0.000379165	0.00445575	-0.796494	0.00625923	0.0234228	0.0234228	-0.961721
DDX58	ENSG00000107201	-0.476776	0.0030589	0.0234555	-0.86818	5.12398e-07	9.63918e-06	0.0234555	-0.672478
GHRLOS	ENSG00000240288	0.762044	0.00309055	0.023646	1.19789	2.45807e-05	0.00022075	0.023646	0.979969
MRPL12	ENSG00000262814	-0.6779	0.000618869	0.00659273	-0.536802	0.00634903	0.0237078	0.0237078	-0.607351
FKBP4	ENSG00000004478	-0.39191	0.00310366	0.0237202	-0.408795	0.00151466	0.00696554	0.0237202	-0.400352
CENPT	ENSG00000102901	0.409702	0.0031311	0.0238906	0.464084	0.000405243	0.00226071	0.0238906	0.436893
MMS22L	ENSG00000146263	0.430028	0.0031345	0.0239034	0.458794	0.00121203	0.00573703	0.0239034	0.444411
ZNF551	ENSG00000204519	0.635489	0.00314917	0.0239861	1.0746	9.13866e-06	9.87145e-05	0.0239861	0.855042
ADGRB3	ENSG00000135298	-0.451856	0.00315689	0.0240214	-0.574369	8.94099e-05	0.000636771	0.0240214	-0.513113
CIT	ENSG00000122966	0.445039	0.000128075	0.00188095	0.362291	0.00647051	0.0240902	0.0240902	0.403665
TADA2A	ENSG00000276234	0.483363	0.0010638	0.0100537	0.421714	0.00647302	0.0240931	0.0240931	0.452539
DHX37	ENSG00000150990	-0.502914	0.000522414	0.00575113	-0.418651	0.00648668	0.0241311	0.0241311	-0.460783
GNG2	ENSG00000186469	-0.591673	0.00317871	0.024161	-1.70917	5.19249e-09	2.8532e-07	0.024161	-1.15042
CPT1C	ENSG00000169169	-0.553239	0.00323101	0.0244916	-1.20635	1.68119e-07	4.09316e-06	0.0244916	-0.879797
PTX3	ENSG00000163661	-0.750512	0.00323964	0.0245302	-1.53593	1.65071e-06	2.4702e-05	0.0245302	-1.14322
SRP19	ENSG00000153037	-0.463736	8.34109e-05	0.00135623	-0.366296	0.00661424	0.0245465	0.0245465	-0.415016
FP565260.6	ENSG00000280433	-0.604298	0.00309569	0.0236723	-0.549155	0.00663404	0.0246025	0.0246025	-0.576727
ABCC8	ENSG00000006071	0.932838	1.83411e-06	7.07033e-05	0.489487	0.006652	0.024634	0.024634	0.711162
AHSA2P	ENSG00000173209	0.652113	0.00326659	0.0246939	0.698758	0.0017256	0.00776102	0.0246939	0.675436
DCUN1D2	ENSG00000150401	-0.697185	9.25661e-06	0.000256359	-0.437529	0.00668569	0.0247456	0.0247456	-0.567357
CD82	ENSG00000085117	-0.646646	0.00328211	0.0247978	-1.27735	2.0336e-06	2.8907e-05	0.0247978	-0.962
ZNF426	ENSG00000130818	0.455926	0.00328873	0.0248208	0.556535	0.000189565	0.00119166	0.0248208	0.50623
ZNF554	ENSG00000172006	0.442801	0.00328759	0.0248208	0.518406	0.000318602	0.00184243	0.0248208	0.480604
TRO	ENSG00000067445	0.433339	0.00330282	0.0249136	0.54391	9.3901e-05	0.000663319	0.0249136	0.488624
MPP7	ENSG00000150054	-0.410428	0.00331168	0.0249669	-0.57021	1.01593e-05	0.000108308	0.0249669	-0.490319
GPN3	ENSG00000111231	-0.41813	0.00332144	0.0250133	-0.689774	4.94747e-07	9.40899e-06	0.0250133	-0.553952
LINC01783	ENSG00000233421	-1.93393	0.000646603	0.0067996	-1.3569	0.00679695	0.0250773	0.0250773	-1.64541
ZNF596	ENSG00000172748	0.761026	0.000411952	0.00476056	0.568066	0.00680923	0.0251093	0.0251093	0.664546
MYO1F	ENSG00000142347	0.957247	8.85433e-05	0.0014214	0.611198	0.00681225	0.0251137	0.0251137	0.784223
ZNF112	ENSG00000062370	0.673812	0.00333983	0.0251246	1.07617	2.32865e-05	0.000211449	0.0251246	0.874989
ANKRD9	ENSG00000156381	0.384073	0.00335654	0.0252366	0.561123	1.60031e-06	2.40774e-05	0.0252366	0.472598
GADD45GIP1	ENSG00000179271	-0.461118	0.000970138	0.00932911	-0.401518	0.00691685	0.0254588	0.0254588	-0.431318
KIF21B	ENSG00000116852	-0.466208	0.00343462	0.0257125	-0.721377	5.49526e-06	6.49619e-05	0.0257125	-0.593792
SCARNA10	ENSG00000239002	0.571871	0.00349535	0.026139	0.77094	0.000132502	0.000882203	0.026139	0.671405
CLU	ENSG00000120885	-0.528196	0.00349796	0.0261444	-1.1932	7.81346e-08	2.24427e-06	0.0261444	-0.860699
CREG1	ENSG00000143162	0.589477	2.60726e-05	0.000542608	0.408898	0.00722947	0.0264504	0.0264504	0.499188
ZNF585A	ENSG00000196967	0.451069	0.00355344	0.0265021	0.666608	8.40404e-06	9.21396e-05	0.0265021	0.558838
F3	ENSG00000117525	-0.551552	0.00308775	0.0236376	-0.501254	0.007261	0.0265358	0.0265358	-0.526403
DGUOK-AS1	ENSG00000237883	-0.701749	0.00358401	0.0266872	-1.13138	3.84376e-05	0.000317547	0.0266872	-0.916563
KIZ	ENSG00000088970	0.684767	6.83455e-06	0.000200029	0.427024	0.0073129	0.0266974	0.0266974	0.555895
MSH5	ENSG00000204410	0.634303	0.00359751	0.0267733	0.837172	0.00022987	0.00140902	0.0267733	0.735737
TMEM220	ENSG00000187824	0.686491	0.00360397	0.026807	0.893578	0.000303522	0.00176921	0.026807	0.790035
ZNF341	ENSG00000131061	-0.700702	8.39585e-06	0.000237717	-0.432502	0.00738234	0.0269086	0.0269086	-0.566602
CERCAM	ENSG00000167123	0.395214	0.00362402	0.0269274	0.404772	0.00246461	0.0105295	0.0269274	0.399993
ZNF227	ENSG00000131115	0.504066	0.00362995	0.026957	0.716722	3.63478e-05	0.000304585	0.026957	0.610394
CXXC5	ENSG00000171604	0.500787	0.00148425	0.0129937	0.437989	0.00741425	0.0269855	0.0269855	0.469388
THBS4	ENSG00000113296	-0.536823	0.00364409	0.0270331	-0.534651	0.00359226	0.0145047	0.0270331	-0.535737
LSS	ENSG00000160285	-0.609499	2.33115e-07	1.4383e-05	-0.363653	0.00744274	0.0270649	0.0270649	-0.486576
RALY-AS1	ENSG00000285230	0.48435	0.00365965	0.0270908	0.684009	2.94036e-05	0.000256604	0.0270908	0.584179
QRICH2	ENSG00000129646	0.501024	0.00366852	0.027142	1.24276	6.1295e-09	3.13281e-07	0.027142	0.871893
AHSA1	ENSG00000100591	-0.5985	7.62653e-07	3.65571e-05	-0.370431	0.00746793	0.0271494	0.0271494	-0.484466
LPAR3	ENSG00000171517	-0.422491	0.00367561	0.0271655	-1.13679	1.68659e-10	2.54859e-08	0.0271655	-0.779638
DLX6-AS1	ENSG00000231764	0.439175	0.00368462	0.0272032	0.857071	7.04075e-08	2.087e-06	0.0272032	0.648123
TGFBR1	ENSG00000106799	0.413562	0.00369197	0.027243	0.583244	1.02418e-05	0.000108938	0.027243	0.498403
C11orf65	ENSG00000166323	0.936471	0.00037306	0.00439888	0.659538	0.00755001	0.0274191	0.0274191	0.798005
NIP7	ENSG00000132603	-0.41031	0.00372829	0.0274381	-0.410569	0.0036499	0.0147118	0.0274381	-0.410439
MROH8	ENSG00000101353	0.596047	0.00373335	0.0274608	1.22556	4.59707e-07	8.88735e-06	0.0274608	0.910801
TBC1D3L	ENSG00000274512	0.650814	0.00374468	0.0275297	1.01712	2.89309e-05	0.000252665	0.0275297	0.833968
RRP9	ENSG00000114767	-0.561148	0.000178701	0.00246704	-0.425243	0.00760439	0.0275878	0.0275878	-0.493195
HSD11B1L	ENSG00000167733	-0.502502	0.00377506	0.0276957	-0.543722	0.0015204	0.00698732	0.0276957	-0.523112
SLC39A3	ENSG00000141873	-0.509151	0.00377524	0.0276957	-0.483377	0.00636491	0.0237416	0.0276957	-0.496264
STXBP1	ENSG00000136854	-0.587178	0.00136982	0.0122307	-0.494882	0.00765471	0.0277341	0.0277341	-0.54103
FKBP5	ENSG00000096060	-0.641029	0.0001913	0.0026054	-0.468873	0.00769079	0.0278431	0.0278431	-0.554951
ZNF385B	ENSG00000144331	-0.528479	0.00380379	0.0278866	-0.539338	0.00295307	0.0123031	0.0278866	-0.533908
CPNE8	ENSG00000139117	-0.40286	0.0038271	0.0280023	-0.487024	0.000157541	0.00102152	0.0280023	-0.444942
GPR162	ENSG00000250510	-0.564582	0.00386092	0.02822	-1.1652	7.26405e-07	1.26073e-05	0.02822	-0.86489
FAM238C	ENSG00000283709	1.20362	0.0038634	0.0282233	2.58831	3.23166e-07	6.75586e-06	0.0282233	1.89597
SLC39A11	ENSG00000133195	-0.423803	0.00301753	0.0232023	-0.39456	0.00783196	0.0282585	0.0282585	-0.409182
NEFL	ENSG00000277586	-0.410035	0.00387925	0.0283094	-1.03848	2.90636e-10	3.70681e-08	0.0283094	-0.724258
THAP7-AS1	ENSG00000230513	0.420853	0.00387832	0.0283094	0.830392	3.25008e-08	1.1381e-06	0.0283094	0.625623
GMEB1	ENSG00000162419	-0.552148	9.35972e-06	0.000258172	-0.377185	0.00786376	0.0283585	0.0283585	-0.464666
BPGM	ENSG00000172331	-0.429598	0.00389876	0.0284083	-0.601292	1.86448e-05	0.000177049	0.0284083	-0.515445
SLC35E3	ENSG00000175782	0.515107	0.00389801	0.0284083	0.71131	7.11997e-05	0.000531019	0.0284083	0.613208
WNT9A	ENSG00000143816	0.565021	0.00389894	0.0284083	1.05997	1.64351e-06	2.46207e-05	0.0284083	0.812496
MPZL3	ENSG00000160588	-0.47631	0.0035261	0.0263406	-0.441874	0.00790033	0.0284682	0.0284682	-0.459092
FAM172A	ENSG00000113391	0.39388	0.0039198	0.0285453	0.542064	1.09035e-05	0.000114573	0.0285453	0.467972
WDR78	ENSG00000152763	0.48303	0.00394022	0.028664	0.932926	3.28044e-07	6.83728e-06	0.028664	0.707978
AC017100.1	ENSG00000259985	0.609784	0.00394784	0.0286894	1.15681	2.15577e-06	3.02723e-05	0.0286894	0.883299
COMMD6	ENSG00000188243	0.464521	0.00396284	0.0287749	0.60286	0.000110232	0.000757513	0.0287749	0.533691
ENKD1	ENSG00000124074	0.412399	0.00396374	0.0287749	0.536702	5.01372e-05	0.000395098	0.0287749	0.47455
ELFN1	ENSG00000225968	0.492274	0.00399688	0.0289852	0.490773	0.00404834	0.016103	0.0289852	0.491524
PPM1J	ENSG00000155367	-0.663461	0.00402673	0.0291713	-0.864352	0.000383776	0.00216265	0.0291713	-0.763906
ELOVL4	ENSG00000118402	-0.440188	0.00406645	0.0294436	-0.609033	2.98136e-05	0.00025953	0.0294436	-0.52461
TMEM47	ENSG00000147027	-0.501987	0.00407291	0.029475	-0.518735	0.00278267	0.0116943	0.029475	-0.510361
ZNF849P	ENSG00000198153	-0.870111	0.00408861	0.0295579	-1.21184	0.000203299	0.00126173	0.0295579	-1.04097
CARHSP1	ENSG00000153048	0.389777	0.00409448	0.0295803	0.385731	0.00478335	0.0185749	0.0295803	0.387754
AC097382.3	ENSG00000287104	0.748243	0.00410734	0.0295856	1.2171	2.32277e-05	0.000211053	0.0295856	0.98267
DOK3	ENSG00000146094	0.977643	0.00410431	0.0295856	1.69479	1.23733e-05	0.000126295	0.0295856	1.33622
HTATIP2	ENSG00000109854	-0.427487	0.0040999	0.0295856	-1.06594	1.12345e-09	9.40852e-08	0.0295856	-0.746711
SDC1	ENSG00000115884	-0.510913	0.00410674	0.0295856	-0.878526	4.51072e-06	5.5007e-05	0.0295856	-0.694719
BTG2	ENSG00000159388	-0.595482	0.00414181	0.0297876	-0.562554	0.00657517	0.0244211	0.0297876	-0.579018
MATR3	ENSG00000280987	-0.605264	0.00415761	0.0298496	-1.08596	8.47481e-06	9.28423e-05	0.0298496	-0.845614
NOTCH1	ENSG00000148400	0.412607	0.00415993	0.0298496	0.663659	1.06897e-06	1.74423e-05	0.0298496	0.538133
EP300	ENSG00000100393	0.611796	0.00416906	0.0298908	0.956584	4.1834e-05	0.000339905	0.0298908	0.78419
GDPD5	ENSG00000158555	0.44597	0.00419044	0.0300131	0.452657	0.00341906	0.0139245	0.0300131	0.449314
ZNF658	ENSG00000274349	0.558092	0.00420416	0.0300804	0.716249	0.000272265	0.00161823	0.0300804	0.63717
CCDC84	ENSG00000186166	0.565389	0.00421819	0.0301364	0.787152	0.000109277	0.00075211	0.0301364	0.67627
MAP7D1	ENSG00000116871	-0.44886	0.00421849	0.0301364	-0.488024	0.00142762	0.00660236	0.0301364	-0.468442
WNT10B	ENSG00000169884	-0.497512	0.00421624	0.0301364	-1.08721	1.13926e-07	3.0248e-06	0.0301364	-0.792362
TMEM121B	ENSG00000183307	0.597574	0.00422078	0.0301373	0.87487	7.71564e-05	0.000566031	0.0301373	0.736222
DUXAP8	ENSG00000206195	0.503586	0.00423179	0.0301705	0.701315	6.51403e-05	0.000491333	0.0301705	0.602451
MIR29B2CHG	ENSG00000203709	0.785969	0.00423194	0.0301705	1.01712	0.000399746	0.00223453	0.0301705	0.901543
Z99129.4	ENSG00000279453	-0.577399	0.00423161	0.0301705	-0.709974	0.000510907	0.0027669	0.0301705	-0.643687
COQ10B	ENSG00000115520	-0.479965	0.00423511	0.0301776	-0.640002	9.77343e-05	0.000685521	0.0301776	-0.559983
SORBS1	ENSG00000095637	-0.484345	0.00424721	0.0302323	-0.593647	0.000328495	0.00189099	0.0302323	-0.538996
HSD17B14	ENSG00000087076	-0.593226	0.00430079	0.0305516	-1.53996	5.27914e-08	1.64553e-06	0.0305516	-1.06659
PISD	ENSG00000241878	-0.375817	0.00430387	0.0305579	-0.406109	0.00107143	0.00517367	0.0305579	-0.390963
FNDC5	ENSG00000160097	1.11401	1.03773e-07	7.84049e-06	0.476624	0.00856478	0.0306402	0.0306402	0.795319
FLAD1	ENSG00000160688	-0.490048	6.07879e-05	0.00104978	-0.369418	0.00861128	0.0307923	0.0307923	-0.429733
PUF60	ENSG00000179950	-0.415109	0.000287999	0.00357799	-0.348727	0.00861528	0.0307969	0.0307969	-0.381918
SPTY2D1OS	ENSG00000247595	-0.967163	6.38577e-05	0.00108926	-0.569695	0.00861745	0.0307969	0.0307969	-0.768429
FRAT1	ENSG00000165879	0.585243	0.000852789	0.00843806	0.472677	0.00862922	0.0308073	0.0308073	0.52896
CAPS	ENSG00000105519	0.650031	0.00434942	0.0308498	0.83536	0.000410308	0.00228713	0.0308498	0.742696
MATR3	ENSG00000280987	-0.605264	0.00415761	0.0298496	0.500194	0.00868484	0.0309979	0.0309979	-0.0525352
HOXA6	ENSG00000106006	0.6418	0.00441134	0.0311935	0.900384	0.000179611	0.0011386	0.0311935	0.771092
BARD1	ENSG00000138376	0.387707	0.00442556	0.0312539	0.452066	0.00030985	0.0017978	0.0312539	0.419886
ZNF780B	ENSG00000128000	0.610968	0.00443345	0.0312862	1.0507	1.22322e-05	0.000125038	0.0312862	0.830834
ORAI1	ENSG00000276045	-0.43435	0.00445179	0.031352	-0.549172	0.000145369	0.000952999	0.031352	-0.491761
TFEB	ENSG00000112561	-0.537835	0.00444942	0.031352	-0.726393	0.000157657	0.0010218	0.031352	-0.632114
ZNF593	ENSG00000142684	-0.44287	0.00446343	0.0313704	-0.510469	0.000655693	0.00340002	0.0313704	-0.47667
AC138932.1	ENSG00000183458	0.591934	0.00451518	0.031702	0.994979	1.52028e-05	0.000149681	0.031702	0.793456
AC092969.1	ENSG00000240086	0.640734	0.00452539	0.0317577	0.880355	0.000200061	0.0012444	0.0317577	0.760544
CES3	ENSG00000172828	0.505164	0.000769527	0.00780941	0.417275	0.00893206	0.0317742	0.0317742	0.46122
CTBP1-DT	ENSG00000196810	0.44286	0.00454514	0.0318671	0.497178	0.000963759	0.00472766	0.0318671	0.470019
FAM228B	ENSG00000219626	0.503064	0.00454557	0.0318671	0.743947	3.03179e-05	0.000263003	0.0318671	0.623505
TNC	ENSG00000041982	-0.542124	0.00455036	0.0318846	-1.33847	5.50608e-08	1.70101e-06	0.0318846	-0.940295
GLG1	ENSG00000090863	0.441049	0.000118956	0.00178974	0.352359	0.00896878	0.0318966	0.0318966	0.396704
AC009041.2	ENSG00000260807	0.506719	0.00456124	0.0319126	0.616043	0.000460733	0.00252269	0.0319126	0.561381
PFN1	ENSG00000108518	-0.420567	0.00458194	0.0320413	-0.48244	0.000626014	0.00327791	0.0320413	-0.451504
FAM131C	ENSG00000185519	-0.578632	0.00460216	0.0321504	-0.916091	4.22493e-05	0.000342637	0.0321504	-0.747361
MLH3	ENSG00000119684	-0.593125	0.00142365	0.0125825	-0.489676	0.00906109	0.0321756	0.0321756	-0.541401
SPHK2	ENSG00000063176	-0.516344	0.000917034	0.0089276	-0.427195	0.00909138	0.0322584	0.0322584	-0.471769
ARL3	ENSG00000138175	-0.453111	0.0046449	0.0324001	-0.554198	0.000308142	0.00179054	0.0324001	-0.503654
2008-03-01	ENSG00000165406	0.36471	0.00464102	0.0324001	0.43669	0.000124926	0.000841843	0.0324001	0.4007
SLC9A3R1	ENSG00000109062	-0.412764	0.00464475	0.0324001	-0.467506	0.000726659	0.00370852	0.0324001	-0.440135
ABCA2	ENSG00000107331	0.442855	0.00465736	0.0324707	0.539573	0.000305185	0.00177592	0.0324707	0.491214
PELI1	ENSG00000197329	-0.479113	0.00466253	0.0324905	-0.515147	0.00199435	0.00879335	0.0324905	-0.49713
AL161729.1	ENSG00000271155	0.60159	0.00466651	0.0325019	0.909779	5.85427e-05	0.000448655	0.0325019	0.755684
ZFHX3	ENSG00000140836	0.63488	0.0046736	0.0325133	0.850263	0.000308356	0.00179063	0.0325133	0.742571
AC005670.3	ENSG00000262879	0.415739	0.0046871	0.0325567	0.730792	3.07292e-07	6.49237e-06	0.0325567	0.573265
EMILIN1	ENSG00000138080	0.621792	0.00468733	0.0325567	0.613145	0.00519153	0.0199482	0.0325567	0.617469
BAALC-AS1	ENSG00000247081	0.560067	0.00068883	0.00716239	0.447301	0.00926485	0.0327735	0.0327735	0.503684
RNU5F-1	ENSG00000199377	-0.658307	0.00473562	0.0328516	-0.812252	0.000697173	0.00357774	0.0328516	-0.73528
RCOR3	ENSG00000117625	0.480836	0.00475818	0.0329587	0.697828	3.46357e-05	0.000293243	0.0329587	0.589332
CYP2R1	ENSG00000186104	0.42621	0.00476793	0.0330099	0.505018	0.000403828	0.00225372	0.0330099	0.465614
ATRNL1	ENSG00000107518	0.413879	0.00477823	0.0330483	0.555685	4.15194e-05	0.000337743	0.0330483	0.484782
HIVEP1	ENSG00000095951	0.412644	0.00477675	0.0330483	0.876838	1.23637e-08	5.37127e-07	0.0330483	0.644741
HIGD1A	ENSG00000181061	-0.486927	0.00478905	0.0330573	-0.659171	0.00010642	0.000737514	0.0330573	-0.573049
TRMT10C	ENSG00000174173	-0.382657	0.00478833	0.0330573	-0.438492	0.000452505	0.00248449	0.0330573	-0.410575
ZNF285	ENSG00000267508	0.712019	0.0047821	0.0330573	1.02902	0.000123789	0.000835799	0.0330573	0.870521
PRKCH	ENSG00000027075	-0.471388	0.00482842	0.0333125	-1.22192	5.26649e-09	2.88247e-07	0.0333125	-0.846652
ZBED3-AS1	ENSG00000250802	0.526866	0.00483509	0.033342	0.749492	7.65472e-05	0.000562749	0.033342	0.638179
DGKD	ENSG00000077044	0.380224	0.00484392	0.0333863	0.43248	0.000512036	0.00277193	0.0333863	0.406352
NPPC	ENSG00000163273	-0.840154	0.00486387	0.0334421	-0.956778	0.00172188	0.00774932	0.0334421	-0.898466
TPGS1	ENSG00000141933	0.756741	0.00133765	0.0119897	0.596313	0.00948434	0.0334563	0.0334563	0.676527
ZNF467	ENSG00000181444	0.666339	6.97864e-05	0.00117312	0.449766	0.00949252	0.0334767	0.0334767	0.558053
SNORA80B	ENSG00000206633	0.571422	0.00488166	0.0335297	0.653173	0.00121892	0.00575591	0.0335297	0.612298
STAT4	ENSG00000138378	-0.5363	0.00488401	0.0335297	-1.28596	9.86378e-08	2.69016e-06	0.0335297	-0.911131
METTL27	ENSG00000165171	0.799339	0.000319304	0.00389383	0.556824	0.00956987	0.0336726	0.0336726	0.678081
SRP14	ENSG00000140319	-0.572923	6.55533e-05	0.0011107	-0.405499	0.00957336	0.0336763	0.0336763	-0.489211
BANF1	ENSG00000175334	-0.877127	3.43303e-06	0.000115848	-0.46273	0.00958561	0.0337024	0.0337024	-0.669929
ALG10B	ENSG00000175548	0.432323	0.00492533	0.0337966	0.749394	8.05323e-07	1.37707e-05	0.0337966	0.590859
ATG14	ENSG00000126775	0.49603	0.000208033	0.00277285	0.38544	0.00964262	0.0338857	0.0338857	0.440735
EMID1	ENSG00000186998	0.406787	0.00496241	0.0340175	0.477273	0.00042162	0.00233764	0.0340175	0.44203
HAX1	ENSG00000143575	-0.442663	0.00497364	0.0340776	-0.517392	0.000627157	0.00328266	0.0340776	-0.480028
TOGARAM1	ENSG00000198718	0.368757	0.00497712	0.0340847	0.497133	1.19714e-05	0.000122888	0.0340847	0.432945
WDR5B	ENSG00000196981	0.403821	0.00499784	0.0342098	0.620787	2.6556e-06	3.57042e-05	0.0342098	0.512304
PPP1R10	ENSG00000204569	0.465814	0.0050318	0.0343914	0.654183	5.23824e-05	0.000410033	0.0343914	0.559999
MTX1	ENSG00000173171	-0.443524	0.00504876	0.0344565	-0.531371	0.000445653	0.00245462	0.0344565	-0.487448
PAQR6	ENSG00000160781	0.633197	0.00504657	0.0344565	1.02229	3.7084e-05	0.000309077	0.0344565	0.827743
CTPS1	ENSG00000171793	-0.389039	0.00506316	0.0345296	-0.466093	0.000240321	0.00146188	0.0345296	-0.427566
RYR2	ENSG00000198626	0.606579	1.71918e-05	0.000396352	0.399544	0.00988487	0.0345535	0.0345535	0.503061
NCOA5	ENSG00000124160	0.623982	0.00508847	0.0346764	1.14479	7.76853e-06	8.64677e-05	0.0346764	0.884385
HIST2H2BE	ENSG00000184678	0.749262	1.42007e-05	0.000348037	0.449298	0.00993151	0.0346904	0.0346904	0.59928
AC051619.8	ENSG00000260035	-2.38881	1.5503e-05	0.000369045	-1.04101	0.00993587	0.0346969	0.0346969	-1.71491
AC005562.1	ENSG00000214719	-0.486573	0.00509586	0.0347098	-0.574448	0.000704961	0.00361104	0.0347098	-0.53051
FKBP2	ENSG00000173486	-0.864298	0.00120483	0.0109977	-0.647434	0.00995919	0.0347522	0.0347522	-0.755866
ZNF234	ENSG00000263002	0.512246	0.00510836	0.0347779	0.953407	1.96308e-06	2.82454e-05	0.0347779	0.732826
MFAP3	ENSG00000037749	0.38733	0.0051255	0.0348775	0.512299	3.48901e-05	0.000295038	0.0348775	0.449814
AL354872.2	ENSG00000271992	-1.82786	0.000396655	0.00462609	-1.28068	0.0100643	0.0350486	0.0350486	-1.55427
CPSF4	ENSG00000160917	-0.370005	0.00516795	0.0350677	-0.500674	1.30434e-05	0.000131876	0.0350677	-0.435339
APRT	ENSG00000198931	-0.385885	0.00518489	0.035144	-0.39691	0.0033504	0.013663	0.035144	-0.391397
AC083899.1	ENSG00000204745	-0.572847	0.00519013	0.0351624	-0.648326	0.00150309	0.00691919	0.0351624	-0.610586
LINC00339	ENSG00000218510	0.460691	0.00522374	0.0353556	0.452383	0.00627232	0.0234655	0.0353556	0.456537
KIF1C	ENSG00000129250	-0.36896	0.00527051	0.0356375	-0.44464	0.000154716	0.00100508	0.0356375	-0.4068
SNCAIP	ENSG00000064692	-0.628597	0.00527957	0.0356814	-1.26763	3.06593e-06	4.02099e-05	0.0356814	-0.948115
LZTS1	ENSG00000061337	-0.503562	0.00529482	0.0357497	-1.19871	6.42289e-08	1.94534e-06	0.0357497	-0.851135
SRA1	ENSG00000213523	-0.521252	0.000255002	0.0032434	-0.399114	0.0103449	0.0359089	0.0359089	-0.460183
PSD	ENSG00000059915	0.626465	0.00533392	0.0359788	1.07384	1.58581e-05	0.0001546	0.0359788	0.850155
ITGA7	ENSG00000135424	0.566985	3.11232e-05	0.000615954	0.390202	0.0103762	0.0360084	0.0360084	0.478594
TOP2A	ENSG00000131747	0.431637	0.000706431	0.00726929	0.365429	0.010404	0.0360961	0.0360961	0.398533
OGDHL	ENSG00000197444	0.421392	0.00536344	0.0361603	-0.486672	0.000757464	0.00383198	0.0361603	-0.0326397
KCNQ5	ENSG00000185760	-0.407928	0.00537407	0.0362064	-0.47391	0.000554376	0.00296079	0.0362064	-0.440919
SLC4A7	ENSG00000033867	-0.493792	0.00538737	0.0362689	-0.62189	0.00036224	0.00205573	0.0362689	-0.557841
ITGA5	ENSG00000161638	-0.423626	0.00539681	0.0362972	-0.96239	9.84508e-09	4.47276e-07	0.0362972	-0.693008
KIAA0355	ENSG00000166398	0.427344	0.00539507	0.0362972	0.607213	2.60281e-05	0.000231357	0.0362972	0.517278
ITGB8	ENSG00000105855	-0.676766	0.00540795	0.0363546	-1.01175	0.000141895	0.000933565	0.0363546	-0.844257
AL031118.1	ENSG00000271755	-1.7456	0.00541894	0.036399	-1.69147	0.00723293	0.0264541	0.036399	-1.71854
DCAF11	ENSG00000100897	-0.377309	0.00542004	0.036399	-0.575762	1.50523e-06	2.297e-05	0.036399	-0.476536
RAB20	ENSG00000139832	-0.48281	0.00542241	0.036399	-0.988989	4.13006e-07	8.21404e-06	0.036399	-0.7359
MIPEP	ENSG00000027001	-0.395984	0.00543134	0.0364413	-0.572991	8.89583e-06	9.68098e-05	0.0364413	-0.484488
AC009948.4	ENSG00000279598	0.896494	0.00543913	0.036476	1.48482	3.09257e-05	0.000267203	0.036476	1.19066
ALDH4A1	ENSG00000159423	-0.396722	0.00544213	0.0364786	-0.479901	0.000254629	0.0015344	0.0364786	-0.438311
POU5F2	ENSG00000248483	1.11467	0.00546698	0.0366098	1.8352	3.30357e-05	0.000281929	0.0366098	1.47493
GCSH	ENSG00000140905	-0.421515	0.00551739	0.0368763	-0.586118	3.58773e-05	0.000301187	0.0368763	-0.503816
MANBAL	ENSG00000101363	-0.567664	0.000248622	0.00317971	-0.421473	0.0106991	0.0369268	0.0369268	-0.494568
FUOM	ENSG00000148803	-0.473069	0.00555699	0.0370697	-0.757697	1.08161e-05	0.000113827	0.0370697	-0.615383
PDAP1	ENSG00000106244	-0.432084	0.00556776	0.0371059	-0.464435	0.00220397	0.00955696	0.0371059	-0.44826
AJUBA	ENSG00000129474	-0.443317	0.00560973	0.0373262	-0.548392	0.000329111	0.00189318	0.0373262	-0.495855
TXNL4A	ENSG00000141759	-0.380959	0.00561155	0.0373262	-0.46493	0.000173574	0.00110588	0.0373262	-0.422944
RAB36	ENSG00000100228	0.420668	0.00562715	0.0374121	0.539451	0.000138845	0.000916538	0.0374121	0.48006
TRAIP	ENSG00000183763	0.470003	0.0028173	0.0219664	0.417812	0.0108722	0.0374679	0.0374679	0.443907
HES5	ENSG00000197921	0.964071	0.00266563	0.0210794	0.797636	0.0108868	0.0375089	0.0375089	0.880854
TUBGCP4	ENSG00000137822	-0.429239	0.00414699	0.0298094	-0.396504	0.0108915	0.0375156	0.0375156	-0.412872
Z83843.1	ENSG00000271533	0.879651	0.00565523	0.0375808	1.60887	1.05651e-05	0.000111693	0.0375808	1.24426
REX1BD	ENSG00000006015	0.522186	0.00568406	0.0377363	0.49137	0.00977901	0.0342999	0.0377363	0.506778
NAGPA	ENSG00000103174	0.450318	0.00569059	0.0377557	0.59835	0.000121249	0.000821568	0.0377557	0.524334
EXOSC6	ENSG00000223496	0.482512	0.00569566	0.0377592	0.584946	0.000599116	0.00316448	0.0377592	0.533729
AL080250.1	ENSG00000225793	0.841006	0.00573131	0.0379774	1.04067	0.000818734	0.00410312	0.0379774	0.94084
ATG10	ENSG00000152348	0.414929	0.00575069	0.0380877	0.571898	3.78278e-05	0.000313959	0.0380877	0.493414
MSH4	ENSG00000057468	0.721463	0.00579363	0.0383356	1.66782	2.89e-07	6.19541e-06	0.0383356	1.19464
ERVK13-1	ENSG00000260565	0.561981	0.00583679	0.0385661	0.999564	9.61308e-06	0.000103384	0.0385661	0.780773
CXorf40B	ENSG00000197021	-0.566071	0.00585233	0.0386504	-0.538386	0.00871374	0.031085	0.0386504	-0.552228
NDUFA3	ENSG00000170906	-0.591823	0.000245086	0.00314316	-0.431717	0.0112862	0.038655	0.038655	-0.51177
ILRUN	ENSG00000196821	-0.391432	0.00556565	0.0371059	-0.371421	0.0113591	0.0388568	0.0388568	-0.381426
BCOR	ENSG00000183337	0.400566	0.00591072	0.0390175	0.550515	3.22755e-05	0.000277143	0.0390175	0.47554
NUDT5	ENSG00000165609	-0.392029	0.00126757	0.0114575	-0.346141	0.0115281	0.0392899	0.0392899	-0.369085
NUDT9	ENSG00000170502	-0.79676	1.56145e-05	0.000371066	-0.457402	0.0115604	0.0393614	0.0393614	-0.627081
OAZ1	ENSG00000104904	-0.379252	0.00598097	0.0394064	-0.62325	4.49999e-07	8.7495e-06	0.0394064	-0.501251
PTGES3	ENSG00000110958	-0.487285	0.000163158	0.00229113	-0.372357	0.0116314	0.0395838	0.0395838	-0.429821
HES4	ENSG00000188290	0.491138	0.00605511	0.0398382	0.755059	3.03794e-05	0.000263137	0.0398382	0.623099
GFM1	ENSG00000168827	-0.38451	0.00606683	0.0398587	-0.438826	0.000713807	0.00365366	0.0398587	-0.411668
OLA1	ENSG00000138430	0.3679	0.00608216	0.0399406	0.353218	0.011471	0.0391548	0.0399406	0.360559
AL031009.1	ENSG00000278987	0.832845	0.00610512	0.0400724	0.75881	0.0107213	0.0369846	0.0400724	0.795827
WDR77	ENSG00000116455	-0.504846	0.000222301	0.00291001	-0.384649	0.0118076	0.0401147	0.0401147	-0.444748
PLAC1	ENSG00000170965	-0.483546	0.0061232	0.0401721	-1.21387	2.45987e-08	9.11924e-07	0.0401721	-0.848707
MAPKAPK5-AS1	ENSG00000234608	-0.460337	0.00613081	0.0402031	-0.705285	1.97863e-05	0.000185857	0.0402031	-0.582811
USP18	ENSG00000184979	-0.390491	0.00614491	0.0402766	-0.765273	3.19229e-08	1.12352e-06	0.0402766	-0.577882
ZFP2	ENSG00000198939	0.832265	0.00619476	0.0405842	1.31005	6.26623e-05	0.00047499	0.0405842	1.07116
LSM12	ENSG00000161654	-0.420253	0.00624276	0.0408672	-0.601219	2.76338e-05	0.000243914	0.0408672	-0.510736
FZD10	ENSG00000111432	0.842243	1.59837e-05	0.000376618	0.472394	0.0120681	0.0408698	0.0408698	0.657318
L3MBTL1	ENSG00000185513	0.565547	0.00628106	0.0410335	0.977668	1.67558e-05	0.000162213	0.0410335	0.771607
ZC3H6	ENSG00000188177	0.579108	0.0062792	0.0410335	0.671675	0.00162326	0.00739304	0.0410335	0.625391
HMGN2	ENSG00000198830	0.388403	0.00628484	0.0410389	0.599353	2.73699e-06	3.6516e-05	0.0410389	0.493878
ZC2HC1C	ENSG00000119703	0.893028	0.0012428	0.0112998	0.659038	0.012138	0.0410665	0.0410665	0.776033
TIMM13	ENSG00000099800	-0.364339	0.00633459	0.041325	-0.379107	0.00320515	0.0131919	0.041325	-0.371723
MIR3936HG	ENSG00000233006	0.642266	0.0063842	0.0416095	1.30631	2.24426e-06	3.11685e-05	0.0416095	0.974288
MYH15	ENSG00000144821	0.886172	0.00641631	0.0417796	1.61649	1.13331e-05	0.000118194	0.0417796	1.25133
WDR27	ENSG00000184465	0.450923	0.00642232	0.041791	0.693011	1.6671e-05	0.000161505	0.041791	0.571967
MT-ND5	ENSG00000198786	0.81632	0.00644254	0.0418329	0.982694	0.00139784	0.00647835	0.0418329	0.899507
ZNF543	ENSG00000178229	0.424481	0.00643989	0.0418329	0.737649	1.10193e-06	1.78752e-05	0.0418329	0.581065
AL133216.2	ENSG00000276805	0.805638	0.00647515	0.042025	1.25794	7.62233e-05	0.000560961	0.042025	1.03179
SORL1	ENSG00000137642	0.720025	1.67755e-07	1.10527e-05	0.375978	0.0124652	0.0420405	0.0420405	0.548002
TAF1A	ENSG00000143498	-0.563064	0.00650969	0.0422294	-0.528187	0.0106572	0.0368274	0.0422294	-0.545626
TMEM44-AS1	ENSG00000231770	0.519048	0.00655243	0.0424265	0.753563	9.36306e-05	0.000662082	0.0424265	0.636306
ZNF252P	ENSG00000196922	0.439041	0.00655532	0.0424265	0.663542	1.77587e-05	0.000170616	0.0424265	0.551291
XIST	ENSG00000229807	0.59285	0.00657284	0.0425201	0.900625	0.000126326	0.000847987	0.0425201	0.746737
GABRD	ENSG00000187730	0.574821	0.000104358	0.00161198	-0.407706	0.0126243	0.0425461	0.0425461	0.0835579
ERBB3	ENSG00000065361	-0.485479	0.00660064	0.0426602	-1.39543	4.18294e-09	2.39306e-07	0.0426602	-0.940457
LDLRAD4	ENSG00000168675	0.523398	0.000128951	0.00188902	0.38348	0.0127221	0.042795	0.042795	0.453439
NANP	ENSG00000170191	-0.437693	0.000795891	0.00802355	-0.364677	0.0128074	0.042993	0.042993	-0.401185
LYAR	ENSG00000145220	-0.523986	0.000870012	0.00859624	-0.416879	0.0128533	0.0431296	0.0431296	-0.470432
RBCK1	ENSG00000125826	0.394476	0.00670728	0.0432289	0.397716	0.00596519	0.0224615	0.0432289	0.396096
ZNF517	ENSG00000197363	0.430025	0.00670466	0.0432289	0.527937	0.000418811	0.00232613	0.0432289	0.478981
EIF3L	ENSG00000100129	0.362041	0.00675603	0.0435027	0.501333	1.03458e-05	0.000109624	0.0435027	0.431687
AL358473.1	ENSG00000229191	-0.671388	0.00677317	0.0435929	-0.754561	0.00258026	0.010973	0.0435929	-0.712974
DDN	ENSG00000181418	-0.933981	0.000144319	0.00208406	-0.551026	0.0130363	0.0436806	0.0436806	-0.742504
SNORA80A	ENSG00000200792	0.565212	0.00683098	0.043904	0.585138	0.00453799	0.017766	0.043904	0.575175
TRIOBP	ENSG00000100106	0.375797	0.0068387	0.0439333	0.612945	6.05796e-07	1.09506e-05	0.0439333	0.494371
AL162411.1	ENSG00000236924	-0.533348	0.00690748	0.0443262	-1.08976	1.99501e-06	2.84749e-05	0.0443262	-0.811555
SEC13	ENSG00000157020	-0.347879	0.00690944	0.0443262	-0.396226	0.000491815	0.00267392	0.0443262	-0.372053
AF001548.2	ENSG00000263335	0.777076	0.00692391	0.0443986	0.957978	0.00116543	0.00555688	0.0443986	0.867527
CKS2	ENSG00000123975	-0.440068	0.00698112	0.0446831	-0.427321	0.0095079	0.0335224	0.0446831	-0.433694
PPP1R12A-AS1	ENSG00000257557	0.675734	0.00707617	0.0451839	1.52917	5.42233e-07	1.00643e-05	0.0451839	1.10245
PCCB	ENSG00000114054	-0.376586	0.00709244	0.0452486	-0.915379	4.35357e-10	4.76562e-08	0.0452486	-0.645982
ZKSCAN3	ENSG00000189298	0.407504	0.00169323	0.0144768	0.356092	0.0136137	0.0453312	0.0453312	0.381798
ZNF577	ENSG00000161551	0.432031	0.00713699	0.0454505	0.974107	2.59535e-08	9.59588e-07	0.0454505	0.703069
MAML2	ENSG00000184384	-0.467447	0.00714754	0.0454969	-0.949729	6.10914e-07	1.10155e-05	0.0454969	-0.708588
NAB2	ENSG00000166886	-0.576832	0.00716921	0.0456139	-1.03913	1.72916e-05	0.000166589	0.0456139	-0.807979
SMG1P1	ENSG00000237296	0.589763	0.00720185	0.0457893	0.858325	0.000188535	0.00118813	0.0457893	0.724044
AC244197.3	ENSG00000241489	0.818671	0.00723247	0.0459533	1.36968	3.80509e-05	0.000315076	0.0459533	1.09418
AHNAK	ENSG00000124942	0.489544	0.00725272	0.0460188	0.711902	9.13291e-05	0.000648777	0.0460188	0.600723
RASSF3	ENSG00000153179	-0.433014	0.00728052	0.0461321	-0.420139	0.00996192	0.034753	0.0461321	-0.426577
ZNF329	ENSG00000181894	0.471241	0.00727854	0.0461321	0.772403	1.16048e-05	0.000120102	0.0461321	0.621822
FAM151B	ENSG00000152380	-0.465749	0.00730158	0.0462115	-0.518869	0.00216645	0.00943544	0.0462115	-0.492309
AC010186.3	ENSG00000257027	0.534224	0.0073065	0.0462124	0.774012	0.000134541	0.000891686	0.0462124	0.654118
LINC00638	ENSG00000258701	0.540427	0.00732205	0.0462544	0.88786	3.35464e-05	0.000285411	0.0462544	0.714144
DCTPP1	ENSG00000179958	-0.444016	0.000933602	0.00905086	-0.368653	0.0139975	0.0464533	0.0464533	-0.406335
AC010478.1	ENSG00000259663	0.490143	0.00736938	0.0464899	0.989547	8.18532e-07	1.39451e-05	0.0464899	0.739845
ZNF134	ENSG00000213762	0.497468	0.00737043	0.0464899	1.01725	9.23551e-07	1.55063e-05	0.0464899	0.757357
ISM2	ENSG00000100593	-0.533066	0.00738486	0.0465598	-0.95281	1.48874e-05	0.000146679	0.0465598	-0.742938
MORF4L1P1	ENSG00000218283	-0.715437	0.00337468	0.0253593	-0.58474	0.0140428	0.0465814	0.0465814	-0.650089
NAP1L3	ENSG00000186310	0.48915	0.00740704	0.0466573	0.924861	2.64599e-06	3.56094e-05	0.0466573	0.707006
AC005076.1	ENSG00000224046	0.516789	0.00742737	0.0467007	0.548434	0.00407709	0.0162035	0.0467007	0.532612
SUN2	ENSG00000100242	0.368698	0.00742487	0.0467007	0.553049	3.11363e-06	4.0682e-05	0.0467007	0.460874
MXRA8	ENSG00000162576	0.52068	0.00262721	0.0208674	-0.446172	0.0140978	0.0467306	0.0467306	0.0372541
HCN3	ENSG00000143630	0.444436	0.00744184	0.0467705	0.446409	0.00697783	0.0256493	0.0467705	0.445423
DNAJC25	ENSG00000059769	-0.461505	0.00745898	0.0468571	-0.473297	0.00555524	0.0211354	0.0468571	-0.467401
HABP4	ENSG00000130956	-0.525637	0.0016829	0.0143973	-0.429246	0.0141885	0.0469974	0.0469974	-0.477441
BARHL2	ENSG00000143032	-0.850953	0.00247638	0.0198653	-0.646744	0.0142135	0.0470692	0.0470692	-0.748848
TWF1	ENSG00000151239	-0.394809	0.00751692	0.0471998	-0.668802	9.44408e-07	1.57802e-05	0.0471998	-0.531805
KATNAL2	ENSG00000167216	0.552117	0.00118461	0.0108702	0.436332	0.0143629	0.0474622	0.0474622	0.494225
AC016705.2	ENSG00000259495	0.546125	0.00758486	0.0475619	0.534036	0.00881323	0.0313756	0.0475619	0.54008
[truncated: 12,260 more rows]

## Sheet: S3 Hela Starvation
Symbol	Gene	LogFC_hr15	Pvalue_hr15	FDR_hr15	LogFC_hr30	Pvalue_hr30	FDR_hr30	Final FDR	Mean FC
[truncated: 13,394 more rows]

[truncated: 3 more sheets: S4 HeLa mTOR, S5 SH-SY5Y Starvation, S6 SH-SY5Y mTOR]
