# Supplementary material for: Transcriptional targets of senataxin and E2 promoter binding factors are associated with neuro-degenerative pathways during increased autophagic flux
Source: Sci Rep. 2022 Oct 21;12:17665. doi: 10.1038/s41598-022-21617-2 (PMC9587291; doi:10.1038/s41598-022-21617-2)
Supplement: Supplementary file 5 — Supplementary Information 5. [file 41598_2022_21617_MOESM5_ESM.xlsx]

## Sheet: S19 HEK293 Starvation
GENESET	Nexpressed	Ndiffexpress	PValue	FDR	DEgenes
SNRNP70_TARGET_GENES	795	158	1.64e-09	1.24e-06	ACADVL;ACAP3;ACTB;AIF1L;ANKRD36;ANXA4;APTX;ARRDC3;ATP5F1B;AXIN2;BAZ1A;BCAR1;BOLA1;C16orf87;C19orf48;CACYBP;CCDC78;CCNL2;CCR10;CD2BP2-DT;CDKN1A;FGFR1OP;CHMP2A;CISD3;CLK1;CLTCL1;CNTNAP1;COX7A2L;CSE1L;CUL7;CUL9;CYREN;DANCR;DDAH2;DDX19B;DDX39B;DDX42;DHRS2;DPP8;DTL;EEF1D;EIF1;ELAC1;ENO3;FGFR4;FNDC4;FOXA1;G6PD;GADD45A;GALNS;GAS5;GFER;GLUL;GPS2;HIST1H2AK;HIST2H2AC;HIST1H2BO;HIST3H2BB;H3F3B;HIST1H4D;HAGH…
SETD7_TARGET_GENES	839	167	2.64e-09	1.24e-06	AC093249.6;ACADVL;ACOT13;ACSL3;ACTB;ACYP2;AKAP8;ANKRD12;ANKRD13D;APEH;ARRDC3;ASMTL;ATP5MC3;AXIN2;BBS4;BCL2L1;BCL9L;BCLAF1;BOLA1;C14orf93;C19orf48;C6orf136;CACYBP;CAPN15;CAPNS1;CCNL1;CHMP2A;CHPF2;CHTF8;CIRBP;CLK3;COX20;CREBZF;CSKMT;CSNK1E;CXorf38;CYTH2;DANCR;DDAH2;DDB1;DDIT4;DDX39B;DHRS11;DNAJA2;DYRK1B;EEF1AKMT1;EEF1D;EFCAB2;EFHC1;EIF1;EIF5;EIF5A;ELL3;FAM117B;FAM193B;FDXACB1;FGFR1;FLNA;GAD1;GAS5;G…
FOXP2_TARGET_GENES	1773	337	3.35e-09	1.24e-06	ABHD14B;ABTB1;AC009779.2;ACSL3;ACVR2B;ACY1;ACYP2;ADAMTS6;AGAP3;AHNAK;AK7;AKR7A2;ANKAR;ANKZF1;APOL2;APOLD1;ARHGAP4;ARMC7;ARPC4-TTLL3;ARRDC3;ASB1;ASPHD2;ATP11B;AXIN1;BBOF1;BCAR1;BCL6;BRCA2;BRMS1L;C1QL4;C2CD2L;CALM1;CALML4;CAMLG;CAPNS1;CASD1;CASZ1;CCDC157;CCDC40;CCDC85C;CCDC86;CCNL1;CDH4;CDKN2B-AS1;CDYL2;CERK;CFAP54;CILP2;CIR1;CIRBP;CLK3;CNIH3;CNNM3;COPS7A;COX7A2L;CRACR2B;CREBRF;CTDSP1;CTDSP2;CTNNB1…
TCF7_TARGET_GENES	1787	332	6.72e-09	1.87e-06	ABCB6;ABCC11;ACOX1;ACSL6;ADCY9;ADGRV1;ADPRM;ALDH5A1;ANK2;ANO10;ANXA2;ANXA4;APTX;ARHGAP24;ARL2;ARMC2;ARRDC3;ARSG;ASB1;ASTN1;ATOH8;AUP1;AXIN2;B3GNT5;BAIAP2;BBS4;BCL6;BLOC1S2;BMF;BPHL;BRF2;BRPF3;BRWD1;BSPRY;C14orf93;C20orf204;CAPNS1;CASZ1;CCDC110;CCDC150;CCDC157;CCDC40;CCDC85C;CCDC86;CCDC88A;CDAN1;CDC14A;CDK16;CEP112;FGFR1OP;CEP57;CHD1L;CHKA;CHML;CLK1;CLK3;CLK4;COL6A2;COPS8;CRACR2B;CRNDE;CTNNB1;CUED…
GTF2A2_TARGET_GENES	415	94	1.03e-08	2.29e-06	ACTB;AK2;ANXA2;APTX;ATF3;ATF5;BAIAP2;BRPF3;BRWD1;C19orf48;CA8;CALM1;CALM3;CCNG2;CDKN1A;CEBPA-DT;CIRBP;COX20;CSKMT;CTNNB1;CYCS;CYTH2;DUSP1;EEF1D;EGFL7;EIF1;EIF5;FOS;FOSB;GABPB2;GLUL;GTF2H4;HIST1H2AB;HIST1H2BO;HIST2H2BF;H3F3B;HIST2H3D;HIST1H4B;HIST1H4C;HP1BP3;HUS1;ID1;IMPACT;JARID2;KMT2A;LRSAM1;MAFA;MAIP1;MAT2A;MBD6;MRPL39;NDUFS2;NPL;NRIP3;ODC1;PEX3;PIK3R3;PLAG1;PRMT1;PTPN21;RGS2;RPL38;RPS20;RRM2;S…
CHAF1B_TARGET_GENES	819	169	1.82e-08	3.37e-06	AARS2;ACTB;AKAP8;AMACR;ANKRD18A;ANKRD18B;ANKRD31;ANO10;APOL2;ARHGAP4;GPRASP2;ARRDC3;ARSG;ASMTL;BAIAP2;BCAR3;BIN1;BMF;BOLA1;BRWD1;CALM1;CAPS2;CCDC157;CCDC78;CCDC88A;CDKN1A;CEBPA-DT;CEP57;CFD;CHMP2A;CHRNA3;CHTF8;CIRBP;COX20;CSKMT;CTNNB1;CUEDC1;CUL7;CXCR4;DCUN1D2;DDIT4;DEF6;DGKD;DPP8;DRAP1;DTWD1;DUSP1;EEF1AKMT1;EIF1;EIF3D;ELAC1;ERLIN2;EXD3;FAM118A;FBXL4;FHL3;FLNA;GAS5;GEMIN8;GSTA4;GSTCD;HIST2H2AB;HI…
ZNF350_TARGET_GENES	1302	244	3.62e-08	5.45e-06	ABCC2;AC127496.7;ACSF2;ACTA2;ACTB;AGO3;AK2;AL035530.2;ANO10;ANP32E;ANXA4;APLP1;APOLD1;APTX;ARHGEF9;ASNS;ASXL1;ATP5F1B;ATP5MC3;BLVRB;BMT2;BORCS7;BSDC1;BTD;C5orf22;C9orf85;CAPS2;CCAR1;CCDC150;CCDC85C;CCHCR1;CCNT2;CDH1;CDK16;CDKN2D;CEP57;CHCHD10;CHSY1;FAM92A;CIC;CNNM2;CNNM3;COQ3;COX14;CRAMP1;CSRNP3;CSTF3;CTDSPL2;CYB5B;CYTH2;DAPK2;DCAF6;DDX55;DIABLO;DIP2C;DNAAF3;WDR63;DPF3;DTL;ECH1;EEF1D;EGLN2;ETV1;E…
ZNF423_TARGET_GENES	931	195	3.92e-08	5.45e-06	ABTB1;ACAP3;ACTB;AGAP3;ALDH5A1;ANKRD18A;ANKRD18B;ANKRD36;ANKRD36C;ARHGEF6;ASAP2;ASB1;ATF3;ATP6V0E2;B9D1;BBS4;BMF;BMP7;BRWD1;C7orf50;CA12;CABLES2;CADM4;CBX8;CCDC110;CCNE2;CCNL1;CDC73;CDKN2B-AS1;CKB;COL13A1;CTDSP1;CTDSP2;CUEDC1;CXADR;CYP27B1;CYP2E1;DDIT4;DDX55;DGAT2;DGKH;DHRS3;WDR63;DPYSL4;DUSP1;DYRK1B;DZIP3;EARS2;EEF1D;F12;FAM214A;FBXO31;FGFR4;FLNA;FOXL1;FOXRED1;FUNDC2;FXR1;G0S2;GAA;GALNT10;GALNT6…
AEBP2_TARGET_GENES	947	182	6.04e-08	6.91e-06	ACYP1;ACYP2;ADGRV1;AHCYL2;AKAP8L;ALDH1A2;ALDH4A1;ANKZF1;ANP32E;ARPC4-TTLL3;ARRDC4;ARVCF;ASNS;ATP5F1B;BATF2;BCCIP;BCL2L1;BCL6;BZW2;C5orf22;CALM3;CBR4;CBY1;CCDC124;CCHCR1;CDCA3;CDK16;CEP152;CEP41;CEP57;CFAP221;CHCHD6;CIC;CREBRF;CYB5B;CYTH2;DANCR;DCAF6;DCAKD;DGAT2;DHCR24;DNAAF3;DPF3;DPH3;EEF1D;EIF5;ENO3;ERI2;FAM110A;FAM117A;FAM174B;FAM219B;FBXO33;FDFT1;FDPS;FEZ2;FOS;FRAT1;FRAT2;GABARAPL1;GALT;GPRC5A…
HMGB1_TARGET_GENES	1437	288	6.81e-08	6.91e-06	ABTB1;ACACA;ACVR2B;ADA;ADAMTSL4;ADCY6;AGAP1;AHNAK;AKR7A2;ALDH1A3;ALPL;ANKRD29;ANKRD31;ANKS1B;APLP1;ARHGAP33;ARHGAP4;ARHGEF10L;ARHGEF3;ARHGEF37;ARSG;ASB1;ATL1;ATRIP;B3GNT5;BABAM2;BAZ1A;BBOF1;BCAR1;BICDL1;BLVRB;BMP2;BRAF;BRD8;BRD9;BRPF3;C14orf93;C8orf58;CABLES1;CABLES2;CADM4;CALM3;CCDC3;CCDC78;CCNYL1;CDKL1;CDYL2;CELF5;CERS1;CFAP221;CHML;CHRNA3;CHST13;CIRBP;CISD3;CNIH3;COBLL1;COMMD7;CRACR2B;CRPPA;CT…
UBP1_TARGET_GENES	1719	304	6.83e-08	6.91e-06	ABCB8;AC002310.1;AC064807.1;ACAD11;ACBD4;ACTB;ACY1;ACYP2;ADAMTS7;ADM;AHCYL2;AKAP8L;ALDH5A1;ANKRD31;ANLN;ANXA2;AP4B1;ARHGAP8;ARHGEF37;ARL2;ARRDC4;ASCC3;ASNS;ASNSD1;ATL1;ATP5F1B;ATRIP;B9D1;BANP;BATF2;BBS5;BCAR1;BCAR3;BDH2;BLOC1S2;BLVRB;BSDC1;C19orf48;C1QL4;CAB39L;CALM1;CAMK2N1;CAPS2;CBX8;CCDC124;CCDC180;CCNG2;CCNL1;CD72;CDC73;CDCA3;CCDC84;CES3;CHD1L;CIC;CIRBP;CISD3;CLK3;CNNM2;COPS7A;COX14;CPEB2;CRA…
KDM7A_TARGET_GENES	1620	308	2.08e-07	1.93e-05	ABCB6;ABCC11;ABHD3;AC009779.2;ACADVL;ACAP3;ACOT13;ACSL3;ACYP2;ADCY6;ADGRV1;ADPRM;AGAP1;AGAP3;AGO2;AGO3;AKAP1;ALCAM;ANKRD12;ANP32E;ANXA2;ANXA4;APTX;ARL4C;ARPC4-TTLL3;ARRDC3;ARSG;ASXL1;ATOH8;ATXN7;B3GNT5;BANP;BAZ1A;BBC3;BCAR1;BCAR3;BCL2L11;BCL9L;BICDL1;BRD9;BRWD1;C11orf95;CALM3;CAMK2N1;CAPNS1;CARHSP1;CCNL1;CCNL2;CCNYL1;CD2BP2-DT;CDH2;CDK14;CDKN1C;CDYL2;FGFR1OP;CHCHD10;CHKB;CHML;CHMP2A;CHST2;CHTF8;C…
ZNF282_TARGET_GENES	956	193	2.65e-07	2.27e-05	ACCS;ACTB;ACVR2B;ADSSL1;AGO3;AKAP1;AKAP8;ALDH4A1;ANKRD12;ANKRD31;ANKS1B;ANO8;ANXA2;AP4B1;APLP1;APOBEC3C;ARC;ARPC4-TTLL3;ARRDC1;ASXL1;BANP;BAX;BCAR1;C1RL;C2CD2L;CALM3;CARHSP1;CDK14;CDKL1;CDKN1C;CDS1;CERCAM;CERS2;CHMP2A;CHTF8;CISD3;CNNM3;CSKMT;CSNK1E;CTDSP1;CTDSP2;CUEDC1;DCAF6;DCUN1D2;DDHD2;DDIT4;DDX42;DEDD;DHDDS;DIRAS1;DOCK9;DONSON;DRAP1;DVL1;DZIP3;EGFL7;EIF1;EIF5;ELAC1;FAM53A;FHL3;FIBP;FLNA;FNDC4…
CACGTG_MYC_Q2	1054	213	4.11e-07	3.27e-05	ABCB6;ACACA;ACAP3;ACLY;ACVR2B;ACY1;AEN;AFF2;AGO2;AK2;AKAP1;ALX4;ANKRD12;AP1S2;ARL2;ARRDC3;ARRDC4;ASS1;ATOH8;ATXN7L2;B3GNT9;BATF2;BAX;BCL6;BCL9L;BEX3;BMP2;BMP7;C12orf66;C2CD2L;C9orf85;CA14;CAMK4;CARMIL3;CBX6;CCAR1;CCNYL1;CDC14A;CEBPA-DT;CEP57;CLN3;COPS7A;CREBRF;DIABLO;DUSP1;DYM;DYRK1B;DZIP1;E2F8;EGLN2;EIF3A;EIF3E;EIF4B;ENO3;ESR2;ETV1;FADS3;FAM117A;FBXO33;FKBP10;FKBP11;FLVCR2;FXR1;G6PC3;GIT1;GLA;GN…
PCGF1_TARGET_GENES	493	114	5.99e-07	4.44e-05	ACAP3;ACBD4;ACBD7;ADAMTSL4;AHDC1;AHNAK;AKAP1;AKAP8;AKR7A2;ANO8;ANXA2;ANXA4;APOLD1;ARHGEF10;ARVCF;ATF3;ATP6V0E2;AXIN2;B3GNT5;BAIAP2;BSDC1;C6orf136;CA8;CALM1;CALM3;CASZ1;CCHCR1;CCNYL1;CDKN1C;CKB;CLTCL1;CPEB2;CRAMP1;CRNDE;DHRS11;DRAP1;E2F7;FBXO31;FNBP1;FSTL3;GAA;GAB2;GALNT12;GIT1;GNG7;HBEGF;IFFO2;INKA2;KAT2B;KHDRBS3;KLF4;LIMD2;LLGL2;LONRF1;MAFA;MAP3K3;MED15;MIEF2;MLF1;MSANTD2;MXD4;NAB1;NANOS1;NELFA;…
SUMO1_TARGET_GENES	834	163	1.1e-06	7.65e-05	AARS2;ACBD4;ACTB;ALDH4A1;AP4B1;ARPC4-TTLL3;BBS1;BCL2L1;BCL6;BRWD1;BZW2;C11orf95;C19orf48;C1QL4;CBY1;CCBE1;CCDC142;CDK16;CDO1;CFAP221;CFAP54;CIRBP;COL27A1;COL9A2;COPS8;CXCL12;CYREN;DDX47;DGAT2;DNAAF3;DPP8;DYNC1LI2;EARS2;EEF1D;EHD2;ELOVL2;EPHB3;ERI2;ERLIN2;EXD3;FAM110A;FAM50B;FBXO33;FCHO1;FMNL3;FOS;FRAT1;FRAT2;FUCA1;GSTA4;GSTP1;GTF2H4;HIST1H4J;HIST1H4C;HIST1H4D;HNRNPDL;HOXA5;IL18R1;INAVA;KMT2A;KRAS…
SETX_TARGET_GENES	1747	293	1.53e-06	0.0001	AARS2;ABHD14B;ACACA;ACBD4;ACCS;ACLY;ACTB;ADPRM;AEN;AHNAK;AK2;AKAP3;AL035530.2;ANKRD18A;APOL2;ARL13B;ARL2;ASB7;ASNS;ASXL1;ATP5MC3;ATP6V1G2;B9D1;BBS1;BBS5;BCCIP;BCL2L1;BORCS7;BRF2;BRMS1L;C1orf74;C1R;C1RL;CALCOCO1;CAPNS1;CCAR1;CCDC150;CCDC189;CCDC86;CCNL1;CD72;CES3;CFAP54;CHCHD6;CHD1L;FAM92A;CLK3;CLN3;COX14;CSE1L;CUEDC1;CUL9;CYCS;CYREN;CYTH2;DARS2;DCBLD2;DDB2;DDIT4;DDX24;DDX42;DDX47;DDX55;DET1;DHDDS…
SP1_Q6_01	247	63	1.99e-06	0.0001	ACSF2;ANKRD12;APLP1;BCL9L;C12orf66;C2CD2L;CALM3;CBLN1;CHKA;COA7;CPD;CSPG4;CXCL12;DDB1;DET1;DRAP1;EFNA3;FKBP8;FOSB;HCN4;HES7;KANK2;KLF11;KLF2;KLF5;LLGL2;LOXL4;MAP4K2;MAPK7;MIEF2;NET1;NXPH4;PCGF2;PCYT2;PIAS1;PIAS3;PIGV;PIGW;PITPNA;PLEKHM1;PPM1J;PRMT1;PTPN2;PUSL1;RASSF7;RELB;RHBDL3;RHOG;RND2;SERINC2;SIPA1;SMOC1;SPATA6;ST6GALNAC3;TAGLN;TBCB;TCF4;TIPRL;TKFC;UBALD2;VAMP2;WDR81;ZNF524
RBM34_TARGET_GENES	920	179	2.24e-06	0.0001	ABHD14B;AC064807.1;ACADS;ACBD7;ACSL3;AHDC1;ALDH1A2;AMACR;ANKRD12;ANO10;APOO;ARVCF;ASB1;ASL;ATG4D;ATOX1;BCKDK;BCL2L1;BICDL1;C1orf216;C2orf92;CBLN1;CCDC3;CCNG2;CCNL2;CD72;CDC14A;CDKN2D;CDS1;CCDC84;CERS2;CHPF2;CHSY1;CNNM3;CPEB2;CRACR2A;CRACR2B;CYREN;DANCR;DDX55;DHCR7;DPP8;E2F1;E2F7;EGFL7;EHD2;ENO3;EPAS1;ETFB;FADS3;FBXL2;FGFR4;FRMD8;G6PD;GAA;GALK1;GALNS;GFER;HBEGF;HDDC3;HIBADH;HNRNPU;HPS3;HSD11B1L;HT…
CDC73_TARGET_GENES	451	94	3.02e-06	0.0002	ACBD4;ACLY;ADAMTSL4;ANKRD13D;APTX;ATF5;ATG4D;ATP6V0E2;BCKDK;BOLA1;C7orf50;CALML4;CDAN1;CERS2;CIRBP;CKB;CLK3;COL9A2;CRNDE;CSKMT;CUL9;CYP2E1;DTWD1;EHD2;ELK4;EPHB3;FAM162A;FBXO31;GAS5;GPS2;GRN;HIST2H2BF;H6PD;HDAC10;HSF1;INPP5K;IQGAP2;LIMD2;MAN2A2;MAPK8IP3;MARS;MCRIP2;MED16;MIF4GD;MLX;MYO15B;NANOS1;NDUFC1;NEK8;NLRX1;NOC3L;PEA15;PHF1;PIAS1;PIGV;POLR3B;PRAME;RBIS;RBM4;RILP;RRAGC;SAMD4B;SATB2;SCFD1;SGK3…
BARX2_TARGET_GENES	1575	271	3.07e-06	0.0002	AARS2;ABCB8;ACAT2;ACBD4;ACYP1;AEN;AK2;AKAP8L;ALDH4A1;ANKRD49;ANKZF1;ANP32E;AP4B1;APOL2;ARHGEF9;ARL13B;GPRASP2;ARRDC4;BRPF3;BTD;BZW2;C10orf143;C12orf66;C14orf93;C1orf226;C2orf92;C5orf22;C7orf50;C9orf85;CAB39L;CALM3;CAPN10;CCDC189;CCHCR1;CCNG1;CCNG2;CD2BP2-DT;CDCA3;CDCA8;CDK16;CEP41;CETN2;CHCHD6;CIC;CLK3;CNNM2;COX14;CRAMP1;CREBRF;CSTF3;CYB5B;CYCS;CYTH2;DARS2;DCAKD;DDX19B;DDX42;DHODH;DNAAF3;DNAH6;WD…
MAX_01	267	69	3.09e-06	0.0002	ACAP3;ACY1;AGO2;AKAP1;ANKRD12;AP1S2;ATOH8;B3GNT9;BAX;C12orf66;CARMIL3;CCAR1;CCNYL1;CLN3;DUSP1;DYM;DZIP1;EIF3A;EIF4B;ETV1;FKBP11;GIT1;GPX1;GUCY1A2;HBP1;HOXA11;HOXB5;HPS5;ILF3-DT;IQGAP2;IRS4;KANSL1L;KLF11;KLHL28;KMT2A;MAT2A;MTCH2;MXD4;NAA50;NDUFS1;NOL4L;NOTCH1;NPTX1;NRIP3;NUDC;ODC1;OGDHL;OPRD1;PCED1A;PFDN2;PLCG2;POGK;PRKCH;PRPS1;PSME3;PTGES2;REXO2;RMND1;SIRT1;SNTB2;SUCLG2;SYT3;TAF6L;TCF4;TESK2;XPO1…
ZNF92_TARGET_GENES	1216	229	3.77e-06	0.0002	AARS2;ABHD14B;ABTB1;ACTA2;ACY1;ADAMTSL4;ADGRG6;ADORA1;AK8;ALDH7A1;ALDH8A1;ALPL;ANKRD18B;ANKRD24;ANKS1B;ARHGEF10L;ARPC4-TTLL3;ARVCF;ASS1;ASXL1;ASXL2;ATG4D;ATP6V0E2;BAIAP2;BBC3;BCL9L;BMP7;BMPR1B;C11orf45;C4orf48;CAB39L;CALD1;CALM1;CALM3;CARHSP1;CCDC189;CCDC78;CCDC85C;CDH4;CEACAM19;CELF5;CERCAM;CES3;CHCHD10;CLK3;CNIH3;COL27A1;CRACR2B;CREBRF;CTDSP1;CUTC;CYB5B;DAB2IP;DDB1;DHCR24;DHRS3;DKK3;DPP3;DRAP1;…
CEBPZ_TARGET_GENES	1382	245	4.16e-06	0.0002	ABCB8;ACYP1;AK2;AKAP8;AKAP8L;ANKZF1;ANP32E;AP4B1;ARL17A;ARRDC4;ARVCF;ATP5F1B;ATP5ME;ATP8B3;BCL2L1;BMT2;BRF2;BRPF3;BTD;C14orf93;C5orf22;C7orf50;C9orf85;CCHCR1;CCNF;CCNG1;CCNL2;CDCA3;CDCA8;CEP152;CIC;CIRBP;CKAP2L;COPG2;COX14;CREBRF;CYB5B;CYTH2;DANCR;DCBLD2;DDX19B;DDX24;DDX55;DHCR7;DHODH;DNAAF3;DPP3;DRAP1;DTWD1;E2F1;EARS2;ECSIT;EIF1;EIF2B3;EIF4B;EIF5;ENO1;ESR2;FAM117A;FASTKD2;FDFT1;G6PD;GATC;GDI2;GI…
ZSCAN30_TARGET_GENES	1552	295	5.45e-06	0.0002	AARS2;ABHD14B;AC009779.2;ACAT2;ACTB;ADAR;ADCY9;ADGRV1;ADSSL1;AGAP3;AIF1L;AKR7A2;ALDH1A2;ALDH7A1;ALG6;ANKS1B;ANO8;ARRDC1;ASAP2;ASS1;ATL1;AXIN2;BCAR1;BCAR3;BCCIP;BICDL1;BMT2;BRF2;C7orf50;CABLES1;CALCOCO1;CAMLG;CARHSP1;CCNL1;CDK14;CDKN1A;CDT1;CEBPA-DT;CERCAM;CFAP410;CHCHD6;CHRNA3;CHSY1;CIRBP;CISD3;CLK3;COBLL1;COL13A1;CORO2B;CST3;CTNNB1;CYREN;DCUN1D2;DDHD2;DDX55;DEDD;DGKE;DHRS3;DHRS7;DNPH1;DOCK6;DONS…
ZNF592_TARGET_GENES	1655	298	5.48e-06	0.0002	ABHD14B;ACACA;ACBD4;ACCS;ACSL3;ADAR;ADSSL1;AGO3;AHCYL2;ALCAM;ALDH1A2;ALDH5A1;ANKRD36B;ANO10;APOO;ARHGEF10;ARHGEF6;ARMC7;ARRDC4;ATF5;ATP2B4;ATP5F1B;B3GNT4;BCKDK;BCL9L;C2orf92;C7orf50;C9orf85;CAB39L;CALCOCO1;CAPNS1;CCAR1;CCDC120;CCDC125;CCDC151;CCDC85C;CDCA3;CDH1;CCDC84;CHCHD10;CHML;CIC;CILP2;CIRBP;CISD3;CNIH3;COL9A2;COPS7A;CRAMP1;CSTF3;CTDSP1;CXCL16;DCAKD;DDX19B;DDX55;DEDD;DEF6;DGAT2;DHDDS;DIABLO;…
UBN1_TARGET_GENES	1567	286	5.8e-06	0.0002	ACACA;ACLY;ACOT13;ACTA2;ADAMTS6;ADM;AGTRAP;AHCYL1;AHCYL2;AHNAK;AK2;AKAP6;ALDH7A1;ALG6;ANKAR;ANKRD13D;ANKRD18B;ANKRD49;ANKZF1;ANO10;ANP32E;ANXA2;APEH;APOO;ARL17A;ARRDC3;B9D1;BAX;BBS4;BMF;BRAF;BRF2;BSDC1;BTD;C14orf93;C19orf48;C2orf92;C5orf22;CAB39L;CALCOCO1;CALD1;CAPN10;CCAR1;CCDC25;CCDC88A;CCNG1;CCNYL1;CD2BP2-DT;CDKN2B;CDKN2D;CEP112;CEP152;CFAP54;CHD1L;CISD3;CLK4;COL3A1;COX14;CPEB2;CREBZF;CUL7;CYB…
CC2D1A_TARGET_GENES	1073	200	7.37e-06	0.0003	ACBD4;ACSL6;ACTRT3;ADAR;ANO8;ARMC7;ATG10;ATG4D;ATP5MC3;BCAR3;BCL2L1;BRCA2;C2CD2L;CACYBP;CALM3;CASP10;CCDC124;CCDC157;CCNG2;CDKL1;CHCHD10;CIC;CLEC11A;COL23A1;COQ3;CRABP2;CTDSP1;CYB5B;CYP27B1;DARS2;DDAH2;DEF6;DET1;DHCR24;DRAP1;EGFL7;ELK4;ELOVL2;EPHB3;ERAP1;ERI2;FAM117A;FAM193B;FAM234A;FAM50B;FAM89B;FBXO36;FCHO1;FKBP8;FOSB;FOXA1;GAD1;GALK1;GIT1;GMPR;GSTO2;GSTP1;GTF2H4;HIST1H2AK;HIST1H4J;HIST1H4B;HIS…
TP73_TARGET_GENES	758	146	9.89e-06	0.0004	ABCB6;ACAD11;ACOX1;ACTA2;ACTR8;ACYP2;AEN;AHCYL2;AKAP6;ALDH1A3;ANKRD10;ANKRD49;APOL2;ASTN2;ATOH8;B9D1;BCL6;BRD8;BRPF3;BZW2;CCDC24;CCM2;CD2BP2-DT;C15orf41;CDK14;CDKN1A;CCDC84;CEP112;CHKA;CLN3;COPS2;COPS7A;CUEDC1;DARS2;DBNDD1;DCUN1D5;DDB1;DDX42;DIP2C;DNAH6;WDR34;ECH1;ERG28;ERLIN2;ESCO2;ETNK1;FAS;FASTKD2;FCSK;FDPS;FDXR;FKBP11;GATC;GPX1;GSTA4;GUSB;HIST1H4C;HEXA;HINT3;HPS5;HSD17B4;IGF1R;IL6R;KIRREL1;LA…
SKIL_TARGET_GENES	1679	301	1.44e-05	0.0005	ACAP3;ACYP1;ADGRV1;ADSSL1;AHCYL2;AHDC1;AK2;AKAP8L;ALDH4A1;ANKRD12;ANKRD31;ANKRD36;ANKRD36C;ANKZF1;ANP32E;ARHGEF10;ARL2;ARPC4-TTLL3;ARRDC3;ASTN2;ATL1;ATP5F1B;ATRIP;BBC3;BCCIP;BCKDK;BCL6;BICDL1;BMF;BRD9;BRWD1;BZW2;C19orf48;CALM3;CBLN1;CBY1;CCDC85C;CCDC88A;CCNL1;CCNT2;CDC73;CDCA3;CEBPA-DT;CFAP221;CFAP410;CHMP1B;CHSY1;CKB;CLN3;COPS8;CPLANE2;CRACR2B;CREBRF;CREG1;CTNNB1;CTTNBP2;CYP51A1;CYTH2;DAB2;DANCR…
ZSCAN31_TARGET_GENES	835	159	1.82e-05	0.0007	AC002310.1;ACOT13;ACSF2;ADGRV1;AGAP3;AMACR;ANKRD18B;ANO8;ARMC2;ARNTL2;ARPIN-AP3S2;ARRDC3;ASNS;B9D1;BANP;BBS4;BMF;BRCA2;BRD8;BRF2;BZW2;C10orf143;C2CD2L;CABLES2;CALM1;CAMLG;CAPNS1;CCDC151;CCDC69;CES3;C3orf67;CHST8;CIC;CLK3;CLN3;COPS2;CSNK1E;CUL7;CYREN;CYSRT1;DCAF6;DDHD2;DDX55;EDEM2;EHD3;EIF1;EIF3A;ELAC1;ELL3;ENHO;ERI2;ETNK1;EXD3;FAM214A;FGF9;FSTL3;FUZ;G6PD;GAP43;GLIS2;GPAM;GSTCD;HIST1H2BD;HIST3H2BB…
USF_C	282	68	2.35e-05	0.0008	ABCB6;ACAP3;ACVR2B;AEN;AGO2;ARRDC3;ASS1;ATXN7L2;BATF2;BCL6;BCL9L;CA14;CAMK4;CDC14A;CREBRF;DIABLO;EIF4B;EIF5A;ENO3;ETV1;FADS3;FKBP11;G6PC3;GIT1;GPX1;HMOX1;HPCAL4;HSPA4;HSPH1;KDM3A;KLHL28;LAP3;LHX9;LYAR;MAT2A;MICAL2;MID1IP1;MORF4L2;MPP3;MXD4;NAT10;NKX2-3;NLN;NOL4L;NPTX1;NTN3;NUDC;PAX6;PFDN2;PFN1;PIGW;PLA2G4A;POGK;PRKCE;PRMT1;RPUSD4;SATB2;SCFD2;SGTB;SIRT1;SLC25A33;SPATA2L;SUCLG2;SYT3;TNFRSF21;UBA1;W…
ZNF10_TARGET_GENES	719	141	2.44e-05	0.0008	ACTB;AKAP8;ALDH1A2;APBB3;APOO;ARHGAP24;ARHGAP33;ARHGEF37;ARRDC1;ARRDC3;ARVCF;ASNS;ATP5MC3;ATP8B3;ATXN7;BAX;BBS1;BCAR3;BRWD1;C5orf22;C9orf64;CAB39L;CALM1;CAPN15;CAPS2;CD72;CDC14A;CDKN2B-AS1;CHKB;FAM92A;CIR1;COPS7A;CRISPLD1;CYP2J2;CYP2S1;DAB2;DHDDS;DLK2;DPH3;TCTEX1D2;DYRK1B;EFCAB14;EFCAB2;EFNA3;ENO3;ERI2;F12;FHAD1;FLNA;GABARAPL1;GABPB2;GDI2;GFI1;GPR89B;GTF2H4;GTPBP6;HIST1H2AB;HIST3H2A;H6PD;HEXA;HMC…
CBFA2T2_TARGET_GENES	1465	263	2.64e-05	0.0009	ABCB6;ABCG2;AC009779.2;ACAP3;ACBD4;ACOX1;ACSL6;ADAMTS6;ADAR;ADNP2;AGAP3;AGTRAP;ALDH1A2;ALDH5A1;ALKBH8;ANKRD12;ANKS1B;AP1B1;AP1S2;APOBEC3C;ARHGAP4;ARL2;ARRDC1;ATG10;ATG4D;ATOX1;ATP5ME;BAX;BCL6;BIN1;BRCA2;C2orf92;C9orf85;CA12;CA8;CACYBP;CAPN10;CARHSP1;CBX6;CCAR1;CCDC124;CCDC125;CCDC151;CCDC50;CCNYL1;CD2BP2-DT;CDKL1;CIRBP;CLCN6;CLK3;CLN3;COLEC11;COPS7A;COX7A2L;CREBRF;CRPPA;D2HGDH;DAB2;DDB1;DENND2A;D…
ZBTB44_TARGET_GENES	299	69	3.12e-05	0.001	AARS2;ADAMTS6;ANO8;ATP2B4;BAX;CAPNS1;CASZ1;CRYBG1;CUEDC1;DDX24;DRAP1;EDEM2;FBXO32;G6PC3;GABPB2;GALNT12;GNPTG;GSTCD;HIST1H4C;HEXA;IFI27L1;KMT5A;LIG3;LRRC29;MAPK8IP3;MARK4;MAST4;MRPL4;MRPL55;NAA16;NCAM1;NCDN;NFIA;PEMT;PIK3IP1;PLAG1;PLK3;PSPC1;RASSF4;RBMS3;REEP2;RNF144B;SEMA3C;SLC16A14;SOCS2;SRCAP;ST7;STAT6;STK17B;STOML1;SUB1;TBL1XR1;TFEB;THYN1;TM7SF2;TMEM134;TMEM79;TMOD1;TOP3B;TP53I13;TPD52L1;TSEN1…
ZNF30_TARGET_GENES	1330	235	4.28e-05	0.0013	AARS2;AC020928.1;ACLY;ADAMTS6;AHCYL1;AHNAK;AK2;ALDH1A2;ANK2;ANO8;AP4B1;APLP1;ARVCF;ATP5MC3;ATRIP;BAK1;BCL6;BLOC1S2;BORCS7;BPHL;BSDC1;C11orf45;C12orf66;C2CD2L;CALM1;CALM3;CAPNS1;CAPS2;CASP10;CBR3;CCDC69;CCDC88A;CCNL1;CDC73;CEBPA-DT;CHST8;CIC;CIRBP;CLK3;CLTCL1;CNNM2;COX20;CSNK1E;CSRNP3;CTNNB1;CXCR4;CYP2E1;CYP2S1;CYREN;DAAM2;DDX39B;DDX55;DONSON;DSP;DTWD1;DYM;ECH1;EFCAB2;EGLN2;EIF2B3;EIF3A;ELK4;ETFBK…
ZBTB12_TARGET_GENES	1150	209	4.35e-05	0.0013	ABHD3;ACTA2;ACTRT3;ADPRM;ANKRD18A;ANKRD49;ANO10;ANO8;APBB3;APLP1;APOO;ARMC7;ARRDC3;ATF5;ATP2B4;ATP6V1G2;ATXN7;BAX;BCL6;BRWD1;C22orf46;C4orf48;CALM1;CAPNS1;CAPS2;CCBE1;CCDC151;CCNG2;CCNL1;CEP41;CEP57;CIC;CLK4;CLN3;CRNDE;CSE1L;CTDSP1;CTDSP2;CUEDC1;DDIT4;DGAT2;DLK2;DNAAF3;DNAJC13;DPF3;DRAP1;DTWD1;DYM;WDR34;ECEL1;EFNA4;EIF5;EIF5A;ELP6;EPHX2;FAM117A;FAM118A;FAM174B;FBXO36;FDFT1;FOSB;FOXL1;FUZ;GLA;GPAT…
PHF2_TARGET_GENES	1382	242	4.43e-05	0.0013	ABHD3;AC064807.1;ACACA;ACAD11;ACADVL;ACCS;ACOX1;ACYP2;ADA;ADCY9;ADM;AKAP8;AKR7A2;ALDH7A1;ANKRD12;ANKRD13D;ANKRD36B;ANO10;APEH;APTX;ARHGEF3;ARNTL2;ATG10;ATG4D;ATP5F1B;B9D1;BCAR3;BIN1;BLOC1S2;BMT2;BOLA1;BRD9;BRF2;C19orf48;C9orf85;CAMK4;CAPNS1;CASD1;CCDC171;CDH4;C15orf41;CERK;C3orf67;CHKA;FAM92A;CLN3;CLN5;COA7;CSNK1E;CTDSPL2;CUTC;CYB5B;DBI;DCAF6;DCUN1D5;DDX19B;DGKD;DUS3L;DUSP28;EEF1D;EFCAB2;EGLN2;EI…
RYBP_TARGET_GENES	1619	290	5.15e-05	0.0014	ACAD11;ACADL;ACSF2;ADAMTS8;ADORA1;AGAP2;ALDH1A2;ANKRD34A;APLP1;APOO;APTX;ARHGAP4;ARPC4-TTLL3;ARRDC4;ARVCF;ASPHD2;ATOH8;AXIN2;B9D1;BCAR3;BCL2L11;BOLA1;BPHL;BRCA2;BRF2;BRWD1;C20orf96;C8orf58;CALCOCO1;CALM3;CAMK2N1;CAPNS1;CAPS2;CCDC124;CCDC3;CDK14;CDKN2D;FGFR1OP;CHRNA3;CIRBP;CITED1;CKB;CNIH3;COL9A2;COPS2;COQ3;CRABP2;CTDSP2;CTTNBP2;CXCL12;CXCR4;CYP1A1;CYP26A1;CYP27B1;CYP51A1;CYREN;DAB2;DBI;DDX39B;DDX…
SFMBT1_TARGET_GENES	1462	264	5.18e-05	0.0014	ACAP3;ADM;AGO3;AHNAK;ALDH1A2;AMACR;ANLN;ANO10;ANP32E;ANXA2;APBB3;ARHGEF3;ARHGEF37;ARL2;ASAP2;ASB7;ASS1;ATL1;ATXN7;BBS4;BCAR3;BCCIP;BICDL1;BMF;BRWD1;C14orf93;C2CD2L;C5orf22;CABLES1;CABLES2;CACYBP;CALM1;CALM3;CALML4;CCDC150;CCDC151;CCDC88A;CCNE2;CCNYL1;CD2BP2-DT;CDH3;CDKN1C;CEMIP2;CFAP54;CHSY1;CLK3;COL4A3;CREBZF;CSNK1E;CSTF3;CTNNB1;CYP2E1;CYP39A1;CYP51A1;CYREN;DBI;DDAH2;DDB1;DDIT4;DDX42;DHCR24;DHFR…
PHF21A_TARGET_GENES	243	59	6.14e-05	0.0017	BCL9L;BRWD1;CAPN10;CARHSP1;CBLN1;CCDC88A;CCNG2;CTDSP2;CTNNB1;CTTNBP2;DDIT4;ELAC1;ESCO2;FADS3;FBXO25;FBXO33;FGFR4;FOSL2;GFER;HDAC7;HSCB;KCNH2;KDM3A;KMT2A;LRP12;MALT1;MEIS1;MID1IP1;MME;MPV17L2;MSANTD2;NAA16;OSER1;PCOLCE;TMEM8A;PNRC1;PREPL;PRKCE;PWWP2A;RASIP1;RASSF4;REX1BD;RNF187;RNPEP;RRM2;SAPCD2;SCN9A;SMIM15;SSBP2;ST7;STEAP1B;TIGAR;UBAP1L;VIM;WDR81;WHAMM;ZNF576;ZNF596;ZNRF2
ASH1L_TARGET_GENES	1309	223	7.54e-05	0.002	ABCB8;ACAT2;ACBD4;ACYP1;AEN;AHCYL2;AK2;AKAP8;AKAP8L;ALDH4A1;ANKZF1;ANP32E;ARHGEF10;ARL13B;ARPC4-TTLL3;ARRDC4;ARVCF;ATP5F1B;ATP8B3;BANP;BCCIP;BCL2L1;BCL6;BMT2;BTD;C10orf143;C1orf216;C5orf22;C7orf50;C9orf85;CALCOCO1;CALM3;CBLN1;CBX8;CBY1;CCHCR1;CCNF;CCNL2;CDCA3;CDCA8;CDK16;CEP41;CETN2;CFAP221;CHCHD6;CIC;CKAP2L;CLK3;CNNM3;COL23A1;CREBRF;CYB5B;CYTH2;DDX19B;DGAT2;DHCR24;DHCR7;DHFR2;DHRS2;DNAAF3;WDR63;…
KLF7_TARGET_GENES	825	156	7.73e-05	0.002	ACOX1;AHCYL2;ANKRD12;ANO8;ASXL1;ATF5;ATP6V1G2;ATRIP;BBS1;BRF2;BRMS1L;BRWD1;C1QL4;CAPNS1;CASZ1;CCDC88A;CCNL1;CCNT2;CEP112;CIC;CNIH3;COPS7A;CTNNB1;CYP1A1;DAB2IP;DHDDS;DLK2;DPP8;DTWD1;WDR34;DYRK1B;EFCAB14;EGLN2;EIF1;ENO3;ERLIN2;EXD3;GABARAPL1;GABPB2;GAS5;GEMIN5;GEMIN8;GPRC5A;GPX1;GSTCD;GTF2H4;GUSB;HIST3H2A;HBS1L;HCFC2;HUS1;IL12A;INKA2;ITGA7;KATNAL1;KCNH2;KCNJ4;KDM3A;KMT2A;KNTC1;KRAS;KRT8;LMF2;LNP1;L…
THAP1_TARGET_GENES	1762	296	0.0001	0.0027	AARS2;ABHD14B;AC002310.1;ACLY;ACTB;ACTR8;ACY1;AGTRAP;AHCYL1;AK9;AL035530.2;ANKRD24;ANO10;AP1B1;AP4B1;APBB3;ARL2;ARPC4-TTLL3;ASNS;AUP1;BAK1;BANP;BAX;BBS1;BCAR3;BICDL1;BRF2;BRWD1;C17orf97;C1orf74;C2CD2L;C5orf22;C7orf50;CAMLG;CCDC113;CCDC124;CCDC142;CCDC25;CCDC86;CCHCR1;CCNL1;CCNL2;CCNT2;CD2BP2-DT;CDC73;C15orf41;CEBPA-DT;CEP152;CEP41;CEP57;CIC;CLCN6;CLN3;COA7;COPS2;COPS7A;CPLANE2;CRAMP1;CTNNB1;CUL7;…
MZF1_TARGET_GENES	1303	233	0.0001	0.003	ABHD3;ACAD11;ACAP3;ACOT11;ADCY6;AGO3;ALCAM;ALDH1A2;AMACR;ANKRD12;ANKRD34A;ANKS1B;ANO8;ANXA2;ANXA4;ARHGAP24;ARHGEF37;ARRDC4;ASXL2;ATG10;B9D1;BANP;BBS4;BCAR1;BCCIP;BPHL;BRWD1;BSDC1;C9orf85;CACYBP;CAMK4;CARHSP1;CBR4;CBY1;CCBE1;CCDC189;CCNG2;CCSER1;CDKN2B-AS1;CEP152;CERCAM;CLK3;CNIH3;COBLL1;COQ3;COX14;CRABP2;CTDSPL2;CTTNBP2;CYP2J2;DAB2;DBI;DDX42;DDX55;DHDDS;DPH6;DPP8;DZIP3;EIF5A;ELOVL6;ELP6;EPDR1;ERG…
PIAS4_TARGET_GENES	66	19	0.0001	0.0033	AHDC1;BRAF;C12orf66;HIST1H2BD;HIST1H4B;HECA;IFT46;ISG20L2;MSRB2;PDE4A;RBKS;RPL38;SPAG4;STOML1;TMEM241;TP53BP1;TSPAN31;VCAN;ZNF581
TAZ_TARGET_GENES	405	87	0.0002	0.0036	ADAMTS8;ADSSL1;AHNAK;ASXL1;BBC3;CAPS2;CCDC124;CCDC85C;CCDC84;CEP112;CES3;CLCN6;COX20;CRABP2;CRACR2A;CRYBG1;CXADR;CXCR4;CYP2E1;CYREN;DAB2;DEDD;DNAAF3;WDR34;EARS2;EFNA5;ESAM;EXD3;G6PC3;GALK1;GPER1;GSTP1;HMCN1;HPS4;ING4;KRT8;L1CAM;LAMTOR2;LEMD2;LTBP2;MAP3K15;MBD6;MELTF;METTL7B;MIEN1;MYO15B;NOL4L;NOTCH1;NOXA1;NR1H3;NXPH3;PARP1;PARVA;PCOLCE;PDE4A;PGAM1;PIGS;PIGW;POGK;POLR3A;PRPF40B;PRR11;RELT;RHOG;ROR…
ZNF436_TARGET_GENES	438	87	0.0002	0.0041	ABTB1;ALPL;ANKRD18A;ANKRD18B;ANKS1B;ARHGAP4;ASPHD2;ATG4D;ATP6V0E2;BCAR3;BMP7;BRCA2;C4orf48;CCDC78;CIC;ECH1;ELOVL6;EMID1;ESAM;FAM214A;FBLN2;FBXO2;FCHO1;FKBP8;FUT1;GABBR2;GALNT6;GFER;GTF2H4;HAGHL;HBS1L;HEXA;HNRNPU;HPS3;HSD11B1L;IFI27;KLF11;LRRC34;MELTF;MICAL2;MVB12A;MYO15B;NELFA;NES;NEURL1;OLFM1;OVOL2;PACSIN1;PBLD;PFKL;PIH1D1;PITPNA;PLEKHA7;PLIN4;POLM;PPP2R2C;PRKD2;PRMT1;RBM42;REEP6;RFXANK;RHBDF1;R…
SAFB2_TARGET_GENES	696	131	0.0002	0.0049	ACADS;ACAT2;ACTB;AGAP3;AHCYL1;AIF1L;ANKRD12;APOL2;ARVCF;ASCC3;ASL;ATF3;ATP11B;BICDL1;BRD9;C12orf66;CCNYL1;CETN2;CIRBP;CLK1;CLK3;CLN5;CPLANE2;CRACR2A;CREBRF;CREBZF;CSKMT;CUL7;CYREN;CYTH2;DDAH2;DDX42;EFCAB2;ELOVL7;ELP6;ENHO;ETFBKMT;FGFR4;FOXRED1;FRMD8;FZD9;G6PD;GET1;GFER;GLUL;GNAZ;GNB1L;GSS;HBP1;HINFP;HNRNPU;ICAM5;IDI1;IFT122;IFT20;ILF3-DT;IPP;IQSEC1;KIF17;KLHL12;KMT2A;LAP3;LIG1;LRCH4;LRRC29;LUC7L;…
SMARCA1_TARGET_GENES	117	31	0.0002	0.0052	ACADVL;ARRDC4;BOLA1;CAPNS1;COL3A1;DDB1;HIST1H2AK;HIST2H2AB;HIST1H4B;HIST1H4C;HSPH1;IQGAP2;KLF11;KLHL12;MAFB;MAP4K2;PAX6;PEX3;PHPT1;PLGRKT;RETREG2;RHPN1;SLC41A2;SLC43A2;SOCS2;STAT6;STX16;TACC1;TXNIP;VGLL4;ZNF664
ARID5B_TARGET_GENES	808	152	0.0003	0.0061	ADAR;AHCYL2;AKAP3;ALDH1A2;ANKRD24;APOLD1;ARHGAP4;ARL2;ARPC4-TTLL3;ARRDC4;ARSG;ASXL1;ATF5;BBS1;BBS4;BORCS7;BTD;BZW2;C10orf143;C2orf92;CALCOCO1;CALM1;CAPN15;CBR4;CCDC171;CCDC28B;CCDC69;CDCA3;CDKN2D;COX7A2L;CSE1L;CSKMT;CTNNB1;DCAKD;DDB1;DHDDS;DIABLO;DMWD;DTL;E2F7;EEF1D;EFCAB14;EIF2A;ESCO2;FAM162A;FBXO31;FDPS;FOS;GALNT6;GDAP1;GET1;GID4;GPHN;GUSB;HBS1L;HDAC7;HEG1;HUS1;IDH1;IFT20;IGF1R;ILF3-DT;INCENP;I…
FXR1_TARGET_GENES	937	164	0.0003	0.0062	ACADVL;ACAT2;ACCS;ADCY9;AKAP8;ALDOC;ANKRD13D;ANKZF1;ARHGAP4;ATF3;BBS1;BRCA2;BRF2;C6orf136;CALM3;CAPN15;CAPNS1;CAPS2;CASZ1;CCDC189;CHMP2A;CIC;CIRBP;CITED1;CLN3;CRAMP1;CUL9;CXorf38;CYTH2;DAB2IP;DDAH2;DDX24;DDX55;DGKH;DHCR7;DHRS11;DMPK;DONSON;EFCAB2;EIF5;ELK4;ELL3;ELP1;EMX1;EVA1B;FAM193B;FGFR4;FUZ;GATC;GNPTG;GPS2;GSTCD;GSTO2;GTPBP4;HIST2H2BF;H3F3B;HIST1H3F;HELQ;HEXA;HIVEP1;HJURP;HMGXB3;HSD11B1L;HSD1…
MYCMAX_01	257	60	0.0003	0.0062	ACY1;AGO2;ASXL1;ATOH8;C12orf66;CA14;CDC14A;CEBPA-DT;CLN3;DIABLO;DYM;ENO3;ETV1;FKBP10;FKBP11;G6PC3;GIT1;HNRNPDL;HOXA11;HOXB5;ILF3-DT;IQGAP2;KANSL1L;KDM3A;KLHL28;KMT2A;L1CAM;LAP3;LYAR;MAT2A;MID1IP1;MPP3;MXD4;NDUFS1;NOL4L;NRIP3;NTN3;NUDC;ODC1;OPRD1;PFN1;POGK;PRMT1;PRPS1;PSME3;PTGES2;RAMP2;REXO2;RPS6KA5;RTN4RL2;SATB2;SUCLG2;SUGP2;SYT3;TESK2;TRIB1;UBA1;WIPI1;ZADH2;ZC3H10
ZNF610_TARGET_GENES	790	151	0.0003	0.0062	ACOT13;AGO3;AHDC1;ANKRD10;ANO8;ANP32E;ARRDC3;ASCC3;ATF3;BAX;BMPR1B;BOLA1;BRMS1L;BRWD1;C14orf93;C1orf74;CABLES2;CAPNS1;CASZ1;CCAR1;CCDC157;CDC14A;CDCA8;FGFR1OP;CFAP410;CHMP1B;CHPF2;CLTCL1;CNNM2;COPS7A;COX20;CSE1L;CTNNB1;DLK2;WDR34;TCTEX1D2;EGLN2;EIF2B3;EIF3D;FAM117B;FBXL4;FBXO31;G6PC3;GAB1;GABARAPL1;GABPB2;GDAP1;GEMIN5;H3F3B;HEXA;HIBADH;HINT3;HSD17B6;IFT122;ILF3-DT;ITFG2;ITGA7;KAT14;KIFAP3;KLHL9;K…
ZNF618_TARGET_GENES	1218	225	0.0003	0.0068	ABCC11;ACADS;ACOT11;ACOT13;ACSL3;ADAMTSL4;ADAR;AGO4;AHNAK;AKAP1;ALDH4A1;ALDH5A1;AMOT;ANKRD13D;ANKRD29;ANKRD31;ARRDC3;ARSG;ASB7;ASS1;ATL1;ATP5ME;BABAM2;BEX3;BRAF;BRWD1;C11orf95;C2CD2L;CACYBP;CAMK4;CAPN15;CCDC25;CCDC88A;CCNG2;CCNL1;CDC73;CHKA;CHSY1;FAM92A;CLK3;COX20;CPD;CRYBG1;CTDSPL;CYP2J2;CYP2S1;DANCR;DCBLD2;DDHD2;DHRS7;DIXDC1;EEF1AKMT1;EHD3;EIF3D;EIF5A;EPAS1;EPB41L2;EPB41L4A;EXD3;FGF13;FMNL3;FUO…
ZNF660_TARGET_GENES	684	129	0.0003	0.0069	AARS2;ADAR;AHCYL1;ALDH1A2;APBB3;ASNS;ATF5;ATP2B4;ATP6V1G2;BANP;BAX;BBS1;BCL6;BMF;BRF2;CALM1;CAPS2;CASZ1;CCNL1;CFAP410;CIRBP;CLN3;COPS2;COQ3;CRYBG1;CTDSP2;CTNNB1;CYP2E1;DDX55;DRAP1;DTWD1;DZIP1;EFNA3;EXD3;FLNA;FNIP2;FUT1;GABPB2;GADD45A;GFI1;GHET1;GSTCD;GTF2H4;HEXA;HOXB5;HUS1;IFT20;IFT46;IGF1R;IPP;IQSEC1;ITGA7;KRAS;LARS2;LGALS3BP;LRRC4;LSG1;MARK4;MAST4;MDC1;NCAM1;NECTIN1;NFKBIL1;NME1;NOTCH1;NOXA1;NR…
HSF1_01	269	62	0.0004	0.0073	ABHD3;ACTN2;ADAMTS2;ADCY6;BCL6;CBY1;CCM2;CCNG1;CHML;CHST8;CNTF;CSRNP3;DBI;DUSP1;EIF5;FOS;FSTL3;GAD1;GIGYF1;GPRASP2;GREB1;GSN;HCN4;HS6ST3;HSPA8;HSPB1;HSPH1;ILDR2;IRF2BPL;ITGA8;JMJD6;KANK2;KNTC1;LAP3;LRRC8B;LUZP1;MORF4L2;MRPS6;NAA50;NETO2;NOB1;NR2C2;NR4A3;OPRD1;PAK1IP1;PHF6;PLXNC1;PPP2R2C;RAB6B;RNF220;RTN1;SCUBE3;SGF29;SOCS2;TRIB1;TSHZ3;UNC79;WDR12;XPNPEP3;YWHAG;ZBTB20;ZNF280C
NAB2_TARGET_GENES	1338	246	0.0004	0.0082	ABHD3;ACACA;ACADVL;ADGRG6;AGO2;AHCYL2;AHNAK;ALDH5A1;ANKH;ANKRD36;ANLN;ANXA7;APH1B;APLP1;ARAP2;ARMC2;ARPC4-TTLL3;ARRDC1;ASMTL;ASXL2;ATL1;ATP11B;B3GNT5;BAIAP2;BBC3;BCAR3;BICDL1;BRAF;BRWD1;BZW2;C1QL4;C7orf50;CALM1;CCNT2;CD72;CDK14;CDKN2B-AS1;CEBPA-DT;CEMIP2;CEP112;CEP57;CERCAM;CERK;CERS2;CFD;CHSY1;CIRBP;CISD3;CKB;CNIH3;COA7;CPM;CRAMP1;CREBRF;CSNK1E;CTDSP1;CXADR;DCAF6;DCUN1D2;DGKD;DGKE;DHODH;DMWD;DNA…
AHRR_TARGET_GENES	1167	210	0.0005	0.0085	ACOX1;AGAP1;AK2;ALCAM;ALKBH8;ANKRD12;APBB3;APEH;ARHGEF9;ARRDC3;ASAP2;ATF3;ATP6V0E2;ATXN7;AXIN2;BMF;BMP7;BOLA1;BRWD1;BTD;C1orf216;CA8;CACYBP;CCNL1;CD302;CDKN1A;CDS1;CEP112;CHD1L;CHSY1;CLK3;CNNM2;CPLANE2;CREBRF;CRNDE;CUL9;CYCS;CYP1A1;CYP26A1;CYREN;DDX39B;DGKE;DTWD1;WDR34;E2F7;EEF1D;EFNA3;EIF1;ERLIN2;EVA1B;FAH;FAM174B;FAM229B;FAS;FASTKD2;FBXO31;FGF9;FOSL2;FRAT1;GAD1;GALNT10;GAS2L3;GLUL;GNG12;GREB1;G…
ZNF507_TARGET_GENES	577	111	0.0005	0.0087	ABCB6;ACOX1;ADAR;ADNP2;AGTRAP;AHCYL2;ALDH1A2;ANKRD10;ANKRD12;ARL2;ARRDC1;ASXL2;BAX;BCL6;BPHL;CCAR1;CCNG2;CDK16;CLCN6;CLN3;COA7;COL9A2;COX7A2L;KIAA1211L;CREBRF;DDB2;DDX19B;DHDDS;DNAJC13;DPH6;DUS3L;DUSP1;DYM;EIF4B;FAM117A;FBXO31;FNIP1;FNIP2;GALNS;GLA;GNPDA1;GNPTG;GPATCH3;GRN;GUSB;GUSBP11;HBP1;HECTD3;HEG1;HELQ;HEXA;HMOX1;HPS3;HPS5;HSD11B1L;ILF3-DT;IQSEC1;ITGA7;KAT14;KDM3A;KLHL12;KLHL24;KLHL28;LEMD3;…
DNMT3A_TARGET_GENES	487	95	0.0005	0.0098	ACBD4;ALDH4A1;ALG6;ARPC4-TTLL3;BCAR3;BCCIP;BCL6;BRAF;BZW2;C12orf66;C19orf48;CALM3;CBY1;CCDC85C;CDK16;CFAP221;COX7A2L;DGAT2;DRAP1;DYNC1LI2;EEF1D;FBXL2;FBXO31;FBXO33;FOS;FRAT1;FRAT2;GATC;GNPTG;GPCPD1;GSTA4;GTF2H3;HIST1H2AK;HECA;HINT3;HNRNPU;IGF1R;INAVA;ING4;ISG20L2;JARID2;KMT2A;MAGOHB;MCRIP2;MED16;MPST;MROH8;MVK;MYOM2;NDST2;NOCT;PAXIP1;PCBP2;PDAP1;PDCD2L;PDE4A;PGK1;PHRF1;PIK3R3;PNO1;PRMT9;PROS1;PWW…
BRCA2_TARGET_GENES	1243	215	0.0005	0.0098	ADGRV1;AHNAK;AK2;AKAP1;AKAP8L;ALDH4A1;ANKRD10;ANKRD12;ANO10;ANP32E;APTX;ARHGEF37;ARPC4-TTLL3;ARRDC1;ATRNL1;BBS4;BCAR3;BCCIP;BCL6;BOLA1;BORCS7;BRF2;BZW2;C14orf93;CALD1;CALM3;CAPN10;CAPS2;CASZ1;CBY1;CCDC171;CCDC85C;CCDC88A;CCNT2;CDK16;CEP72;CFAP221;CHMP2A;CIC;CIRBP;CITED1;COPS8;COX20;CREBRF;CUL9;CYP51A1;CYREN;DDAH2;DDX19B;DGAT2;DNAAF3;DPH3;DRAP1;DZIP3;EEF1D;EEF2KMT;EGLN2;EHD2;EIF1;EIF2A;ENO3;ERI2;F…
ZBTB7B_TARGET_GENES	1778	285	0.0007	0.0127	ACAD11;ACLY;ACYP1;AGTRAP;AHNAK;AK2;AK9;AKAP8L;AL035530.2;APBB3;APEH;APLP1;APOO;APTX;ARL13B;ARL6;ARMC2;ARRDC3;ASNS;ATP2B4;ATP5F1B;ATP6V0E2;B9D1;BBS1;BBS4;BBS5;BCL6;BORCS7;BTD;C17orf97;C4orf48;CAB39L;CACYBP;CALCOCO1;CALML4;CAPS2;CBX8;CCAR1;CCDC113;CCDC151;CCDC157;CCDC180;CCDC189;CCDC24;CCDC86;CCNL1;CDC73;CEP41;CETN2;C3orf67;FAM92A;CIC;CIRBP;CKB;CNNM2;COPS2;COX14;CPD;CPLANE2;CRACR2A;CREBRF;CRNDE;CTD…
TFEB_TARGET_GENES	1188	210	0.0007	0.0128	ABCC2;AC009779.2;ACCS;ACOT13;ACOX1;ACTN2;ADAMTS6;AHNAK2;AKR7A2;ALDH1A2;ANKRD12;ANXA4;APH1B;APOLD1;ARHGAP31;ASXL2;ATF5;BAX;BBS5;BCL9L;BRCA2;CACYBP;CALD1;CCDC125;CCNL1;CD2BP2-DT;CDK14;CLCN6;CLIP4;CLN3;CNIH3;COL27A1;CREBRF;CUEDC1;CUL9;CXCL16;CYREN;DAB2;DANCR;DNAJC13;DNPH1;DOCK9;DUSP1;EFEMP1;EFHC1;EGLN2;EIF3A;EIF4B;ENO3;EPAS1;EXD3;FAM189A2;FBXO30;FBXO31;FEZ2;FNIP1;FOSL2;G6PC3;GAA;GABBR2;GALNS;GALNT10…
HNF4_DR1_Q3	265	56	0.0008	0.0128	AHCYL1;AIF1L;AP1B1;ASXL1;ATXN7L2;C2CD2L;CCDC151;CDK16;CRABP2;DAB2IP;DNAJA2;DNAJC22;DPF3;EFEMP1;ENO3;F12;FOXA1;GALK1;HIBADH;HOXA5;HSD17B8;ID1;IFFO1;INSR;KIF6;KLC4;LHPP;LYSMD1;MICAL2;NDST2;NDUFS1;NET1;NR1H3;NR4A3;PAK1IP1;PARP6;PDLIM7;PFN1;PRDM16;PRMT1;PTMS;PURA;RNF144B;SELENOM;SEMA3B;SLC25A35;SMOC1;SMYD5;TCAIM;TCN2;TP53;TTYH2;USH1C;VTA1;WDR81;ZBTB40
ZBTB18_TARGET_GENES	753	140	0.0008	0.0134	ACBD4;ADAMTS2;ADAMTS6;AHNAK;AKAP1;ALDH1A2;ANKRD18B;ANKRD49;ANKS1B;ANLN;ANO8;AP4B1;APTX;ARHGAP4;ARHGEF10;ATF3;BBS4;C12orf66;C14orf93;CARHSP1;CCDC88A;CCNL1;CDKN1A;CDKN2B-AS1;CCDC84;CHMP4C;CIC;CNIH3;CRABP2;CRYBG1;CTTNBP2;DDIT4;DEDD;DHRS3;WDR63;ERI2;F3;FDXR;FGFR1;FUNDC2;GAD1;GALT;GCNT2;GLA;GPAM;GPRC5A;HCFC2;HDAC6;HMGN3;HOXD8;HP1BP3;HSCB;HSD11B1L;IDH1;IFFO2;IQGAP2;ITGA5;JAKMIP2;KCNS3;KLF13;KLHL12;L3MB…
ZNF257_TARGET_GENES	495	95	0.0008	0.0136	AGAP3;ANKRD12;ANO10;ANO8;B9D1;BBS4;BCL2L11;BICDL1;BRD8;CCDC125;CCDC151;CCNG1;COPS7A;CSNK1E;DARS2;DBI;DDHD2;DDX42;DEDD;DLK2;DZIP3;ECSIT;ENO3;EPB41L2;FBXO30;FDFT1;FLI1;FOXA1;G6PC3;GADD45A;GALNS;GTF2H4;GUSBP11;HP1BP3;HSD17B4;IFT20;INKA2;IPO11;IPP;JAG1;KMT5C;LGMN;LIPA;LNPEP;LSG1;LYSMD1;MAPK7;MBD6;MELTF;MOCOS;MRPL39;MTCH2;MZT1;NCDN;NKX2-2;NPAS1;NPTX2;PIK3R3;PLK3;PPP1R3F;PROX1;PTMS;PTPN21;QPCTL;RBBP9;R…
SIPA1_TARGET_GENES	120	28	0.0009	0.014	ACTRT3;ADAMTS6;BRD8;CCNF;CDH1;CLK1;EDA;EIF4B;FAM117A;FEZ2;FUZ;HIST2H2AB;HIST1H2BO;HIST1H2BD;HMMR;KLC4;LIN37;MED19;MOSPD3;MT-ND1;PIK3C3;PQBP1;RALGDS;RGS20;SIPA1;TEPSIN;TGFBR1;TRAPPC6A
PGM3_TARGET_GENES	241	52	0.0009	0.0149	AHNAK;AP1S2;ATP5ME;C2orf92;C8orf58;CCDC40;CIC;CIRBP;CLCN6;DDIT4;DMWD;WDR34;EEF1D;EIF5;EXD3;FAM117A;FOXRED1;GDI2;ISOC2;KMT2A;KMT5C;LENG1;MAPRE3;NAGLU;NLRX1;NOL6;NOXA1;PCBD2;PCBP2;PDE4A;PGK1;POLH;RELT;RNF135;RPS20;RPS29;RSAD1;SAMD11;SFXN3;SHC1;SMIM4;SRCAP;THOP1;TIGD5;TMEM219;TMEM42;TTLL1;UBALD2;VASN;VPS9D1;ZNF143;ZNF276
BACH2_TARGET_GENES	1699	279	0.001	0.0162	AC009779.2;ACAD11;ACADVL;ACTB;ACVR2B;AHCYL1;AHNAK;ALDH4A1;ALDH5A1;ANP32E;AP1B1;AP4B1;APOL2;APTX;ARHGAP24;ARHGEF3;ARL2;ARRDC1;ARRDC3;ASAP2;ATF5;ATP2B4;ATP6V1G2;BAIAP2;BANP;BATF2;BCAR3;BCL6;BIN1;BLOC1S2;BMF;BRF2;C14orf93;C16orf87;C1orf216;C2CD2L;CBR3;CBX6;CCDC150;CCDC40;CCDC50;CCNL1;CD72;CDK14;CDKL1;CHD1L;FAM92A;CLIP4;CLK1;CLN3;COL9A2;COMMD10;CORO2B;COX20;CREBZF;CSE1L;CUEDC1;CYB5R1;DAB2;DANCR;DCAF6…
ZNF740_TARGET_GENES	1159	210	0.0011	0.0174	ACAP3;ACTB;ACTR8;ACYP1;ACYP2;ADAR;AGAP1;AHDC1;AHNAK2;ANKRD34A;ANP32E;ANXA4;APEH;APTX;ASTN2;ASXL1;ATP8B3;ATXN7L2;AUP1;BBC3;BCAR1;BCL2L1;BCL9L;BLVRB;BRAF;BRPF3;BZW2;C1orf74;C1RL;C8orf58;CALM1;CASZ1;CCDC86;CHCHD10;CIRBP;CLK4;CNIH3;COPS7A;CRACR2B;CSKMT;CSNK1E;CTDSP1;CYB5R1;CYREN;DBNDD1;DDX19B;DDX55;DIXDC1;DPP8;DYNC1LI2;EEF1D;EFCAB14;EIF5A;ELP1;ENO3;ESR2;F12;FAM117B;FAM193B;FCHO1;FKBP8;FUNDC2;GAB1;GAD…
BARX1_TARGET_GENES	1132	189	0.0012	0.0184	ACLY;ADM;AK2;ALCAM;ALDH4A1;ANKRD24;ARRDC4;ASXL1;ATF3;ATF5;ATP5F1B;ATP5MC3;B9D1;BANP;BCL6;BSDC1;BTN3A1;BZW2;C9orf64;C9orf85;CASZ1;CBX8;CCDC124;CCDC125;CCDC25;CCNL1;CDCA8;CDKN1A;CEP41;CISD3;CLN3;COX7A2L;CTDSPL2;CYTH2;DDIT4;DDX39B;DTWD1;EFHC1;EFNA3;EFNA4;EIF1;EIF3D;ELL3;ERAP1;ETFBKMT;FAM114A2;FBXO33;FGFR4;FIBP;FKBP11;FRAT1;FUZ;GAB1;GALM;GDAP1;GEMIN5;GIPR;GTF2H4;HIST3H2A;HIST3H2BB;HIST1H3F;HIST1H4B;H…
CCAWYNNGAAR_UNKNOWN	148	36	0.0012	0.019	ALDH1A2;ARHGAP33;ARL17A;ARL4C;ARVCF;BCL6;CYTH2;EDA;EEF2KMT;EIF1;FAM86C1;HIST3H2A;HIST3H2BB;H3F3B;ING4;KDM3A;MFSD2A;NCDN;NUCKS1;PIGT;PLXNC1;POLR3H;RLIM;SCUBE3;SHC1;SLC22A17;SMURF2;SP2;STARD4;TBX19;TESK2;TSPYL2;TTC9C;TUBA1A;VGLL4;ZNRF2
ZNF596_TARGET_GENES	542	114	0.0013	0.0199	ACTB;ACTN2;ALX4;ANO8;ANXA2;ARRDC3;ATF3;ATP2B4;BCL6;BMP7;BRF2;BRWD1;CA14;CAMK4;CBX8;CCR10;CD72;CEACAM19;CES3;CHST8;CNTNAP1;CXADR;DRAP1;DYM;ELAC1;FAM214A;FBXO30;FGF13;FGFR1;FHAD1;FLI1;FOSL2;FOXL1;FUNDC2;G0S2;GAD1;GAP43;GFER;GRAMD1B;GTF2H4;HOXB2;HOXB5;IQSEC1;KDM3A;KLLN;MAFB;MALT1;MAML2;MARK1;MATR3;MED12L;MEIS1;MEIS2;MYLK;NCAM1;NECTIN1;NFIA;NPAS3;PCBD2;PDE10A;PDE4B;PLEKHG4;PPIL2;PPP3CC;PRKCE;PROX1;PR…
FOXQ1_TARGET_GENES	37	12	0.0015	0.0216	ARPC4-TTLL3;BCCIP;BCL6;BZW2;DNAAF3;MRPS11;NOCT;SIRT4;STK35;SYVN1;UROS;WASF2
USF2_Q6	253	56	0.0015	0.0216	ACAP3;AK2;ALX4;ARL2;ATXN7L2;BATF2;BCL9L;C2CD2L;CA14;CCAR1;CDC14A;CEP57;COPS7A;E2F8;EIF3A;EIF4B;FADS3;FKBP11;GUCY1A2;HPCAL4;HPS5;KMT2A;LHX9;LRFN4;MICAL2;MICU1;MTCH2;NAT10;NET1;NKX2-3;NRIP3;NUDC;OGDHL;OPRD1;PAX6;PFDN2;PLA2G4A;POGK;POLR3A;POU3F1;PTPRF;REXO2;RPUSD4;RRAGC;RTN4RL2;SIRT1;SLC25A33;STX6;TAF6L;TESK2;TFB2M;WEE1;ZBTB40;ZBTB8OS;ZNF503;ZNHIT6
NUP153_TARGET_GENES	1485	243	0.0016	0.0229	ACLY;AHCYL1;AKAP8L;ALDOC;ANKRD18B;AP4B1;APOBEC3C;APOO;APTX;ARMC7;ARVCF;ATP2B4;ATP5ME;AUP1;BAIAP2;BBS4;BCLAF1;BIN1;BRD8;BRMS1L;BRPF3;BSDC1;BTN3A1;C19orf48;C1QL4;C1RL;C2orf92;CACYBP;CALML4;CCDC88A;CCHCR1;CCNL1;CCNYL1;CDCA8;CDKN1C;CDKN2D;CHD1L;COPS2;COX20;CSTF3;CUL9;CYP51A1;DARS2;DCAKD;DDB2;DDX39B;DEF6;DHDDS;DNAAF3;DOK3;DRAP1;WDR34;EARS2;ECH1;EEF2KMT;EGLN2;EIF2B3;EIF4B;ELK4;ENO1;EXD3;FAM117A;FAM193B…
ZFP91_TARGET_GENES	1268	222	0.0016	0.0233	ACAP3;ACOT13;ACTN2;ADCY6;ADORA1;AGO2;AGO3;AHCYL2;AHDC1;ANKRD10;ANKRD24;ANLN;ANO10;ANP32E;ARHGAP33;ARPIN-AP3S2;ARRDC3;ARRDC4;ASAP2;ASL;ATOH8;ATP6V1G2;AXIN2;BBC3;BCL9L;BDH2;BRPF3;C11orf95;C1R;C2CD2L;C2orf92;C6orf136;CAPS2;CBLN1;CBX6;CCDC28B;CCDC85C;CCNG2;CDC14A;CERCAM;CIRBP;CITED1;CLN3;COPS7A;CPD;CPLANE2;CSNK1E;CSPG4;CYP1A1;CYP27B1;CYTH2;DCUN1D2;DDX42;DONSON;DPF3;DYSF;EARS2;EFCAB14;ESAM;ETFBKMT;FAM…
ZBTB5_TARGET_GENES	164	36	0.0017	0.0239	ALDH4A1;ANO8;ATG10;CCDC157;CFAP221;CTDSP1;DANCR;EEF1D;ESCO2;FBXO36;FOS;FOXA1;HIST1H4B;HIST1H4C;HIST1H4D;HDDC2;HMGXB3;MMP15;NBN;PIK3R3;PNPO;PRR11;PRSS12;QPCTL;RRM2;SLC2A8;SPSB3;STARD4;SUN2;TAL1;TMEM102;TMEM121B;TTC19;ZNF596;ZNF76;ZNRF2
E2F2_TARGET_GENES	1332	222	0.0017	0.0239	AC002310.1;ACAT2;ACCS;AHCYL1;AHCYL2;ALCAM;ALDH4A1;ANP32E;ANXA2;APOLD1;ARPC4-TTLL3;ARRDC4;ASXL1;ATP5ME;B9D1;BCCIP;BCL6;BIN1;BMF;BOLA1;BRD8;BTD;BZW2;C19orf48;C2CD2L;CAPS2;CASD1;CBY1;CCDC151;CCDC28B;CCNG2;CD2BP2-DT;C15orf41;CDK16;CDKN2D;CCDC84;CEP112;CERK;CIC;CLN3;COX7A2L;CREBZF;CSTF3;CTDSP1;CUTC;CYB5B;CYP2S1;DDX39B;DDX42;DHDDS;DNAAF3;DPH3;DPP3;DTL;WDR34;EFHC1;EFNA3;EHD2;ELK4;ELP6;EPDR1;ERAP1;ERI2;E…
HES4_TARGET_GENES	544	97	0.0018	0.0242	ACAT2;ADPRM;AHCYL1;AHNAK;AKAP8L;ANKRD13D;ANKRD24;ANP32E;APBB3;ARHGEF37;ARRDC4;BLOC1S2;C1orf216;C9orf85;CAB39L;CCDC125;C15orf41;CLCN6;CRAMP1;CUTC;DCAF6;DOCK9;EEF1AKMT1;ELL3;ENO1;FOSB;GSTCD;GTF2H4;HIST3H2A;HIST3H2BB;HEBP1;HMGXB3;HSD11B1L;HSD17B4;HUS1;HYPK;IFT140;ILF3-DT;ISG20L2;KMT2B;LGMN;LPCAT3;MAIP1;MICOS13;MOSPD3;MPND;MPV17L2;MST1;MVB12A;NAGK;NDUFS6;NOP53;PDE4A;PLGRKT;PNPO;POLR3A;PPIL2;PPP1R12B;…
TEAD2_TARGET_GENES	1331	217	0.0018	0.025	AC002310.1;ACACA;ACCS;ACYP1;ADCY6;AK2;AKAP1;AL035530.2;ALDH1A2;ALDH4A1;APOL2;ARPC4-TTLL3;ASB1;ASB7;ATF5;ATP5F1B;B9D1;BCCIP;BCL6;BOLA1;BRAF;BRCA2;BRWD1;BTD;BZW2;C10orf143;C1orf74;CACYBP;CALCOCO1;CALM3;CBY1;CCDC151;CCDC189;CCDC86;CDCA3;CDCA8;CDK16;CEACAM19;CEP57;CFAP54;CIRBP;CTDSP1;CXCL16;CYP51A1;DCAF6;DDX39B;DEDD;DHCR24;DNAAF3;DPH3;DPP3;DPP8;DTWD1;WDR34;EIF1;EIF2A;EIF3D;EIF5A;ENO3;EPHB3;ERG28;ESR2…
ZNF134_TARGET_GENES	762	138	0.002	0.0269	ACTB;AGAP3;AKAP8;ALDH7A1;ANO8;APLP1;ARHGAP24;ARHGEF37;ARMC7;ARRDC1;ARRDC3;ATP5MC3;ATP6V1G2;BBS1;BBS4;BCAR3;BMPR1B;BORCS7;C1RL;C5orf22;C9orf64;CALM1;CCNG1;CD72;CDC14A;CDKN1A;CHKB;FAM92A;CIR1;COPS7A;CRISPLD1;CYP2J2;DAB2;DHDDS;DNAJA2;DPH3;DPP8;DYRK1B;DZIP3;EGFL7;EGLN2;ERI2;FAM114A2;FHAD1;GABARAPL1;GABPB2;GDI2;GFI1;GTF2H4;GTPBP6;HIST1H2AB;H6PD;HINT3;HMCN1;HOXB2;HSPA8;ITGA7;ITGA9;JAKMIP2;KANK3;KAZALD1…
FOXD2_TARGET_GENES	1089	186	0.002	0.0269	ABCC11;ACAP3;ACTB;ADGRV1;ADPRM;AHNAK;ANKRD10;ANLN;ANXA4;APEH;APH1B;ARHGEF3;ARRDC3;ASNSD1;ATP5ME;AUP1;BANP;BBOF1;BCCIP;BRD9;BZW2;C7orf50;CAMLG;CAPS2;CCDC171;CCDC78;CCNF;CDC73;C3orf67;CHCHD10;CHKB;CISD3;CLCN6;CLN3;CLN5;COBLL1;COPS7A;CRACR2B;CREBZF;CTDSP1;CYSRT1;DAB2IP;DARS2;DBI;DCUN1D5;DGAT2;DHDDS;DIXDC1;DPP8;DUS3L;E2F8;EFCAB2;EFHC1;EPB41L4A;FBXO31;FKBP11;FOSL2;FUZ;GAB2;GALNS;GALNT10;GFER;GNPTAB;GP…
USF_01	264	56	0.0021	0.0269	AKAP1;ANKRD12;AP1S2;B3GNT9;BAX;C9orf85;CBX6;CCAR1;CLN3;DUSP1;EIF3A;EIF4B;ESR2;ETV1;GLA;GPX1;HMOX1;HOXA11;HOXB4;HOXB5;HPS3;HPS5;ILF3-DT;IRS4;KAT14;KLHL28;LYPD1;MORF4L2;MTCH2;NAA50;NDUFS1;NPTX1;NRIP3;NUDC;ODC1;OGDHL;OPRD1;PCED1A;PFDN2;PHC3;PLCG2;POGK;PRPS1;RETREG2;RMND1;SIRT1;SLC36A1;STX6;SYT3;TAF6L;TESK2;USP31;XPO1;ZBTB8OS;ZCCHC7;ZNF503
MYC_Q2	187	43	0.0022	0.0281	ACAP3;AK2;ALX4;ATXN7L2;BATF2;BCL9L;C12orf66;C2CD2L;CA14;CDC14A;COPS7A;E2F8;EIF3A;EIF4B;FADS3;FKBP11;HPCAL4;HPS5;KMT2A;LHX9;MICAL2;NAT10;NKX2-3;NRIP3;NUDC;OPRD1;PAX6;PFDN2;PLA2G4A;POGK;POLR3A;POU3F1;PTPRF;REXO2;RPUSD4;RRAGC;RTN4RL2;SIRT1;SLC25A33;TAF6L;TESK2;TFB2M;WEE1
ATF6_TARGET_GENES	954	159	0.0022	0.0285	ACAT2;ACY1;ACYP1;AGTRAP;AHDC1;ANLN;APBB3;ASB7;ASXL1;ATF5;ATP8B3;BBS4;BLOC1S2;BMF;BRD8;BSDC1;BTD;C2CD2L;CALCOCO1;CBX6;CCDC124;CCSER1;CDC73;CHPF2;CIC;CISD3;CLK1;COPS7A;COX7A2L;CSTF3;CTDSPL2;CUL7;CUTC;CYB5B;CYCS;DCPS;DDB2;DDX55;DEDD;DPP8;EFNA3;EPB41L2;FCSK;FKBP11;FUCA1;GAS5;GSTA4;GTF2H3;HIST1H2BD;H3F3B;HIST1H4B;HINFP;HMGCR;HOXA11;HSD17B14;HYPK;IFT122;IGSF9;ING4;IPP;IQCG;IQGAP2;IRF2;ISG20L2;KIAA0232;…
USF_Q6_01	246	54	0.0025	0.0314	ACACA;ACAP3;ADNP2;ANKRD12;BATF2;BAX;C12orf66;CCAR1;CCNYL1;CDH1;CLN3;COPS7A;CREBRF;DYM;EGLN2;EIF5A;ETV1;FLVCR2;GIT1;GLA;HEXA;HMOX1;HNRNPDL;HPS5;ILF3-DT;IQGAP2;IRS4;KAT14;KLF4;KLHL28;MRM1;NDUFS1;NPTX1;NTN3;PCED1A;PFDN2;POGK;RAMP2;RASSF7;RLIM;RNF44;RPUSD4;SIRT1;SLC25A33;SNTB2;STX6;SYT3;TAF6L;TCF7;TRIB1;WDR20;WEE1;WIPI1;ZBTB40
NPAT_TARGET_GENES	249	46	0.0026	0.0319	ANKRD24;ARHGEF37;ATP5MC3;ATP6V0E2;BOLA1;COPS7A;CPLANE2;CXorf38;EEF1AKMT1;EIF3E;GNB1L;HIST2H2AC;HIST2H2AB;HIST1H2AB;HIST1H2BO;HIST2H2BF;HIST1H2BD;HIST1H4J;HIST1H4B;HIST1H4C;HIST1H4D;HINFP;HP1BP3;INKA2;KDM3A;LARS2;MRPL45;MTCH2;NAGK;PDRG1;PGS1;POU2F1;PREB;PRPF40B;RMND1;RTL10;SAMD1;STK32C;SUGP2;TMEM141;TMEM79;TOLLIP;VAPB;VMAC;ZBTB40;ZNF576
ISL1_TARGET_GENES	681	125	0.0026	0.0326	ABCC2;AMACR;ANKRD13D;ANLN;ANXA2;ARHGEF3;ARL13B;ATG10;ATP2B4;ATP5F1B;C12orf66;C16orf87;C1QL4;C3orf52;CASP10;CDAN1;CEP112;CHKB;COBLL1;COLQ;COPS2;COPS7A;CYCS;DDB1;DDX39B;DKK3;DONSON;DRAP1;DTWD1;ECH1;EIF2A;EPB41L2;EPHA6;ERLIN2;FBXL2;FLVCR2;FUZ;GPAM;GPER1;HIST1H2AB;HIST3H2A;HIST1H2BO;HIST2H2BF;IGFBP4;IL1R1;KAT14;KATNAL1;KPNA5;L3MBTL1;LYAR;MAST4;MFSD6;MID1IP1;MKRN1;MTHFD1L;NADK2;NAGLU;NEK10;NPHP3;NR5A2…
HES2_TARGET_GENES	1130	195	0.0027	0.0328	ACAP3;ACOT13;ADAR;AHCYL1;AKAP6;ALDH1A2;ANKRD13D;ANXA2;APOLD1;ARHGAP24;ASNSD1;ATF3;ATG10;BBC3;BCL6;BMF;BMPR1B;BOLA1;BPHL;BRF2;BRWD1;BZW2;C1orf226;C1RL;CADM2;CALD1;CAPS;CAPS2;CCDC171;CCNG2;CEACAM19;CEBPA-DT;CEP112;CFD;CLK4;CNIH3;COLEC11;CPD;CRYBG1;CUEDC1;CXADR;DBI;DCBLD2;DDB2;DDIT4;DDX47;DIXDC1;DPH6;DRAP1;DTWD1;DUSP1;EEF1AKMT1;EFCAB2;EFNA5;ELOVL6;ENO1;ENO3;EXD3;FADS3;FAM219B;FGFR1;FGFR4;FHAD1;FLNB;…
ZNF654_TARGET_GENES	532	98	0.0028	0.0334	AHCYL1;ALCAM;ARMC7;ATP6V1G2;B9D1;BCL2L1;BDH2;BRF2;C1R;C1RL;CASP10;CCDC142;CD72;CHCHD10;CHD1L;CLUL1;CUEDC1;CYP2E1;CYREN;DDAH2;DIXDC1;DNAAF3;ELL3;ELP1;FAM214A;FBXL2;FEZ1;FKBP8;FOXA1;GALNT12;HINT3;HOXB5;HSD11B1L;HSD17B14;HSD3B7;IFT46;IGBP1;IL12A;IL17RD;IL6R;ISG20L2;LETMD1;LIPA;LRP4;MARS;MGLL;MND1;MORF4L2;NADK2;NBN;NCEH1;NDUFC1;NFKBIL1;NOP10;NPTX1;NSG1;PCDH1;PDRG1;PFKL;PIP5KL1;PLEKHG4;PMPCB;PPP1R3B;P…
KDM5D_TARGET_GENES	1427	240	0.0029	0.0344	ABCC2;AC093249.6;ACAP3;ACY1;ACYP2;ADORA1;AGAP3;AHNAK;ALG6;ANKRD13D;ANLN;ANP32E;APEH;APH1B;APOL2;APOO;ARL6;ASXL2;ATF5;ATL1;ATP5ME;AXIN1;BCKDK;BIN1;BLOC1S2;BTD;C17orf97;C1orf216;C1orf74;C9orf64;C9orf85;CA12;CABLES1;CABLES2;CADM4;CCDC125;CCDC25;CCDC86;CDC73;C15orf41;CDS1;CCDC84;CEP41;CHD1L;CHML;CLIP4;CLN5;COA7;COMMD10;COX20;CPM;CSNK1E;CSTF3;CYREN;DCBLD2;DDB1;DDX42;DGAT2;DGKE;DHDDS;DIABLO;DNAJA2;DNAJ…
FOXE1_TARGET_GENES	637	111	0.003	0.035	ABCB8;ACSL3;ADM;ALDH1A2;ALDH4A1;ATF5;B3GNT4;BCAR3;BOLA1;BRAF;CABLES1;CALM1;CASZ1;CCBE1;CCDC124;CDH2;CLN5;DDIT4;DDX42;DET1;DGAT2;DHDDS;EFCAB14;EIF5;ENO1;FBXO31;FBXO32;G6PC3;GAS5;GLUL;GNPTG;GSTCD;GUSBP11;HIST2H2AC;HIST2H2AB;HIST3H2A;HIST1H2BD;HIST3H2BB;H3F3B;HIST1H4D;HDDC3;HEXA;HINT3;HOXB5;HSPH1;IMPACT;INSM1;ITGA7;KAZALD1;KLF11;KMT2A;KNTC1;LEMD2;LRSAM1;LYSMD1;MAFB;MAT2A;MDC1;MPND;MRPL53;NEURL2;NKX2…
ZNF2_TARGET_GENES	1054	184	0.0031	0.0363	AC020928.1;ACAT2;ACBD7;ADGRV1;AHCYL1;AKAP1;ALDH1A2;AMACR;AMPH;ANKRD13D;ANKRD18B;ANKRD24;ANO8;ANP32E;ATF5;BABAM2;BBS4;BCAR1;BCCIP;BCKDK;BRD8;BRF2;BRWD1;BTD;C14orf93;CABLES2;CALM1;CCDC25;CCSER1;CD72;CDC73;CDK16;CHD1L;CLK3;CLN3;CNIH3;COQ3;CTNNB1;DDX19B;DDX55;DENND2A;DIXDC1;DNPH1;DPP8;DTNB;DTWD1;DUSP1;WDR34;EFCAB2;EFHC1;EIF1;ELK4;ERLIN2;FAM114A2;FAM193B;FBXL2;FBXO36;FGF13;FLNA;GATC;GEMIN5;GLA;GPAM;GP…
ZSCAN29_TARGET_GENES	1655	277	0.0032	0.0366	AARS2;ABHD3;ACAD11;ACLY;ACSL3;ACSL6;ACTB;ACY1;ADA;AKAP1;ANKRD36B;ANO8;ANP32E;ANXA2;ANXA4;APOO;ARHGAP24;ARHGEF37;ARRDC3;ARVCF;ASXL1;ASXL2;ATF5;ATP8B3;B3GNT5;BCAR3;BCKDK;BMF;BMT2;BPHL;BTD;C14orf93;C2CD2L;CAPS2;CARHSP1;CCDC88A;CCM2;CDC14A;CEACAM19;CEP57;CERCAM;CHCHD10;CHMP1B;CITED1;COMMD10;COX14;CPD;CSNK1E;CTDSP1;CTDSP2;CTDSPL2;DDHD2;DEDD;DEF6;DRAP1;DTWD1;DUS3L;DVL1;DYNC1LI2;EFHC1;EFNA3;ELL3;ELOVL6;…
ZNF708_TARGET_GENES	80	20	0.0035	0.0398	CAPS2;CCNG2;CDC14A;CTNNB1;DDX24;DDX55;DNAJC1;FOSB;GRAMD1A;HSD17B4;IFI27L1;NAT10;PLEKHG4;PNRC1;PRPF40B;SNAPC5;SNX25;TOP3B;TTC30B;ZNF569
GGGYGTGNY_UNKNOWN	684	127	0.0035	0.0398	ABCB6;ABI3BP;ACTB;AHNAK;AMOT;ANXA2;APOLD1;ASAP2;ATL1;BCLAF1;BEND7;BTD;C16orf87;C6orf136;CALCOCO1;CAMLG;CBX8;CCDC88A;CDK16;CDKN2B;CLEC11A;CNNM2;COL11A2;COL13A1;DBI;DDAH2;DDIT4;DIABLO;DLL4;DOCK9;DPYSL5;WDR34;EFNA3;EIF1;ERLIN2;FAM110A;FAM117A;FBXL2;FLNA;FLNB;FOSB;FRY;FUT1;GAP43;GPC2;HIST1H2BD;H6PD;HMGCS1;HMGN3;HOXB4;HSD17B8;JAG1;KCNC1;KCNH2;KLF13;KLF5;LAMTOR2;LMF2;MAGED2;MAGOHB;MDK;MIEF2;MIEN1;MORC3…
TGACCTY_ERR1_Q2	1053	187	0.0036	0.0401	ABHD3;ADAMTSL3;AGAP2;AGAP3;AHCYL1;AK2;AKAP1;ALX4;AMPH;AP1B1;AP1S2;ARHGAP24;ASTN2;ASXL1;ASXL2;ATF3;ATP5F1B;ATP5MC3;BCAR3;BCL6;BMPR1B;BRAF;BZW2;C6orf136;C9orf85;CBX6;CCBE1;CCDC151;CCDC69;C15orf41;CDK14;CDK16;CDKN1A;CHCHD10;CHMP2A;CKB;CNTF;COLQ;COPS7A;COX14;CRABP2;CSRNP3;CTDSPL2;CYP1A1;CYP39A1;CYTH2;DDB1;DHRS11;DIRAS1;DLK2;DMPK;DNAJA2;DPF3;DTNB;ENO3;ERBB4;ESAM;FAM162A;FAM193B;FBXO30;FGF9;FHL3;FOXA1;…
MORC2_TARGET_GENES	1742	284	0.0036	0.0401	ACOT13;ACTB;ADAMTSL4;AGO3;AMACR;ANKRD10;ANKRD36;ANXA2;AP4B1;APOO;APTX;ARHGEF10;ARRDC3;ASB7;ASCC3;ASXL1;ATF3;BAIAP2;BANP;BCAR1;BCAR3;BCL2L1;BRD9;BRWD1;C1orf216;C1orf74;C5orf22;CALM1;CAMLG;CAPN15;CAPNS1;CARHSP1;CBR4;CCDC88A;CCNL1;CDC73;CEP57;CHKA;CHMP4C;CHTF8;CIRBP;CLN5;COA7;COPS2;COPS7A;COX20;CPD;CRNDE;CSKMT;CTNNB1;CUL7;CYCS;CYP51A1;DAB2;DCUN1D2;DDB1;DDX19B;DDX24;DDX55;DET1;DGAT2;DHDDS;DIABLO;DNPH…
CIITA_TARGET_GENES	1093	185	0.0036	0.0401	AC002310.1;ACTB;ACTR8;AHNAK;AKAP3;APTX;ARHGEF37;ARRDC3;ATG4D;ATP2B4;ATXN7L2;B9D1;BAX;BRPF3;BTN3A1;C2CD2L;C2orf92;CAB39L;CACYBP;CAMLG;CASD1;CBX6;CCDC124;CCDC142;CCDC151;CCNG2;CDKN2D;FGFR1OP;CIC;CLK1;CLK3;CLN3;COMMD10;COMMD7;COX14;COX20;CPLANE2;CTNNB1;DARS2;DCAF6;DDB2;DDIT4;DDX39B;DEDD;DMWD;WDR63;DNAJC1;DRAP1;DUSP28;DYNC1LI2;WDR34;DYRK1B;ECH1;ECSIT;EIF3E;EIF5;FAM117A;FAM174B;FAM193B;FASTKD2;FBXO31;…
IRF9_TARGET_GENES	1455	245	0.0037	0.0402	AARS2;ACAP3;ACLY;ACSL3;ACY1;ADAMTSL3;ADAR;AGO2;AHCYL1;AHNAK2;AKAP6;ALKAL1;ANKRD49;ANKS1B;ANKZF1;ANLN;ANXA4;APBB3;ARHGAP24;ARHGEF10;ARHGEF10L;ATF3;ATP11B;BCCIP;BMP7;BOLA1;BPHL;C2orf92;CA12;CA14;CACNA2D3;CALCOCO1;CCDC150;CCDC151;CCDC171;CCDC180;CCDC28B;CCNE2;CCNG2;CCNL1;CCSER1;CDCA3;CDKN1A;CFAP221;CFAP410;CLIP4;CLN3;COL4A3;COX14;CRIP3;CRNDE;CYP1A1;DCUN1D5;DDB2;DDX42;DGAT2;DGKH;DIXDC1;DPP8;DTNB;DYNC…
USF_Q6	265	55	0.0038	0.0411	ACAP3;ACY1;AKAP1;AP1S2;BAX;BEX3;C12orf66;C9orf85;CCNYL1;CEP57;CLN3;COPS7A;CREBRF;DUSP1;DYM;EGLN2;FKBP11;FLRT1;G6PC3;GLA;GPX1;HEXA;HOXB2;HPS5;IRS4;KANSL1L;KAT14;LYPD1;MICU1;NCALD;NDUFS1;NPTX1;NRIP3;OGDHL;PCED1A;PFDN2;PIK3R3;PRKCE;PRPS1;PURA;RAMP2;RMND1;RPUSD4;SIRT1;SLC25A33;SNX16;SOCS2;STX6;SUGP2;TRIB1;TSC22D3;USP31;WEE1;YPEL5;ZNF503
SUPT16H_TARGET_GENES	1546	254	0.0038	0.0411	ABCB1;ABCB6;ABCC11;ACACA;ACAP3;ACAT2;ACSF2;ACTA2;ACTB;ADORA1;AGAP1;ANKRD10;ANLN;ANXA2;APBB3;APEH;ARHGEF9;ARRDC1;ASXL1;ATG4D;ATP6AP1L;ATRIP;AVEN;BATF2;BBC3;BCL9L;BDH2;BICDL1;BIN1;BMP7;BRWD1;C2CD2L;C2orf92;CALD1;CASD1;CCNL1;CDH1;CDKN2B;CHMP2A;CIRBP;CLK1;COL13A1;COL9A2;COQ3;CPEB2;CRACR2B;CRNDE;CYTH2;DAPK2;DCAF6;DCBLD2;DDB2;DDX42;DIABLO;DKK3;DLGAP3;DMPK;DPP3;DPP8;DYSF;DZIP1;E2F8;EEF1D;EGLN2;EIF1;ENO3…
ZNF84_TARGET_GENES	1812	287	0.0039	0.0411	ABCB8;ACCS;ACOT13;ACOX1;ADAR;ADM;ADSSL1;AHCYL1;AHCYL2;AKAP3;ALDH4A1;ALDH7A1;APBB3;APOLD1;ARHGEF37;ARL13B;ARMC7;ARPC4-TTLL3;ASB7;ASL;ASNS;ASNSD1;ATP2B4;AUP1;B9D1;BCCIP;BCL6;BCL9L;BIN1;BMF;BRD8;BZW2;C19orf48;C1RL;C9orf85;CACYBP;CALM3;CAMK2N1;CAPNS1;CASZ1;CBR4;CBY1;CCDC142;CCDC189;CCHCR1;CCNT2;CD2BP2-DT;CDC14A;C15orf41;CEMIP2;CCDC84;CEP152;CEP41;CFAP221;CHMP2A;COX20;CSNK2A2;CTDSP1;CTDSPL2;CXCR4;CYCS…
HOXB6_TARGET_GENES	576	103	0.004	0.0416	ACADVL;AL035530.2;APEH;ARMC2;ASCC3;ATP5F1B;ATP5ME;B9D1;BAIAP2;C12orf66;C17orf97;C1orf226;C1orf74;CBX8;CCDC151;C15orf41;CEP152;CEP41;CHMP2A;CLCN6;COPS7A;CTDSPL2;DPP8;EFHC1;EFNA4;EIF3E;ELP1;ETNK1;FDPS;FDXACB1;FNIP1;GAB1;GATC;GSS;HIST3H2BB;HACD3;HBP1;HILPDA;HMGCR;HSD17B4;HSPA14;IFT122;IPO11;KAZALD1;KIAA0825;KIFAP3;LGMN;LYAR;MAGOHB;MAP3K14;MAP4K1;MAPRE3;MKRN1;MRPL55;MRPS17;MVB12A;MYOM2;NAXE;NBN;NME1;…
ELF2_TARGET_GENES	1378	215	0.0042	0.0434	AC002310.1;ACLY;AHCYL2;AK9;AL035530.2;ALDH1A2;ANKRD24;ANKRD49;ANXA4;AP1S2;APBB3;APTX;ARHGEF37;ARPC4-TTLL3;ARRDC4;AUP1;B9D1;BCL2L1;C10orf143;C12orf66;C2CD2L;CABLES2;CAPN10;CCNG2;CD2BP2-DT;C15orf41;CEP152;CHMP1B;CIR1;CIRBP;CLK3;CLN3;COPS7A;COX14;CREBRF;CUTC;CYCS;CYP51A1;DARS2;DCAF6;DDX19B;DDX39B;DDX42;DEDD;DHFR2;DHODH;DPH3;DPP3;WDR34;EDEM2;EIF3D;EIF5A;ELK4;ENO1;ERLIN2;ESR2;FAM117A;FBXO32;FBXO36;FBX…
ZNF623_TARGET_GENES	85	22	0.0043	0.0437	ABCB1;ALDH7A1;ANO8;BRWD1;CACYBP;CCDC40;CCNL2;ISOC2;ITGA5;ITGA7;KMT2B;LIPA;LUZP1;MED16;MRPL39;NGEF;RNF227;RPL38;SREBF1;STX6;ZNF790;ZSCAN30
MYOGENIN_Q6	257	55	0.0043	0.0437	ADAMTS8;ALDH1A2;ALG6;ARHGAP33;ATOH8;ATP5F1B;CCNL2;CDH3;CIC;COL4A3;COL4A4;CYP26A1;DDIT4;DLL4;DMPK;DOCK9;DPF3;DTNB;EFNA4;EMX1;ENO3;ETFB;FLRT1;IFT20;IGSF3;IGSF8;KAZALD1;LOXL4;LRP5;MAP1A;MBD6;MFSD13A;NBL1;NDUFA4L2;OLFM2;PARD3B;PLEKHA4;RNF152;RNF220;RRAGC;RUNDC1;SH3BGRL3;SIPA1;SLC37A4;SMOC1;SORCS1;SORT1;SUMO2;SYNE3;TIGAR;TNFAIP8L1;TUBB4A;VAMP2;VEZF1;XYLT1
FEV_TARGET_GENES	1480	236	0.0044	0.0445	AARS2;ABCB8;ABHD14B;AC002310.1;ACOT13;ACYP1;ADGRV1;AHCYL2;ALDH7A1;ALKBH8;AMACR;ANKRD13D;ANXA2;ANXA4;APEH;APOL2;ASCC3;ASNSD1;ASXL2;ATF5;ATXN7;BCAR1;BOLA1;BRF2;C1orf74;C2CD2L;C3orf52;C7orf50;CA12;CALM1;CCDC151;CCNF;CCNL1;CCNT2;CD2BP2-DT;CD72;CDC73;C15orf41;CDKN1A;CEP112;CEP57;CHMP4C;CLK3;CNIH3;CNNM2;CNNM3;COX20;CTDSP1;CTDSP2;DBI;DHODH;DONSON;DPP3;DTL;EDEM2;EFCAB14;EFHC1;EIF3D;EIF3E;ELL3;ENO1;EPDR1;…
ZBED5_TARGET_GENES	922	152	0.0048	0.0483	AARS2;ABCC2;ACSL3;ACYP2;AGO3;ANXA4;AP1B1;ASNSD1;ASXL1;ATP8B3;BAIAP2;BCAR3;BCCIP;BICDL1;BPHL;BRF2;C14orf93;C16orf86;C16orf87;CALCOCO1;CALM1;CASD1;CCDC124;CCDC25;CCDC88A;CCNL1;CDAN1;CFAP410;COBLL1;COL9A2;CTNNB1;CUL7;CYP2E1;DEDD;DGAT2;DHDDS;DNAJA2;DRAP1;DTWD1;E2F1;EHHADH;EIF2B3;EXD3;FGFR4;FOS;GADD45A;GSTCD;GTPBP4;H3F3B;HDDC3;HERC3;HMGCS1;HMMR;HPS4;HSPH1;HUS1;HYLS1;IDI1;ILKAP;IQGAP2;IRF1;KCNQ1OT1;KDM…
PRDM4_TARGET_GENES	397	78	0.0049	0.0489	ABCB6;ACOX1;ACTB;AGTRAP;ANKRD10;ARHGAP24;BBS5;BRWD1;CALCOCO1;CCBE1;CCDC85C;CCNE2;CCNG1;CCNG2;CNTNAP1;CTDSP1;CTDSP2;CTTNBP2;DBNDD1;DCAF6;DDHD2;E2F7;EFEMP1;EFHC1;EPPK1;ERAP1;EVA1B;FSBP;HIST2H2BF;HIST1H2BD;HINT3;HMMR;HNRNPU;HSPB1;IFI6;INSM1;KIFAP3;KLF13;LAMB1;LIG1;MED20;MFSD3;MRPS6;MSANTD2;MTCH2;NCAM1;NECTIN3;NEURL1;NOLC1;PCGF2;PDZRN3;PHF2;PIK3IP1;RIMS3;RPS29;S100A11;AC097534.2;SERTAD4;SLC1A3;SLC22A…
PSMB5_TARGET_GENES	253	44	0.005	0.0496	ACTB;ADM;AHNAK;ANLN;ANO10;APTX;ATF3;CALM1;CCNL1;CEMIP2;CIRBP;CSKMT;CYCS;DDIT4;DUSP1;EIF1;FLNA;GADD45A;GAS5;HIST2H2AC;HIST1H2BO;H3F3B;HIST1H4C;HSPA8;ID1;KLF2;LRSAM1;MAT2A;NDUFS2;PIK3R3;PLK2;RPS20;RRM2;SNHG19;SNHG32;SNHG7;SRSF7;TAF4;TUBA1A;TUBA1B;TUBA1C;VASN;ZBTB37;ZFP36
ZNF407_TARGET_GENES	1754	281	0.0051	0.0497	AC002310.1;ACOX1;ACTN2;ADAMTS6;AGTRAP;AHCYL1;AHDC1;AK2;AKAP3;AKAP8L;ALDH1A2;AMOT;ANKRD34A;ANKRD36;ANKZF1;ANO10;AP4B1;APOBEC3F;APOO;ARPC4-TTLL3;ASB7;ASXL1;ATF5;B9D1;BANP;BAX;BBS1;BBS5;BCAR3;BCCIP;BCL6;BIN1;BMF;BORCS7;BSDC1;BTD;BZW2;C11orf95;C20orf96;CALCOCO1;CAPN10;CAPS2;CCAR1;CCDC142;CCDC150;CCDC151;CCDC24;CCDC74A;CCNT2;CDC14A;CDCA3;CDKL1;CEP152;FGFR1OP;CHSY1;CLCN6;CLN3;COMMD10;COPS7A;COX20;CRAMP…
DNMT1_TARGET_GENES	158	34	0.0052	0.0498	ARHGAP24;BLOC1S2;BSDC1;C9orf85;CDKL1;CCDC84;CUEDC1;FBXO36;FUZ;GIPR;GPATCH3;HDDC2;HUS1;LAMB1;LAS1L;MAPRE3;METAP1;MGLL;MTHFD1L;NME1;OTUD6B;PGAM1;PITPNM2;PWWP2A;RRP12;SERINC2;SLIRP;SMYD5;SP2;TRIB1;TXNIP;UBALD2;VDAC2;ZGPAT
DACH1_TARGET_GENES	841	147	0.0052	0.0498	AC009779.2;ACAP3;ACTB;AHCYL2;AKAP8;ALDH5A1;ANO8;APOBEC3C;ARHGAP4;ARHGEF10;ARHGEF6;BABAM2;BAIAP2;BBC3;BMF;BRWD1;C19orf48;C8orf58;CA14;CAB39L;CALCOCO1;CARHSP1;CCDC50;CCNE2;CDC73;C15orf41;CEP57;CIC;CLK1;COPS7A;COX7A2L;CTDSPL2;DDHD2;DDX39B;DDX42;DHCR7;DHDDS;DHODH;DNAJC13;DPH6;EARS2;ERI2;FAM110A;FARSB;FBXO36;FRMD8;FUZ;GABARAPL1;GALNS;GALT;GLUL;GPAM;GPX3;HIST1H4D;HECTD3;HJURP;INSR;IQCG;IRF2BPL;KCNH2;KC…
ZNF329_TARGET_GENES	500	93	0.0053	0.0505	AARS2;ACOX1;ADAMTSL4;ANKRD18A;ANKRD34A;ANO8;ATP5F1B;BCKDK;BMP7;BORCS7;CCDC88A;CFD;CNIH3;COMMD10;CYREN;DDX55;DTWD1;EXD3;FAM162A;GABPB2;GATC;GDAP1;GHET1;GSTCD;HRK;IFI6;IFT46;ITFG2;KANK2;KLHL12;KMT2A;LAMA3;LDLR;LNPEP;LRP12;LSG1;MAFB;MALT1;MAPK8IP3;MARK4;MDN1;MICALL2;MT-ND1;MTR;MTX3;NACC2;NME1;NOXA1;NPTX1;P3H2;PEX3;PFKL;PLIN3;PRPF40B;PUS10;PWWP3A;REX1BD;RFXANK;RGS16;RNF220;RPS20;RSAD1;RUFY2;SAMD4B;SA…
ZNF490_TARGET_GENES	280	55	0.0054	0.0506	ACLY;ARL6;BAK1;CDKL1;CHST8;FAM92A;CLTCL1;CLUL1;CSRNP3;DCAF6;EDNRA;EPB41L2;FEZ2;GALNT10;GAP43;GET1;GRN;HELQ;IFFO1;IFI6;IFT46;ITGA4;KAZN;KIAA0753;L3MBTL1;LRRC20;LRRTM4;MEIS1;MRPS18C;MYO18A;NET1;NIT2;PLK1;POLR3B;RBM42;RGS3;RNF217;RPL38;RPS25;S100A11;SBF2-AS1;SEC31B;SLC2A6;SREBF1;SYT14;TM7SF2;TMEM150C;TOE1;TTC25;UBE3D;WDR81;ZBTB20;ZBTB7C;ZC3H10;ZNF8-ERVK3-1
PAX6_TARGET_GENES	679	118	0.0054	0.0506	AC091182.1;ADCY9;ANK2;ANP32E;ANXA2;ARPC4-TTLL3;ATP5MC3;BDH2;BMF;BOLA1;C22orf46;C2CD2L;CAB39L;CAPS2;CCDC150;CCDC88A;CCHCR1;CCNG2;COX20;CSKMT;DDAH2;DDIT4;DDX47;DENND2A;DGKE;DHDDS;DKK3;WDR34;EGLN2;EIF2A;EIF3A;EIF3E;EPAS1;ESCO2;FHAD1;FOXP4;GAB1;GAS5;GCNT2;GPAM;GSTCD;GTF2H3;GTF2H4;HIST1H4B;HESX1;HJURP;HMBOX1;HMGCR;HSD17B6;INCENP;INSM1;KIAA1614;KMT2A;LONP2;LPCAT3;LRP12;MAT2A;MEIS2;MLX;MT-ND1;MYLK;NAGK;…
ZNF184_TARGET_GENES	1239	203	0.0055	0.0509	ABCC11;AC064807.1;ACAP3;ACBD4;ACCS;ACSL3;ADA;ANKRD13D;ANKRD36B;ANKRD49;ANO8;ANP32E;ANXA2;APLP1;ARL13B;ARRDC3;ASXL1;ATOX1;ATP6AP1L;ATXN7L2;BAIAP2;BANP;BCAR3;BLOC1S2;BRWD1;C1orf54;C7orf50;CASZ1;CCNG2;CDT1;CEBPA-DT;CELSR2;CETN2;CHMP4C;CHTF8;CIC;CLK3;CRNDE;CSTF3;CYP2S1;DCAF6;DDB2;DHFR2;DHRS3;DIXDC1;DLL4;DNPEP;DRAP1;DVL1;WDR34;TCTEX1D2;E2F1;EIF5;ERAP1;ESR2;F12;FAM234A;FDXR;FGF13;FKBP8;FSD1;GAA;GABBR2;…
ZSCAN5DP_TARGET_GENES	1214	199	0.0057	0.0519	ACTN2;ADAMTS6;AKAP3;ANKRD12;ANKRD24;ARRDC3;ASTN2;ASXL1;AUP1;BABAM2;BAX;BCAR3;BCL9L;BEX3;BRCA2;BRWD1;C2orf92;C4orf48;CACYBP;CALCOCO1;CALM1;CCDC125;CCDC78;CCDC86;CCNG2;CCNL1;CDC73;CDCA3;CDKN1A;CDS1;CEP152;CFAP410;CHMP1B;CLCN6;CLK3;CLN3;CNNM3;COPS8;COX7A2L;KIAA1211L;CREBRF;CTDSP1;CYCS;DBI;DHDDS;DNPH1;DPH3;DYM;DYNC1LI2;EARS2;EGLN2;EHD2;ERLIN2;EXD3;FAM114A2;FBXO31;FDXR;FLVCR2;FOS;FRAT2;G6PC3;GADD45A;G…
ATXN7L3_TARGET_GENES	260	52	0.0057	0.0519	ACOT11;ACTB;ADGRG6;ANKRD10;ANXA4;ATF3;ATG10;BOLA1;BRWD1;CALM1;CALM3;CDC73;CERS2;CLK1;CPEB2;CTNNB1;CYCS;EHD2;ENO1;EXD3;FAM162A;GADD45A;GAS5;H3F3B;HMGCS1;HRK;HSPA8;ICA1;KLF2;KLF4;MARK4;MTHFD1L;MYOF;NFS1;NQO2;PDE4B;PEX3;REX1BD;RPS20;RUNX1;S100A10;SEMA3C;SMIM14;SNHG12;SPATA2L;STARD4;STEAP1B;SYVN1;TBL1XR1;TSEN15;ZFP62;ZNF34
ZNF213_TARGET_GENES	523	97	0.0057	0.0519	ABTB1;AC002310.1;AC099489.1;ACAP3;ADA;ANKRD10;ARHGAP24;ARHGEF3;BRF2;BRWD1;C3orf52;CACYBP;CALM1;CAPS2;CCDC189;CCNL1;CFAP221;COQ3;CSNK1E;CSNK2A2;CXCL16;CYP2S1;DDB2;DDX55;DTL;EARS2;EGLN2;ERI2;FAM117B;FBXO36;FLNA;GAS2L3;GDI2;GPS2;GRN;GSTCD;HIST1H4J;HAPLN2;HEXA;IQGAP2;ITFG2;KIAA0825;KIRREL1;KRT8;LIPA;LRRC8B;LRSAM1;LUC7L;LUZP1;MARK1;MED15;MED19;MED21;MRPL39;NATD1;NBN;NBPF14;NCAM1;NOL6;NPAS3;NR2C2;NUCKS…
MYCMAX_02	271	59	0.0059	0.053	ACY1;ARRDC3;ATOH8;ATXN7L2;BCL9L;C12orf66;CARMIL3;CITED1;DIABLO;DZIP1;E2F8;EIF4B;ETV1;FAM89B;FXR1;GIT1;H3F3B;HNRNPDL;HOXA11;HOXB5;HSPA4;HSPH1;IGF1R;INSM1;IQGAP2;IRS4;KDM3A;KLHL28;KMT2A;L1CAM;LEMD2;LRP5;MAN2A2;MAT2A;METTL8;MICU1;MORF4L2;NAA50;NOLC1;NOTCH1;NTN3;OPRD1;PLAG1;POGK;PRKCH;PRMT1;PSME3;RASGEF1B;RLIM;RTN4RL2;SATB2;TCF4;TESK2;TIMP3;TNFRSF21;TP53;TYRO3;XPO1;ZC3H10
KRCTCNNNNMANAGC_UNKNOWN	66	12	0.006	0.053	HIST1H1D;HIST1H1T;HIST1H2AK;HIST2H2AC;HIST2H2AB;HIST1H2AB;HIST3H2A;HIST1H2BO;HIST1H2BD;HIST3H2BB;HIST1H3F;PLXNB1
ARNT_01	269	57	0.006	0.053	AGO2;ANKRD12;AP1S2;ARRDC3;B3GNT9;CA14;CARMIL3;CCAR1;CCNYL1;CLN3;COPS7A;DYM;EGLN2;EIF3A;EIF4B;ETV1;FLVCR2;HOXA11;HOXB4;HOXB5;HPS3;HPS5;ILF3-DT;JAG1;KAT14;KLHL28;KMT2A;MICU1;MTCH2;NAA50;NKX2-2;NPTX1;NRIP3;NTN3;NUDC;ODC1;OGDHL;PAX6;PCED1A;PHC3;PLCG2;POGK;PRPS1;PSME3;REXO2;RMND1;RNF44;SIRT1;SLC39A11;SPATA2L;STX6;SYT3;TESK2;UBA1;VARS2;XPO1;ZCCHC7
ZNF830_TARGET_GENES	255	49	0.0061	0.053	AHDC1;AK9;BAX;BCL2L11;CACYBP;CCNF;COL9A2;DET1;DNAAF3;EIF3A;EIF5;ESR2;FUNDC2;HUS1;JAG1;KANK3;LRRC47;MAFG;MDC1;MVB12A;PCBP2;PCED1A;PFDN5;PHPT1;PLCG2;PLEKHG4;PPP4R4;RGS12;RNF32;RPS20;RTN4RL2;SHKBP1;SPHK2;TACC1;TBC1D12;TFB2M;TFEB;TM9SF1;TOE1;TRIM41;TSEN54;USP3;VIM;WDR27;ZADH2;ZKSCAN5;ZNF280C;ZSCAN30;ZSCAN9
FOXH1_TARGET_GENES	766	139	0.0061	0.053	ACAD11;ACADVL;ACCS;ACLY;ADAMTS6;AHCYL1;AKAP6;ANK2;ANP32E;ANXA2;APOO;ARHGAP4;ARHGEF9;ARPIN-AP3S2;ATF3;AXIN2;B3GNT5;BCAR3;BCL6;BMPR1B;C3orf52;C9orf85;CALD1;CCDC25;CCDC86;CCNF;CCNG2;CDH2;C15orf41;CEMIP2;CHKA;CKAP2L;CLCN6;CLN5;COL13A1;COL9A2;CTDSP2;CYP26A1;CYTH2;DDX19B;DHDDS;DIP2C;DNPH1;ETV1;FAM117A;FAM118A;FAM229A;FDFT1;FDXACB1;FGF13;FOSL2;GADD45A;GNG2;GPATCH3;GRAMD1A;GTF2H3;HIST1H4D;HECA;HECW1;IFIT…
JDP2_TARGET_GENES	1716	276	0.0061	0.053	ABTB1;AC002310.1;ACACA;ACAP3;ACBD4;ACTB;ACYP2;AK7;AKAP1;AKAP8;AKR7A2;ANKH;ANKRD10;ANLN;ANO10;APH1B;APOO;ARHGEF37;ARMC7;ARSG;ASB7;ASNSD1;ASXL2;ATF3;ATP6V0E2;BABAM2;BCL6;BCL9L;BLOC1S2;BRF2;C17orf97;C1orf226;C1orf74;C2orf92;CBX6;CBX8;CCAR1;CCDC124;CCNG1;CCNL1;CCNL2;CDAN1;CETN2;CFAP410;CHMP1B;CHMP2A;CIC;CIRBP;CKAP2L;COPS8;CPLANE2;CRAMP1;CXorf38;CYCS;DBI;DCAKD;DDB2;DDX42;DHDDS;DIABLO;DONSON;DRAP1;DTL;…
SMAD3_Q6	242	52	0.0063	0.0537	ACTN2;ALDH4A1;ANKS1B;BCL9L;BZW2;CDKN1A;CEACAM19;COL11A2;CRABP2;DMPK;DOCK9;EDA;EMID1;FAM117A;FRY;FXR1;GIT1;HAPLN2;HES7;HMCN1;JARID2;KDM3A;KIRREL1;LHX6;LIMD2;LOX;MEIS1;MORF4L2;MRC2;NAT8L;NDUFA4L2;NDUFS2;NECTIN1;NIN;NXPH4;PDE4D;PIK3R3;PURA;RARB;RLIM;SERINC2;SIPA1;SKIL;SPECC1;STX16;SYNPO;TAF6L;TMEM79;TP53I13;TSHZ3;ZADH2;ZNF654
ZNF622_TARGET_GENES	64	18	0.0064	0.0544	ARRDC3;C2orf92;CEP152;CNNM3;CREBRF;CYCS;HIST1H4B;HIST1H4C;HIST1H4D;IGSF9B;NUCKS1;PLAG1;POLR1D;RPS6KA5;RRAGC;SRM;TTBK2;ZBTB20
ATCMNTCCGY_UNKNOWN	53	16	0.0065	0.0547	ATF5;CALM1;CCDC88A;CCNG2;CYP51A1;FBXO36;GABPB2;GPRASP2;HOXD8;KDM3A;MBD6;NOTCH1;PAX6;PPP1CC;SRSF7;STK35
ZNF224_TARGET_GENES	922	164	0.0067	0.0563	ABCB6;ABCC11;AC002310.1;AC093249.6;ACAT2;ACBD7;ACSL3;ADAMTSL3;ADGRG6;AGO3;AHCYL1;AK2;AKAP1;AKAP8;AKAP8L;AL035530.2;ANO10;ARPIN-AP3S2;ARSG;ASCC3;ASNS;ATG10;ATRNL1;BCAR3;BCCIP;BCL2L11;BLVRB;BRAF;CADM2;CBR3;CCNYL1;FGFR1OP;CHPF2;CLCN6;CLN5;COBLL1;CPD;KIAA1211L;CRPPA;DBI;DDX42;DGAT2;DGKE;DNAJC1;DPP8;DUSP28;WDR34;EEF1AKMT1;EFCAB2;EIF2B3;EIF5;ELOVL2;ELOVL7;EMX1;ERAP1;F3;FAM174B;FDXR;FEZ1;FRMD8;GADD45A;G…
ZNF768_TARGET_GENES	1140	186	0.0068	0.0564	ACLY;ACTA2;ADCY6;ADCYAP1R1;AHCYL1;AK8;ALDH5A1;ALDH7A1;ALPL;ANKRD24;APOL2;ARHGAP4;ARHGAP8;ARPIN-AP3S2;ASPHD2;ASS1;ASXL1;ATP8B3;BMPR1B;BOLA1;BRF2;CAB39L;CASP10;CBX8;CCDC25;CCDC85C;CCM2;CCNG1;CCR10;CDAN1;CEP112;CERCAM;CHD1L;CHRNA3;CITED1;CLIP4;CLK3;CNTNAP1;COMMD7;CRACR2A;CSNK1E;CUTC;CYP1A1;DGAT2;DGKE;DHRS3;DNAJA2;DPP4;DYM;DYSF;ELK4;EMILIN1;EXD3;FAM110A;FAM214A;FCHO1;FDXACB1;FNDC4;FOSB;FOSL2;GABARAPL…
ZNF514_TARGET_GENES	7	4	0.0069	0.0571	GSN;MED21;NOL6;STAT6
NR1H4_TARGET_GENES	272	52	0.0071	0.0581	ALDOC;APBB3;ATG10;B9D1;BICDL1;C1orf226;CA14;CCNL1;CES3;CHKA;FAM92A;CIC;CYP2E1;DIXDC1;DOCK6;EIF1;EPDR1;FLNA;HBS1L;HDDC2;HEG1;HSPB1;IBTK;IFT122;IFT140;IQGAP2;KLF13;KMT2A;LPCAT3;MPST;MYO18A;NDRG2;NFKBIA;NQO2;PHYH;PLIN4;PPME1;RGS3;SARDH;SELENBP1;SLC27A3;SMPD1;SREBF1;SUMF2;TAF6L;TCAP;TMBIM1;TMEM8B;TPST2;TRIM4;TTC30A;ZNF30
NKX2_2_TARGET_GENES	1187	196	0.0074	0.0597	ABCB6;ABHD14B;ACOX1;AHCYL2;ALDH4A1;ALDH7A1;ALKBH8;ANP32E;ANXA4;ARHGEF37;ARPIN-AP3S2;ARRDC3;ASNSD1;ATP11B;ATP6AP1L;BCL6;BRCA2;BRD8;C10orf143;C7orf50;CAB39L;CACYBP;CALCOCO1;CBY1;CCDC125;CCDC150;CCDC151;CCNL1;CLN3;CNNM2;COMMD10;CREBRF;CREBZF;CRYBG1;CTDSPL2;DCAKD;DDB1;DNAJC13;EDEM2;EEF1AKMT1;EFCAB14;EHHADH;EIF1;EIF3A;EIF3E;EIF5;ERI2;FAM114A2;FAM162A;FARSB;FBXO33;FMNL3;FOS;FRAT1;FUZ;FXR1;G6PC3;GAB1;GA…
LHX3_TARGET_GENES	33	9	0.0075	0.0602	CRAMP1;F12;HIST1H2AK;HIST1H2AB;HIST1H2BO;HIST1H2BD;IFT140;PCDH1;ZFP62
ZNF524_TARGET_GENES	318	62	0.0076	0.0609	ACAT2;AGO3;BRF2;BRMS1L;BRWD1;C4orf48;C6orf136;CCDC124;CCNG1;CTNNB1;DDX55;DPYSL5;DRAP1;DUSP1;ELOVL7;EXD3;FOXL1;GABPB2;GSTCD;HACD3;HDDC3;ITFG2;KLLN;LLGL2;LRFN4;LUC7L;MCRIP2;MIB2;MMAB;MRPL39;MRPL4;MVK;MXD3;NCAM1;NDST2;NDUFC1;NELFA;NLRX1;NOXA1;NR2C2;NUCKS1;PBLD;PDHB;PIK3R3;PLK3;PPCDC;PTEN;RNF31;RSL24D1;SCN1B;SLC41A2;STX16;TOP3B;UCHL1;VARS;VPS9D1;WDR76;ZBTB40;ZNF276;ZNF34;ZNF829;ZNRF2
ZNF597_TARGET_GENES	714	126	0.0077	0.0609	ADAR;ANP32E;APBB3;APOLD1;APOO;ARHGAP31;ASMTL;ASNS;ASXL1;BAIAP2;BBC3;BCL9L;BRAF;BRWD1;C20orf204;C2orf92;CALM1;CALM3;CCDC88A;CCNG2;CCNL1;CD72;CTNNB1;CYP51A1;CYREN;DEDD;ENO1;ENO3;EPB41L2;FAM110A;FBXO31;FBXO36;FCHO1;FKBP10;FOXP4;G6PD;GABPB2;GSDMB;GSTCD;HIST1H2AK;HIST2H2AC;HIST1H2AB;HIST3H2A;HIST1H2BO;HIST2H2BF;HIST3H2BB;HIST1H3F;HIST1H4C;HIST1H4D;HDAC7;HILPDA;HLA-DMB;ITGA4;KDM3A;KLLN;KREMEN2;LIMD2;LN…
LHX9_TARGET_GENES	1310	214	0.0077	0.0611	AC127496.7;ACACA;ACYP2;ADAR;ADGRG6;ADM;AHCYL2;AKAP1;ALDH1A2;ANKH;ANXA2;APOO;ARAP2;ARHGEF37;ARL17A;ASNS;ATF3;ATG10;ATP5F1B;B3GNT5;BAX;BAZ1A;BCL6;BZW2;C1orf226;C1RL;C2CD2L;CAB39L;CACYBP;CAPNS1;CAPS2;CCDC142;CCNG2;C15orf41;CCDC84;CEP112;CLIP4;CLK3;COPS7A;CPEB2;CREBRF;CRPPA;CRYBG1;CSNK1E;CUEDC1;CXADR;CYB5B;CYREN;DARS2;DCBLD2;DDX39B;DDX47;DNAAF3;DNAJC1;DPF3;ECSIT;EIF1;EIF3D;EIF3E;EPB41L2;ERAP1;ETFBKMT…
RCGCANGCGY_NRF1_Q6	948	160	0.0079	0.0617	ABCB6;ABHD14B;ACOT13;ACTB;AKAP8;AKR7A2;ALG6;APBB3;ARMC2;ARRDC3;ATF5;ATP5MC3;B9D1;BANP;BCCIP;BCLAF1;BLOC1S2;BMT2;C6orf136;CAPNS1;CBR3;CBY1;CCAR1;CCDC150;CCDC171;CCNF;CCR10;CDK16;CDKN2B;C3orf67;CHMP2A;CIRBP;CNTNAP1;COQ3;COX7A2L;CXCR4;DDX39B;DDX42;EDEM2;EGLN2;EIF1;EIF2A;EIF2B3;EIF3A;EIF5A;ELP6;ERG28;FAM219B;FARSB;FASTKD2;FOS;GABPB2;GATD3A;GET1;GPC2;GSS;GTF2F1;HACD3;HIBADH;HILPDA;HMMR;HNRNPDL;ILF3-DT…
ZSCAN2_TARGET_GENES	789	129	0.0079	0.0617	ACSL6;ACTRT3;ACYP2;ATP6AP1L;BABAM2;BOLA1;C19orf48;CA12;CCDC150;CCNL1;CDC73;COMMD7;COX7A2L;CTDSP1;CYP1A1;DARS2;DDX39B;DDX47;DDX60;DHRS2;DNAAF3;DNPEP;DOCK6;DPH6;DYNC1LI2;WDR34;DZIP1;EDEM2;FAM162A;FAM214A;FARSB;GALK1;GPX1;GREB1;HIST2H2AC;HIST2H2AB;HIST1H2BO;HIST2H2BF;HIST1H4J;HIST1H4B;HIST1H4C;HIST1H4D;HECTD3;HEY2;HMBOX1;HMCN1;HMGCR;HMGCS1;HMGXB3;HSPA8;HSPH1;IGF1R;IQCG;JAG1;KAT2B;LDLRAD4;LONP2;LPCAT…
HAND1_TARGET_GENES	399	78	0.0085	0.0656	ACACA;ACTN2;ADGRV1;AHDC1;AKR7A2;ALDH1A2;ANKRD10;ANKRD18B;ARRDC3;BICDL1;C2orf92;CACYBP;CAPS2;CBX6;CCDC124;CDKN2D;CDS1;CHKA;CTTNBP2;DAB2IP;DRAP1;DUSP1;DYNC1LI2;EFHC1;EGLN2;ELOVL2;ELOVL7;ENHO;FBXO2;FHAD1;FKBP10;FSTL3;GATC;GEMIN8;GLUL;GPAM;HDAC6;HEY2;HRK;IDH2;IL1R1;LEMD2;LUZP1;MAGOHB;MARK4;MDK;MED15;MRPS17;MT-ND2;NAXE;NKX2-3;NPL;NT5C2;PARVA;PDCD7;PDE4D;PDHB;PON2;PSME3;RAB12;RNF187;S100A11;SCN8A;SEMA3…
MYCMAX_03	263	54	0.0086	0.0659	AKAP1;AP1S2;B3GNT9;BAX;BMP7;CBX6;CBX8;CCAR1;CDC14A;CREBRF;DYM;EIF3A;EIF4B;FKBP11;HEXA;HMOX1;HOXA11;HOXB4;HOXB5;ILF3-DT;IRS4;KANSL1L;LIG3;LYPD1;MAT2A;MICU1;NEURL2;NPTX1;NRIP3;ODC1;OGDHL;OLFM2;OPRD1;PAX6;PCED1A;PFDN2;PLCG2;PRPS1;PTGES2;RELB;REXO2;RMND1;SIRT1;SNX16;SYT3;TAF6L;TESK2;TRIB1;UCHL1;XPO1;ZBTB8OS;ZCCHC7;ZIC1;ZNF503
GCANCTGNY_MYOD_Q6	931	170	0.0086	0.0659	AARS2;ACTB;ADAMTS8;ADCY6;ADGRL3;AK9;ANK2;ARHGAP24;ARHGAP8;ARHGEF6;ARL4C;ATOH8;ATP5F1B;ATXN7L2;AXIN2;BICDL1;C2CD2L;CACNA2D3;CADM2;CALM1;CALM3;CCNE2;CD72;CDC73;COL4A3;COL4A4;CSNK2A2;CUEDC1;DAB2IP;DBNDD1;DCLK2;DDIT4;DLL4;DMPK;DPF3;DPYSL5;DRP2;E2F1;EDA;EIF2B3;ELL3;EMX1;ENO3;EPB41L4A;ERLIN2;ETV1;FBXO32;FGF13;FGFR1;FLRT3;FOS;FOSL2;FZD9;GAB2;GFI1;GIT1;GPHN;HEBP1;HESX1;HLA-DRB1;HNRNPDL;HOXA2;HOXA5;HSD17B…
YGCGYRCGC_UNKNOWN	326	63	0.0091	0.0688	ACACA;AKAP8;ARL17A;BABAM2;BCLAF1;BICDL1;C12orf66;C2CD2L;CALM3;CDK16;CREBZF;CTDSPL;EIF2A;EIF3D;ELP1;HIBADH;HILPDA;HNRNPDL;INHBB;KANSL1L;KAZALD1;KCNC1;KCNN1;KLF13;L1CAM;LPCAT3;MEIS2;MLX;MRPL45;MST1;NAGK;NEK8;NEURL1;NOA1;NR2C2;NXPH3;PATZ1;PCBP2;PCNT;PDCD2L;PHF21B;POLH;POU2F1;PPP3CC;PPP4R4;RBKS;RNF170;RNF207;RNF38;RPS6KA5;RRAS;SGF29;SLC16A6;SLC25A37;TBC1D32;TCTA;TP53I13;TSSK6;TTC9C;TUBG1;UROD;ZBTB8OS…
ZNF410_TARGET_GENES	541	98	0.0092	0.0695	AGTRAP;AHCYL2;AKR7A2;ALDH1A2;ALDH5A1;ANKRD10;ANKRD12;ANP32E;APOLD1;BAX;BBC3;BMF;CBX8;CCDC171;CIC;CLCN6;CLN3;COLEC11;DIXDC1;DNAJC13;DRAP1;EFNA3;ERAP1;ESPNL;FAH;FBXO31;FLNA;FN3KRP;FNIP1;FRAT1;FREM1;FZD9;GAA;GAB1;GALNS;GID4;GLA;GNPDA1;GNPTG;GPAM;GPATCH3;GRAMD1A;GRN;GUSB;GUSBP11;HIST3H2A;HBP1;HECTD3;HERC3;HEXA;HMBOX1;HNRNPU;HOXB5;ILF3-DT;ITGA7;KCNH2;KLHL12;LMTK3;MAFG;MEIS1;MEIS2;MINCR;NEURL2;NPEPL1;N…
STAT3_02	148	35	0.0094	0.0698	AP1S2;ARAP2;ARHGAP8;EIF5A;FLRT1;FOSB;GPHN;HOXB13;HOXB4;HS6ST3;IL18BP;IRF1;KAZALD1;KMT2A;MAML1;MBD6;MEIS2;MFSD13A;MID1IP1;NCAM1;NDST2;PCBP4;PPFIA2;PTMS;RGS3;RPUSD4;SCUBE3;SPTBN2;TJAP1;TM9SF1;TMEM37;VCL;VEZF1;WDR81;WEE1
SNIP1_TARGET_GENES	669	116	0.0094	0.0698	AARS2;ACACA;ACTB;ADPRM;AHDC1;AK9;ANKZF1;ANXA2;AP1S2;APTX;ARRDC3;ARVCF;B9D1;BZW2;C11orf96;CACYBP;CDCA8;CEBPA-DT;CELSR2;CERS2;CHPF2;CLK3;COA7;COMMD10;COPS7A;COPS8;CPD;CTDSP1;CTTNBP2;CYTH2;DDB1;DET1;DMPK;DYSF;ECH1;EFCAB14;EIF1;EIF5A;ENHO;FAM89B;FJX1;FNIP1;FZD9;G6PD;GSN;GSS;HBEGF;HDAC6;HECW1;IFT46;IRF1;KMT2A;LGALS3BP;LRRC47;LRRC8B;MAPK7;MARS;MDC1;MECR;MED20;MEIS2;MGAT4A;MIB2;MIPEP;NHP2;OTUD7A;PARD3B;…
HSD17B8_TARGET_GENES	582	104	0.0099	0.073	AARS2;ABCB6;ADGRV1;ANKRD24;ANLN;ANP32E;BMPR1B;BRCA2;BRD8;BRD9;C19orf48;CCDC150;CCHCR1;CDCA3;CDCA8;C15orf41;CDKN2D;CEP152;FGFR1OP;CEP57;CKAP2L;DDX24;DTL;DZIP3;E2F1;E2F8;EMX1;ERI2;ESCO2;FAM110A;FAM189A1;FOXA1;FOXI3;GFI1;HCN3;HEY2;HJURP;HMMR;HOXB4;HSCB;IFI27L1;INCENP;IPO11;KLHL12;KMT5A;KMT5C;KNTC1;LENG1;LHX6;LMF2;LRRC29;MALT1;MND1;MRPL45;MXD3;MZT1;NCAPH2;NET1;NFATC2IP;NOLC1;NPAS3;NR5A2;NUCKS1;PAX6;P…
ZNF843_TARGET_GENES	760	136	0.0103	0.0751	ACAP3;ACAT2;ACTR8;ALDH1A2;AMACR;AMPH;ANKRD10;ANO8;ARHGAP24;ATF3;BAX;BCKDK;BRWD1;C6orf136;CABLES1;CABLES2;CACYBP;CALM3;CAMK2N1;CAPNS1;CASZ1;CCBE1;CCNG2;CDC14A;CDC73;CDKN1C;CEBPA-DT;CHTF8;CIC;CLCN6;CLN3;CNIH3;COPS7A;CTNNB1;DDX55;DGAT2;DPP8;DTWD1;WDR34;ECH1;EFCAB14;EFHC1;EFNA5;ERAP1;ERLIN2;FBXO31;FLNA;G6PC3;GATC;GLA;GPATCH3;GSTCD;GTF2H3;HBP1;HEXA;HINT3;HOXA5;HOXB5;HP1BP3;HPS5;HUS1;IDI1;IGF1R;ILF3-DT…
NFKB_Q6_01	237	49	0.0103	0.0751	ACAP3;ALG6;AP1S2;ARHGAP8;BMF;CALCOCO1;CCR10;CNTNAP1;COL27A1;CTDSPL2;EIF5A;ENO3;ETV1;FAM117A;GPHN;HIVEP1;HSD3B7;IL12A;JAK3;KANSL1L;MAML2;MAP4K2;MIR17HG;MRPS6;NDRG2;NEK8;NFKBIA;NFKBID;NTN1;PCBP4;PFN1;PTGES;PTMS;RALGDS;RELB;RHOG;RNF220;SEMA3B;SH2B3;SMOC1;SOCS2;STAT6;SUN2;TJAP1;TP53;TSLP;UBE2H;VEZF1;XPO6
INSM2_TARGET_GENES	736	127	0.0109	0.0785	AC093249.6;ACAT2;ALDH1A2;ANKRD10;ANO8;APOLD1;APTX;ARHGAP24;ARHGEF10;ASXL1;BAX;BMF;BRWD1;C17orf97;CACYBP;CALM3;CAPS2;CASZ1;CCBE1;CCHCR1;CCNG2;CKB;CLCN6;CLN3;COPS7A;CTNNB1;TCTEX1D2;ECH1;EIF2B3;EIF5;ELFN2;FOS;GABPB2;GATC;GLA;GPAM;GPHN;GSTCD;GTF2H4;GUSBP11;H3F3B;HIST1H4B;HIST1H4C;HIST1H4D;HBP1;HDAC7;HEXA;IDI1;IGF1R;ILF3-DT;ING4;IRS2;ITGA7;KAT14;KAZN;KDM3A;KRBA1;KRT8;LIG1;LSG1;MAGOHB;MAN2A2;MICOS10;NB…
ZNF449_TARGET_GENES	1148	193	0.0112	0.0802	ABI3BP;ACACA;ACCS;ACLY;ACOX1;ADAMTS6;ADORA1;AHNAK;ALDH7A1;AMOT;ANKRD36B;ANKRD36C;APBB3;ARHGEF10L;ARRDC3;ASL;ATF3;BAX;BBC3;BBS4;BCAR1;BICDL1;BIN1;BOLA1;BRD8;BTN3A1;C4orf48;CAB39L;CACNA2D3;CERS2;COL9A2;COPS2;CTDSPL2;CTNNB1;CUL9;CYTH2;DCLK2;DCUN1D2;DCUN1D5;DDAH2;DHDDS;DTWD1;ECSIT;EEF1D;EFHC1;EFNA5;EHHADH;EIF5A;ELOVL6;EPB41L2;ERAP1;FAM118A;FAM174B;FAM219B;FASTKD1;FEZ2;FNIP1;FOXA1;GET1;GNG2;GNPTAB;GPA…
ZNF8_TARGET_GENES	891	148	0.0115	0.0822	AARS2;ABCB8;ACOT13;ACTA2;ADAR;ALDH7A1;AMOT;ANO8;AP4B1;APOBEC3C;APOO;ATP6AP1L;BCCIP;BOLA1;BSDC1;CAMLG;CCBE1;CCDC180;CCDC88A;CEP72;CLCN6;CLK3;CLUL1;CNIH3;CNNM2;COMMD10;COPS2;COPS7A;DDX55;DHFR2;DRAP1;DTL;DTWD1;WDR34;DZIP3;E2F7;EEF1D;EGLN2;EIF1;EIF2B3;EIF3D;EIF5;ELAC1;ERLIN2;FAH;FAS;FBXL4;FBXO31;FGF13;G6PC3;GABPB2;GALT;GGACT;GNPDA1;GPR161;GSTCD;GTF2H4;H3F3B;HACD3;HELQ;ITGA4;ITGA7;KAZALD1;KNTC1;KRAS;K…
GREB1_TARGET_GENES	770	132	0.0119	0.0841	ABCC11;AGAP2;AHCYL2;AK2;AKAP1;AKAP8L;ALDH1A2;ANP32E;ARRDC1;ARRDC4;ATF3;ATP5F1B;BBOF1;BCAR1;BCAR3;BCL9L;BICDL1;BLVRB;BRWD1;CA12;CAB39L;CARMIL3;CCDC40;CDS1;CIC;CRACR2A;CREBRF;CRNDE;CRPPA;CYTH2;DDX47;DGAT2;DNAH17;DNPEP;DYNLT3;ECH1;EGFL8;FAM117A;FAM174B;FNIP2;GALNT10;GAS5;GPRC5A;GRAMD1A;GREB1;GSN;GSTP1;HDAC7;HMCN1;HMGCS1;ID1;IGF1R;IGSF3;IGSF9;IQSEC1;ISOC2;KCNH2;KMT5C;KRT8;LAMB1;LDLRAD4;LENG1;LLGL2;LR…
ZNF391_TARGET_GENES	842	146	0.012	0.0845	AGO3;ALDH1A2;ANKRD18B;ANKRD24;APTX;BABAM2;BBS1;BCAR3;BMT2;BRPF3;BSDC1;C11orf96;C4orf48;CAB39L;CACYBP;CADM4;CALM1;CCBE1;CCDC171;CCNE2;CCNL1;CDC73;CFAP410;CHD1L;CNIH3;COQ3;CTNNB1;CYP51A1;CYTH2;DDX39B;DDX55;DLK2;DLL4;DNAAF3;DNPH1;DPP8;DRAP1;WDR34;EFHC1;EFNA3;EIF2B3;ELK4;ERAP1;FAM234A;FLNA;FOSL2;FOXRED1;GABPB2;GEMIN8;GIT1;GPS2;GSTCD;HIST2H2BF;HIST3H2BB;HIST1H4C;HEXA;HSPA14;HUS1;IDI1;IGF1R;IRF1;IRS4;I…
ZNF322_TARGET_GENES	809	136	0.0122	0.0853	AARS2;ACADVL;ALDH1A3;ALDH7A1;ALDOC;APBB3;APLP1;ARHGAP33;ARHGAP4;ARRDC3;BMPR1B;BRF2;C11orf45;C17orf97;CA14;CALM1;CAPN10;CCDC124;CHCHD10;CNNM2;CNNM3;COPG2;COX14;CRIP3;CSNK1E;CTDSPL2;DCAKD;DDX39B;DNAH6;WDR63;ECH1;ECSIT;EGLN2;ERAP1;ERLIN2;F12;FAM110A;FAM114A2;FBXO25;FHAD1;FNBP1;GAD1;GALNT5;GCNT2;GNAS-AS1;GPR161;GPX1;GRN;HIST1H2BD;HIST1H4J;HINFP;HMGCR;HRK;HSD17B4;IFT20;INAVA;KLHL21;KMT2B;LDLR;LLGL2;LO…
CREB3L4_TARGET_GENES	1275	203	0.0123	0.0853	AARS2;AC002310.1;ACOT11;ACTR8;ADGRG6;AKAP8L;AMACR;ANKRD18A;ANKRD31;ANP32E;ARPC4-TTLL3;ARRDC4;ATP6AP1L;B9D1;BCAR3;BLVRB;BMT2;BTD;C1orf74;C3orf52;CACYBP;CALM3;CCDC25;CCDC86;CCNG1;CIRBP;CISD3;CLCN6;COPS2;COPS8;COX14;COX7A2L;CREBZF;CSNK2A2;CYP2J2;CYP2S1;CYSRT1;DBI;DET1;DGAT2;DHDDS;DHFR2;DIXDC1;DNAJA2;DPH3;ECSIT;EEF1AKMT1;EFCAB14;EFCAB2;EGLN2;EIF3E;ENO1;ERI2;ETFBKMT;FAM117B;FDPS;FOXP4;FOXP4-AS1;FUZ;GA…
WRNIP1_TARGET_GENES	903	151	0.0125	0.0861	AARS2;AC002310.1;AKAP8L;ALDH5A1;ANK2;ANO10;AP4B1;APOLD1;ASB1;ATF3;ATP2B4;ATP5ME;BABAM2;BANP;BBS1;BRAF;BRF2;C19orf48;C1RL;CALM1;CAPS2;CCDC28B;CDC73;CDKL1;CDKN2D;CHD1L;CHSY1;CLK3;CRIP3;CXCR4;DDX47;DEF6;DGKH;DOK3;DPP8;EIF5;EIF5A;ERI2;ETFB;F12;FAM118A;FAM229B;FBXO31;FLRT3;FOXRED1;FXR1;GAS5;GEMIN5;GEMIN8;GET1;GLIS2;GSTCD;GTF2H4;H3F3B;HELQ;HINT3;HNRNPDL;HOXB5;HSCB;HSPA14;HSPA8;IDH2;IRF1;KIAA0753;LAS1L;…
NKX2_5_TARGET_GENES	1097	182	0.0134	0.0923	ABCB8;AC064807.1;ACLY;ACVR2B;ACYP2;ADNP2;ALDH1A2;ANP32E;AP4B1;APBB3;APTX;ARHGAP24;ARHGEF3;ARHGEF37;ARRDC3;ARRDC4;ATP5MC3;BCAR1;BCAR3;BCL2L1;BRD8;BZW2;C11orf45;C19orf48;C9orf85;CA14;CAB39L;CBY1;CCDC124;CDCA3;CLN5;COMMD10;COPS2;COPS7A;COQ3;COX7A2L;CTDSP1;CYB5B;CYB5R1;CYCS;DCAF6;DDX19B;DONSON;WDR34;EDA2R;EDNRA;EFCAB14;EFCAB2;EGLN2;EIF5A;ENO3;EPAS1;ERAP1;ERI2;ETFBKMT;FAM117A;FAM219B;FASTKD2;FDXACB1;F…
SALL4_TARGET_GENES	1604	264	0.0137	0.0931	ABCB8;AC064807.1;ACCS;ACLY;ACOT13;AHCYL2;AK2;AK7;AKAP8L;ANK2;ANKZF1;ANP32E;AP4B1;APOLD1;ARRDC4;ASB7;ASNS;ASNSD1;ASXL1;ATF3;ATP11B;ATP5F1B;ATP5ME;BANP;BCL2L1;BRWD1;BSDC1;C17orf97;C1orf74;CALCOCO1;CALD1;CALM1;CALM3;CCDC150;CCDC189;CCDC86;CCDC88A;CCHCR1;CCNE2;CCNF;CCNG1;CCNG2;CDKN2D;CIC;CLTCL1;CNNM2;CTNNB1;CYP51A1;CYTH2;DARS2;DDX19B;DEDD;DET1;DHDDS;DNPEP;DUS3L;EFHC1;EIF2B3;EIF3D;EIF3E;EIF5;EPHA6;ERA…
ZNF582_TARGET_GENES	56	15	0.0138	0.0931	ARHGEF10;B9D1;CHCHD6;COPS8;COX14;ESR2;GLIS2;GPR161;GSS;MAPK7;PHPT1;PUS10;TENT4A;TIGAR;USP18
USF_02	278	54	0.0138	0.0931	ANKRD12;AP1S2;BAX;CA14;CCAR1;CCNYL1;CLN3;DUSP1;EGLN2;EIF3A;EIF4B;ETV1;FAM117A;GLA;GPX1;GRN;HIVEP1;HOXA11;HOXB5;HPS5;ILF3-DT;IQGAP2;IQSEC1;IRS4;KLHL28;LAMA3;LRP5;MAP4K1;MAT2A;MBD6;MTCH2;NAA50;NIPAL2;NPTX1;NRIP3;NUDC;OGDHL;PCED1A;PFDN2;POGK;PRPS1;PTGES2;REXO2;RMND1;RUNX1;SEMA3A;SIRT1;SUPV3L1;TAF6L;TCEAL7;TESK2;TNFAIP8L1;UROD;XPO1
VDR_Q6	272	56	0.0139	0.0935	APOO;ASB7;ASS1;ASXL1;BEX3;CCDC120;CCNL1;CDK16;CDKN2B;COL11A2;CYP26A1;EFNA4;EMID1;FBXO36;FGF9;FOXA1;GREB1;HOXA5;HOXB2;KDM3A;KLF4;LPCAT3;MAP4K2;MST1;NCDN;NDUFS2;NECTIN1;NEO1;OLFML2A;PAX6;PCGF2;PCSK1N;PDHB;PDRG1;PGGHG;PIF1;PITPNM2;RARB;RASIP1;RND2;SEMA3B;SEMA4A;SIPA1;SLC25A10;SLC39A11;SLC43A2;SNCB;STX6;SYT14;TSC22D3;TTBK2;VCAN;VEZF1;XPO1;ZNF219;ZNF503
PAX_Q6	255	50	0.0141	0.0937	ATF3;BCL9L;BLVRB;CACNA2D3;CALCOCO1;CDK14;CHML;EGLN2;ESAM;FBXO36;FEZ2;FOXA1;GTPBP1;HBEGF;HDDC2;HOXA5;HOXB2;ITGA7;JAG1;KMT5A;LUC7L;LUZP1;MEIS2;METAP1;MRPS6;NHS;NRP2;PRKCH;RBM14;RGS3;RNF220;RUNX1;SEMA3A;SKIL;SLIT3;SOCS2;SPTBN4;TAF5;TAL1;TENT5C;TGFBR1;TMEM53;TPM3;TRIB1;TSEN54;UBE2H;USH1G;WDR54;WDR81;ZDHHC24
COUP_DR1_Q6	250	47	0.0141	0.0937	ABI3BP;AHCYL1;AP1B1;ASXL1;BSDC1;CCDC151;C15orf41;CDK16;CRABP2;CSRNP3;CYP26A1;DNAJA2;DPF3;EFEMP1;ENO3;F12;FOXA1;HIBADH;HSD17B8;ID1;IFFO1;INSR;KIF6;KMT5A;LYSMD1;MICAL2;NCDN;NDUFS1;NR4A3;PAX6;PCBP4;PDLIM7;PFN1;PRDM16;RNF144B;SHC1;SLC16A9;SMYD5;SRSF4;SYTL2;TMEM79;TP53;TP53BP1;UHRF1BP1;VTA1;YPEL3;ZBTB40
COUP_01	263	51	0.0143	0.0939	ABI3BP;AP1B1;ASB7;ASXL1;BMF;CCDC151;CDK16;CIC;CRABP2;CSRNP3;DAB2IP;DDB1;DHRS3;DNAJA2;DPF3;EXD3;FOXA1;G0S2;HBEGF;HSD17B8;ID1;IFFO1;KIF6;KLC4;LRFN4;LYSMD1;NCDN;NDST2;NDUFA3;NDUFS1;NET1;NOXA1;NR4A3;PAX6;PRDM16;PTMS;PURA;RNF144B;RPL34;SCFD2;SELENOM;SHC1;SMOC1;SMYD5;SOBP;SORCS1;TKFC;TP53;TP53BP1;TTC19;ZBTB40
HOXA10_TARGET_GENES	234	43	0.0145	0.0948	ANXA2;BRD8;C12orf66;C17orf97;C1orf226;CLCN6;COX7A2L;CPD;CYP51A1;DHDDS;EARS2;ELL3;FAM114A2;FBXO36;GSS;HIST3H2A;HIST3H2BB;HIST1H4B;HIST1H4D;HELQ;HSD17B6;ILF3-DT;ITGA7;KDM3A;KRT8;LNPEP;METTL8;MRPS18C;NUCKS1;PLK3;PNPLA6;PPP2CA;PRIM1;PURA;RAD51-AS1;REXO2;RSL24D1;SIRT4;SLC39A11;STAT6;TUBA1B;VEZF1;ZC3H6
MAPK3_TARGET_GENES	50	13	0.0148	0.0965	ACTB;FOSL2;GAS5;GPX1;GRAMD1B;HIST2H2AC;HSPA8;IGF1R;LDLR;MAT2A;RBM4;SAMD1;ZC3H12A
ZNF331_TARGET_GENES	299	58	0.016	0.1034	ACACA;ACOT13;AKAP1;ANKRD12;ANO8;ARHGEF10L;ASCC3;C4orf48;CCDC150;CELF5;CHML;CLK4;CSTF3;CTNNB1;CXCL12;DDIT4;DPH6;ELOVL2;EPHB3;FBXO32;GIT1;GSTCD;HBP1;HILPDA;HIVEP1;INSR;KLHL12;MAML2;MINDY3;NDUFS2;NME1;PARD3B;PFKL;POLI;POU2F1;PPP2CA;PRKCH;PUS10;RBBP9;RBM45;RMND1;RNF217;RPL34;SLC25A10;SNAPC5;SREBF1;SRSF7;STK32C;TATDN3;TTC14;TUBA1B;TXNIP;ZBED6;ZC3H10;ZNF121;ZNF568;ZNF76;ZNF829
NFKAPPAB_01	254	52	0.0165	0.106	ALG6;AP1S2;ARHGAP8;BCKDK;BMF;CALCOCO1;CDC14A;COL11A2;CPD;CXCL16;EIF5A;ENO3;FAM117A;FLRT1;GNAO1;GPHN;HIVEP1;HOXA11;HSD3B7;IGDCC3;IRF1;JAK3;JARID2;KANSL1L;KCNS3;LIG1;MAML2;MAP4K2;MIR17HG;MSN;NFKBID;NTN1;PCBP4;PFN1;PTMS;RALGDS;RBM14;RELB;RRAS;SESN2;SH2B3;SMOC1;SOBP;STAT6;SUN2;TAL1;TAZ;TJAP1;TP53;TSLP;UBE2H;VEZF1
ZNF23_TARGET_GENES	15	6	0.0166	0.106	ASS1;CEACAM19;CUEDC1;LIG1;PNPLA6;STAT6
RGAANNTTC_HSF1_01	449	87	0.0169	0.1071	ABHD3;ACTN2;ADAMTS2;ADCY6;ADM;AMOT;ASNS;BAZ1A;BCL6;CCM2;CHML;CHST2;CHST8;CNTF;COL13A1;CSRNP3;CXCR4;CYP1A1;DBI;DUSP1;ECEL1;FGF9;FSIP2;FSTL3;G0S2;GAD1;GIGYF1;GPRASP2;GREB1;GSN;HCN4;HOXB5;HS6ST3;HSPA8;HSPB1;HSPH1;HYPK;IFT20;ILDR2;IRF1;IRF2BPL;ITGA8;JMJD6;KLHL28;KNTC1;LAP3;LIN37;LRRC8B;LUZP1;MAT2A;ME1;MGLL;MORF4L2;MRPL45;MRPS6;NAA50;NETO2;NFKBID;NOB1;NR4A3;PAK1IP1;PARP6;PARVB;PHF6;PLXNC1;PNRC1;PPP2R2…
HMG20B_TARGET_GENES	1669	273	0.0169	0.1071	AARS2;ABCC2;ABCG2;AC002310.1;AC009779.2;ACBD4;ACOT13;ACSL6;ACYP2;ADAR;AGO2;AK2;AKAP8L;ALPL;AMACR;ANKZF1;ANXA2;ANXA4;AP4B1;ARHGAP24;ARHGEF10L;ARHGEF37;ARRDC3;ASB1;ASXL1;ATF3;ATP5ME;ATP6V1G2;BATF2;BCAR1;BCKDK;BCL6;BMF;BPHL;BRF2;BRWD1;C10orf143;C1RL;CABLES1;CALM1;CAPN10;CAPS2;CASD1;CASZ1;CBX8;CCDC88A;CCNG2;CDAN1;CDK14;CEP112;CERS2;CHKA;CHMP1B;CIRBP;CNNM3;COL27A1;COLEC11;COPS7A;CPD;CRYBG1;CTDSP1;CTNN…
CP2_01	261	51	0.017	0.1071	ATF3;BABAM2;BMF;CA14;CADM2;CALD1;CALM3;CAV3;CDH2;CITED1;CLSTN2;COL11A2;DAB2IP;DDIT4;DHRS3;DLL4;DOCK9;EDA;EIF1;ENO1;HSD3B7;IRS4;LIMD2;LRCH4;MAP1A;MAPK3;METTL8;MOSMO;NCDN;ODC1;PAX6;RBKS;RGS3;RHOG;RTN1;SCUBE3;SEMA4A;SHKBP1;SLC25A35;SOBP;SORT1;SRSF7;STX1A;SUMO2;TGFB1I1;TJP2;TNXB;VAMP2;VEZF1;WDR81;ZC3H10
HSF2_TARGET_GENES	222	41	0.0175	0.1097	ABCB8;ABCC2;ABHD3;BCL2L11;CTDSPL;DIXDC1;EARS2;FDXACB1;GAS5;GSTO2;HEY2;HSPA4;HSPA8;HSPB1;HSPH1;HYPK;JMJD6;KMT2A;KNTC1;MAP1A;MATR3;ME1;MED27;MORF4L2;MRPS6;MVB12A;NME1;NUDC;PCBP2;PGK1;PWWP3A;RBM12B;RGS2;SHC1;SLC1A3;STAT6;TMEM144;TP53BP1;TSEN15;XPNPEP3;ZFAND2A
ZIC1_01	262	53	0.0182	0.1126	AP1S2;ASB7;ATL1;ATP2B4;BCL6;CA14;CBLN1;CCDC88A;CCNYL1;CERCAM;CILP2;CTDSPL2;CUEDC1;CYP26A1;DGKH;DLL4;EFNA4;EIF5A;ERBB4;FADS3;FSTL3;GIT1;GNAO1;KAZN;KCNH2;KLF13;MAGED1;MAP1A;MID1IP1;NDUFA4L2;NFKBID;NKX2-2;NOTCH1;NTN1;NTN3;NXPH3;PACSIN1;PCBP4;POU2F1;PRDX5;PRMT1;RORA;SEMA3B;SIPA1;SLIT3;TAZ;TRAF3IP2;USP51;WDR81;YWHAG;ZADH2;ZNF503;ZNF654
PCGF2_TARGET_GENES	781	136	0.0182	0.1126	ABCB8;ABCC8;ACADL;ACTRT3;AGO3;ALG6;ANKRD12;ANO10;ANXA7;ARHGEF6;ARNTL2;ARRDC1;ASB7;ATL1;CAB39L;CALM3;CAMLG;CBX8;CCNL1;FGFR1OP;FAM92A;CITED1;CLUL1;CTNNB1;CYP26A1;DCBLD2;DDIT4;DDX47;DET1;DNAJC1;DRAP1;E2F8;EARS2;EHD2;EMX1;EPHA6;EVA1B;EXD3;FMNL3;FOXA1;G6PC3;GAA;GAD1;GALM;GAP43;GFER;GPR161;GREB1;GRID2;HIST1H4D;HAGHL;HBS1L;HECTD3;HMGXB3;HOXA5;HOXB5;HSD17B6;IGF1R;IPP;ITGA9;KLC4;KLF5;KLHL23;KRBA1;LHX6;LRP…
HOXD11_TARGET_GENES	127	27	0.0183	0.1128	AMACR;BSDC1;CALCOCO1;DPP4;DTL;ECSIT;ELP1;ERAP1;FSTL3;GLUL;HSD17B4;IFT122;LIG1;LRCH4;MMAB;MVK;PLK3;PPP2CA;REX1BD;RPUSD4;STAT6;SUB1;TACC1;TAF6L;TRIM41;TTC14;VDAC2
TFCP2_TARGET_GENES	65	16	0.0191	0.1171	AHNAK;ARRDC3;C7orf50;CCNG2;DUS3L;GABPB2;GPCPD1;NADK2;ODC1;PHYH;PLK1;SDSL;SPRYD3;TRIM41;XPO1;ZNF76
ZNF561_TARGET_GENES	766	133	0.0194	0.118	AARS2;AC020928.1;ACOT11;ADAMTSL4;ANO8;ARHGEF10;ASAP2;ATL1;ATXN7;BANP;BAX;BPHL;BRF2;BRWD1;C1QL4;C7orf50;CABLES2;CALM1;CASZ1;CCDC113;CCDC88A;CDKL1;CEBPA-DT;CEP41;CERCAM;CLN3;CNIH3;COPS7A;CYP2E1;DHDDS;DRAP1;WDR34;EFCAB2;EGLN2;ELK4;FBXO31;FSTL3;GAA;GABPB2;GSTCD;HDDC3;HEXA;HMGXB3;HNRNPU;HOXB5;HS6ST3;HUS1;KDM3A;KLLN;KMT2A;KRAS;KRT8;L3MBTL1;LIG1;LLGL2;LRP12;LUC7L;LUZP1;LYSMD1;MAFG;MAN2A2;MARK4;MED12L;MR…
ZFHX3_TARGET_GENES	1561	238	0.0198	0.1196	ABCB8;ACTB;AHCYL2;AKAP3;ALKBH8;AMACR;ANKRD10;ARHGEF3;ARHGEF37;ARNTL2;ARRDC3;ARRDC4;ATF5;ATOX1;ATP5F1B;ATP6AP1L;BBC3;BCL2L1;BCL6;BMT2;BRF2;BSDC1;BTN3A1;BZW2;C17orf97;C19orf48;C20orf96;C2CD2L;C9orf64;CACYBP;CALD1;CALM3;CASD1;CCDC124;CCDC86;CCNG1;CDK16;CDKN2B;CDKN2D;CES3;CIC;CISD3;CLK1;CLN3;CNNM2;COA7;COPS2;COX7A2L;CTDSPL2;CYB5B;DBI;DDAH2;DDX39B;DGAT2;DHODH;DIP2C;DNAAF3;DNAJC13;DPH3;DYNC1LI2;ECH1;EE…
ZNF318_TARGET_GENES	426	70	0.0203	0.1219	ADAMTS6;ALDH5A1;ANP32E;APOBEC3C;APOL2;ATF3;BAIAP2;BATF2;BCKDK;BCL6;BIN1;BRWD1;BZW2;CCDC150;CCNG1;CCNG2;CLCN6;DDX39B;DDX42;DEDD;DHRS3;ELOVL6;ERAP1;FOSB;FOSL2;FOXA1;G6PC3;GABPB2;GREB1;HIST1H4B;HIST1H4D;HDDC2;IFI6;IGF1R;IL1R1;ILF3-DT;IQGAP2;IRF2;KDM3A;KRT8;LRRC29;MAGOHB;MAN2A2;NAGK;NAGLU;NAT10;NFIA;NR4A3;NRG4;OGDH;PLEKHA4;POLR2J3;PRMT1;RGS20;RPL34;RPL38;RPS15A;SCFD2;SOCS2;SPATA5L1;ST7;TMEM144;TRIB1;…
HHEX_TARGET_GENES	917	148	0.0204	0.1221	ACAT2;ACSL6;AGO3;ALS2CL;AMACR;ANKRD24;ANLN;ARHGAP24;ARMC7;ASB1;ATP2B4;AXIN2;BLOC1S2;BPHL;C17orf97;C20orf96;C2CD2L;CACYBP;CBY1;CCDC151;CCNG2;CDC73;COL4A3;COPS2;COPS7A;CUTC;DAPK2;DDX19B;DDX55;DGAT2;DHRS11;DOCK6;DSP;ELP6;ENO1;ESR2;FBXO33;FKBP11;GALT;GAS5;GATC;GEMIN5;GSTA4;GSTCD;GTF2H4;H3F3B;HACD3;HEG1;HILPDA;HMGXB3;HUS1;HYPK;IDH1;IPO11;IPP;KAZALD1;KDM3A;KLF5;KLHL9;KNTC1;LDLR;LDLRAD4;LGMN;LINC-PINT;L…
AP1_01	269	51	0.0206	0.1226	ABCB6;ALS2CL;ANXA7;ARHGAP8;ATXN7L2;BICDL1;C9orf85;CCDC50;CDK14;CDKN1A;COL27A1;KIAA1211L;DHRS3;DIRAS1;ENO1;FGF9;GABARAPL1;GADD45A;GSTP1;HBEGF;HCN3;HS6ST2;HSD3B7;IGSF9;KRT8;LAMA3;LRP1B;LUC7L;MAPRE3;MARK1;NCDN;NRIP3;PEA15;PPP2CA;PPP2R2C;RAB3D;REXO2;RPS20;SCUBE3;SLC22A18;SNCB;SNCG;SYT2;TCF7;TNXB;TRIB1;TUBB4A;VCL;WASF2;WDR81;YWHAG
NFKB_C	266	53	0.0209	0.1235	ACAP3;ALG6;ARHGAP8;BCKDK;BCL2L1;BMF;CDC14A;COL11A2;CUEDC1;EFNA3;EIF5A;ENO3;FAM117A;FLI1;FOS;GABPB2;GNAO1;GPHN;HOXA11;HSD3B7;IL18R1;IRF1;JAK3;MAML2;MIR17HG;MRPS6;NDRG2;NFKBIA;PCBP4;PFN1;PHF6;PTGES;PTMS;RALGDS;RHOG;S100A10;SEMA3B;SESN2;SH2B3;SMOC1;SOBP;SOCS2;STAT6;SUN2;TAL1;TAZ;TCTA;TJAP1;TSLP;TYRO3;VEZF1;XPO6;ZADH2
ZNF816_TARGET_GENES	395	70	0.021	0.1236	AARS2;ACYP2;AHNAK;ANO8;ASXL1;BMP7;BRF2;CALM1;CCDC78;COPS2;CYP39A1;DAPK2;DET1;DHDDS;WDR34;EGLN2;FLRT3;GSTCD;GTF2H4;HAGHL;HERC3;HEXA;HSCB;IFT140;IL6R;KIAA0232;LSG1;LYPD1;MAPK8IP3;MCRIP2;MICU1;MRPL53;MTR;MYO15B;MYO18A;NFKBIA;NME1;NOTCH1;NXPH3;PDE4A;PIH1D1;PLAT;PLK3;POLR2J3;POLR3B;PRKCH;RGS20;RRAS;SAMD4B;SEMA4D;SLC24A1;STX16;SUOX;TAP2;TFEB;TIPRL;TMEM79;TOP3B;TRIM38;TRIM41;VARS2;VTA1;YBEY;ZDHHC18;ZNF2…
WTTGKCTG_UNKNOWN	514	96	0.0211	0.1236	ACACA;ADGRL3;ADNP2;AK8;AKAP1;ANKRD12;ANKS1B;ARHGAP33;CADM2;CALD1;CAVIN1;CBX8;CDH1;CDK16;CDKN1A;CHKA;CHST8;CIC;COMMD10;CRABP2;CYP26A1;DAB2IP;DHCR24;DIXDC1;DNAJA2;DPYSL5;ELP6;EMID1;ENHO;FAM110A;FAM193B;FGF13;FRY;GPHN;GSTO2;HIST2H2AC;HIST2H2AB;H3F3B;HMBOX1;HOXA2;ILDR2;KANSL1L;KCNH2;KLF11;LENG1;LPCAT3;LRP5;MAP3K3;MEIS1;MORF4L2;MORN4;MYRF;NADK2;NAT8L;NCAM1;NEK10;NR2C2;NTN1;OSBPL5;PCNT;PCYT1B;PCYT2;PDE…
KMT2D_TARGET_GENES	662	114	0.0218	0.1273	AKAP6;ANK2;ARHGAP24;ARHGEF9;ARRDC1;ATP5MC3;BAIAP2;BRWD1;C1RL;CABLES2;CAPS2;CCDC85C;CCM2;CCNL1;CNIH3;COL6A2;CSNK1E;CUEDC1;CXADR;CYB5R1;DBI;DDX60;DHODH;DHRS3;E2F7;EHD2;ENO3;EPB41L2;EPB41L4A;EPDR1;FLNA;FRAT2;GAD1;GHET1;GNG7;GREB1;GSTA4;GTF2H4;HBP1;HIVEP1;HNRNPU;HSD17B6;IGSF9;KCNH2;KMT2A;KRBA1;KRT8;LAMA3;LRP5L;MEGF10;MEIS2;MTA2;MVB12A;NFKBIA;NLRX1;NMRAL1;NPAS1;PCCB;PCDH1;PGK1;PHLDB2;PLEKHF1;PLEKHG1;P…
DR1_Q3	262	50	0.0226	0.131	AP1B1;ASXL1;BABAM2;C2CD2L;CALM1;C15orf41;CDK16;CRABP2;CSRNP3;DNAJA2;DPF3;EFEMP1;F12;FGF9;HIBADH;HS6ST2;HSD17B8;ID1;IFFO1;INSR;KIF6;LYSMD1;MICAL2;NCDN;NDUFS1;NET1;NR4A3;PAK1IP1;PARP6;PCBP4;PDLIM7;PFN1;PRDM16;PRMT1;RBKS;SELENOM;SLC25A1;SLC25A35;SMYD5;TCN2;TMEM79;TP53;TTYH2;UHRF1BP1;VCL;VTA1;WDR81;YPEL3;ZBTB40;ZNF597
NKX2_8_TARGET_GENES	35	10	0.0234	0.1347	AHNAK;ANXA2;CALM3;COL4A3;COL4A4;DGAT2;FBXO33;RNF38;SRI;WASF2
AREB6_02	257	53	0.0235	0.1347	APEH;AXIN2;BCL2L1;BCL6;BMF;BZW2;CADM2;COL11A2;CREBZF;DDAH2;DLL4;DMPK;DNAJC13;DRP2;ERBB4;FADS3;FAM78A;FDPS;FLNB;FOS;FOXA1;GADD45A;GPX1;GRID2;HES7;HMGCS1;HYPK;IRF2BPL;LLGL2;LPCAT3;LRCH4;MYO18A;NRP2;PCDH1;PLAG1;POLR1D;PROX1;ROGDI;RRAGC;RTN1;SEMA3A;SH3GL2;SIAE;SRSF7;SYT3;TBX19;TIMM10B;TRIB1;TUBA1C;UCHL5;WNT9A;WT1;ZC3H10
NOTCH3_TARGET_GENES	884	147	0.0236	0.1349	ACADL;ACOT11;ALDH5A1;ANKRD29;ANLN;ARHGAP24;ARSG;ASXL1;ATL1;BLOC1S2;BMT2;BORCS7;BRPF3;BRWD1;C11orf96;CAB39L;CALM1;CALM3;CAPNS1;CCDC171;CCDC88A;CHKA;CIRBP;CLN3;COX20;CSNK2A2;CUEDC1;CXCL16;CYP2E1;DCUN1D5;DDX39B;DDX42;DEDD;DGKD;DONSON;EFCAB14;ELOVL6;ERG28;ESR2;ETFBKMT;ETV1;FNIP2;FOS;FRAT2;FUNDC2;FUOM;GET1;GNG2;GRID1;GRN;GSTO2;GTF2H4;HBP1;HEG1;HERC3;HMGCS1;HPS4;HSPA14;HUNK;IFI27L1;INSIG1;ITGA4;KDM1B;K…
SNAI1_TARGET_GENES	423	69	0.0258	0.146	ACLY;ADAMTS6;APH1B;ARRDC3;ATG4D;ATL1;ATP6V0E2;BANP;BCLAF1;BRD8;BSPRY;CAPN10;CIRBP;DMPK;EIF3E;EMX1;ERAP1;FAM174B;FAM229B;FDPS;FKBP10;FOXA1;GSTCD;H3F3B;HEXA;HMBOX1;HYPK;KANK2;KANK3;KMT2A;LAMA3;LLGL2;MAGOHB;MAN2A2;MED16;MFSD13A;MIEF2;MMP15;MT-ND1;NDUFC1;NELFA;NFKBIA;NME1;NOL4L;NPEPPS;NR1H3;ODC1;PADI2;PAXIP1;PRKCH;RPS20;SLC22A31;SLC24A1;SNX16;SRBD1;STAT6;STX16;SULT2B1;TJP2;TMEM129;TSPAN31;UBE2M;VMAC;…
ZIC3_01	254	51	0.0259	0.146	ARHGAP33;ATP2B4;ATXN7L2;BCL2L1;CA14;CASZ1;CTDSP1;CUEDC1;CYP26A1;DCAKD;DHRS3;DLL4;DOCK6;EFNA4;FSTL3;GNAO1;HOXA11;INKA2;KAZN;KCNH2;LHX6;MAP1A;MAP4K2;NDUFA4L2;NKX2-2;NTN1;NTN3;NUCKS1;PAQR6;PAX6;PCBP4;PHF21B;PHF6;POU2F1;PRMT1;PRR35;PURA;RHBDL3;SCN3B;SEMA3B;SIPA1;SLIT3;STK35;STX16;TAL1;TAZ;TIMP3;TRAF3IP2;UBE2M;UCHL1;ZNF503
H1_6_TARGET_GENES	445	76	0.026	0.146	ALDH7A1;ANP32E;ANXA4;APLP1;ASXL1;ATF3;ATF5;C19orf48;C1orf226;CALM1;CCDC124;CEP57;CHD1L;CIC;COX20;CYP2S1;CYTH2;ECH1;EGLN2;EHHADH;EPB41L2;FOS;FOXQ1;GIT1;HNRNPU;HP1BP3;IGSF9;INKA2;JARID2;KMT5C;LAMTOR2;LHX9;LIG1;LIPE;MARK4;MORF4L2;MPND;NFKBID;NT5C2;NUDC;PAQR6;PCK1;PEX3;PHF2;PHLDA1;PLK3;PRKCH;PROX1;PSG4;PTPN21;RAB29;RBM15;RBM42;SELENBP1;SELENOW;SH2D2A;SHKBP1;SLC44A2;SLC7A6;SPTBN4;SRP14;STX16;SYTL2;TAT…
GGCNRNWCTTYS_UNKNOWN	85	19	0.0261	0.146	ANKH;DDX24;DNAJA2;DTWD1;EIF3L;HCCS;IFI27L1;IRF2BPL;MAPK8IP3;NOP53;PATZ1;QPCTL;RNF168;SP2;SRP14;SUN2;TIMM10B;USH1C;ZC3H10
HDGF_TARGET_GENES	251	43	0.027	0.15	ACADVL;AHCYL1;ANXA2;AP1B1;AP4B1;ASB7;C20orf204;DIABLO;EIF4B;EIF5;EPDR1;EPHX2;FOSL2;GAS5;GSTA4;HDAC7;HDDC2;HYPK;IFT122;ISOC2;KDM1B;L1CAM;LIG1;LRSAM1;METAP1;NCOA4;OTUD6B;PLTP;PNRC1;PPM1J;RETREG2;RSU1;SDHB;SLC41A2;SPECC1;SSBP2;TAF5;TAZ;TCF4;TCTA;WDR20;ZBTB37;ZNF596
PAX3_01	22	7	0.0271	0.1501	CBX8;FAM162A;MAP1A;NOL4L;PHF21B;ZCCHC12;ZIC1
NFY_Q6_01	264	50	0.028	0.1519	AGAP3;ANKRD12;ARL17A;BRD8;CADM2;CDH1;CEP57;COMMD10;CREBRF;DHCR24;DOCK9;DPYSL5;E2F8;EDA;FAM117A;FDFT1;FDXR;FOSB;GPCPD1;GPR50;HMGN3;HSCB;JARID2;KDM3A;LPCAT3;MAPK7;MICAL2;MLYCD;NR2C2;PIK3R3;PLK1;PPP4R4;PRR11;SCD;SEL1L;SESN2;SLC43A2;SLIT3;SUN2;TCTA;TMEM143;TP53BP1;TRMT6;TTC9C;TXNIP;UBALD2;XPO1;ZBTB20;ZBTB8OS;ZCCHC12
IRF7_01	252	49	0.028	0.1519	ADAR;ARRDC3;BATF2;BCL6;CACNA2D3;CALD1;CASZ1;CHST8;COL11A2;COMMD10;CXCL16;CXCR4;DDX60;DLL4;ECEL1;ELK4;FHL3;FLI1;FOS;GPX1;HIVEP1;HMBOX1;HS6ST2;IL18BP;IRF2;KDM3A;LGALS3BP;LHX6;LHX9;LOX;LRRTM4;MOSMO;MSANTD2;MXD3;NR4A3;PDE4D;PHLPP1;PLXNC1;PRDM16;PTMS;RAPH1;RFX3;SALL3;SCUBE3;SOBP;STX16;TAF5;UBA7;USP18
TFIIA_Q6	256	50	0.0281	0.1519	ACACA;ANKS1B;BCL6;BORCS6;C2CD2L;CA14;CBX6;CDC14A;CDH3;CLUL1;CSPG4;DPF3;EIF5;EMILIN1;FKBP8;FOSB;FOXE1;HOXA2;HOXD8;LAMA3;LHX6;LUC7L;MEIS1;MEIS2;MMP15;NCDN;NIN;P3H2;PAX6;PHF21B;PHPT1;PLAG1;PNPLA6;PPFIA2;PRDM16;PRPS1;RNF38;RNF44;SLC9A9;SMURF2;STK35;TFEB;TMEM38A;TRIB1;TSC22D3;TTBK2;TUBB4A;VAMP2;WDR81;ZBTB8OS
ALX4_TARGET_GENES	26	8	0.0281	0.1519	DTWD1;KLF5;MCCC2;NR5A2;PDE4D;PPP1R12B;REXO2;SLC41A2
ZNF579_TARGET_GENES	578	102	0.0281	0.1519	AARS2;ABHD3;ACLY;ACY1;ADAMTS6;ADGRV1;ANKZF1;ANXA4;APOO;ARHGAP4;BAX;BBC3;BCKDK;C12orf66;CCDC74A;CD2BP2-DT;CHCHD10;CIRBP;CLK3;CTDSP1;CYREN;DEF6;DNPEP;ECSIT;EFNA5;ESR2;FAM118A;FBXO30;FBXO31;GABARAPL1;GALNT6;GNPTAB;GRN;HDAC6;HDDC2;HMCN1;HUS1;IGSF9B;IL17RC;JARID2;KANK2;KAZALD1;KIAA0825;KLF4;LMTK3;LNPEP;LUZP1;MAIP1;MARS;MED15;METAP1;MFSD9;MLYCD;MMP15;MOSPD3;MRPL45;MVB12A;NIPA1;NXPH3;PIGS;PIH1D1;PIP5KL1…
POU2AF1_TARGET_GENES	756	129	0.0286	0.154	ACBD4;ACOX1;ADAMTS6;ADNP2;ANKRD13D;ANKS1B;APOLD1;ARHGEF37;ASPHD2;ASXL1;ATP2B4;AXIN2;BCL2L1;BRCA2;BTD;C1R;CABLES2;CCDC28B;CCNG2;CD72;CDK14;CDK16;CHKB;CHML;CIC;COPS7A;CPD;CRACR2B;DBNDD1;DIP2C;DOK3;DYRK1B;EFNA3;EFNA5;EGLN2;ELL3;ESPNL;ESR2;FADS3;FAM117A;FCHO1;FDFT1;FXR1;G6PC3;GADD45A;GALNT10;GRAMD1B;GTPBP1;GTPBP6;HIST2H2AC;HIST2H2AB;HIST1H2AB;HIST1H2BO;HIST2H2BF;HIST1H2BD;H3F3B;HIST1H3F;HPS4;HSPH1;IF…
FXR_IR1_Q6	110	24	0.0299	0.1597	AGAP2;AK9;ALDH1A2;BCL9L;CA14;DAB2;DDAH2;EIF5;FHL3;FLI1;FOXA1;HES7;INSM1;IQSEC1;NDRG2;NOL4L;NPTX2;OVGP1;RNF14;SERTAD4;ST7;VAMP2;WDR81;ZMIZ1
PRKDC_TARGET_GENES	793	131	0.03	0.1597	ABCB8;ACYP1;ADAMTSL4;AK2;AKAP8L;ANKZF1;ANP32E;ARHGEF9;ARL17A;ARVCF;ASXL1;ATP5F1B;BCL2L1;BMT2;BRPF3;BTD;C10orf143;C14orf93;C5orf22;C7orf50;CCNG1;CCNL2;CCR10;CDCA3;CDK16;CEP57;CIC;CIRBP;CNTNAP1;CREBRF;CTDSP1;CYTH2;DBI;DCAKD;DDX19B;DHRS3;DMPK;WDR63;EARS2;EIF1;EIF5;ENO1;ERAP1;ESR2;FAM117A;GDI2;GNAS-AS1;GTPBP1;GTPBP6;HBP1;HIBADH;HMGCS1;HPS4;INCENP;ITFG2;KANK3;KMT5A;KMT5C;LENG1;LIN37;LRCH4;MAML1;MAP3K3…
CASP8AP2_TARGET_GENES	301	52	0.0311	0.1645	ASPHD2;BOLA1;BZW2;CBY1;CFAP221;DDX55;DNAAF3;EXD3;FBXO31;FBXO33;FRAT1;GSTCD;HIST2H2AC;HIST1H2AB;HIST1H4B;HIST1H4C;HELQ;HEXA;HPS4;HUS1;IPP;LAS1L;MROH8;MRPL39;MRPS18C;NME1;NOLC1;NOXA1;PANTR1;PDCD2L;PDRG1;PEX3;PIK3R3;POU2F1;PTMS;PTPN21;PTRH1;RAB23;RNF31;SBF1;SELENOW;SNX16;STK32C;STX16;SYF2;TIGD1;TMEM79;TOP3B;VPS9D1;ZNF195;ZNF276;ZNHIT3
FOXO1_02	249	50	0.0312	0.1645	ASTN1;ASXL1;BMP2;BRD8;CDKN1A;CDKN1C;CNNM3;CREBRF;CSRNP3;DDIT4;DHRS3;DIXDC1;ETV1;FGF9;FOSL2;FRY;GCNT2;GNAO1;HBP1;HOXA11;HOXA2;HOXB4;INSIG1;JAG1;LHX9;MDK;MEIS2;NKX2-2;NTN1;OSBPL5;PCDH18;PIK3IP1;PLAG1;POU2F1;PROX1;PTMS;PURA;ROGDI;RORA;SALL3;SATB2;SERINC3;SERTAD4;STK35;STX16;STX6;TCF7;TSC22D3;TSHZ3;ZADH2
AP2ALPHA_01	242	47	0.0317	0.1657	ADGRL3;AHNAK;APLP1;ASS1;ASTN1;ATF5;BARX1;C2CD2L;CBX6;CCDC24;CDC14A;CERCAM;CIC;CITED1;DLL4;DMPK;DPF3;EGLN2;EIF3A;ESAM;HNRNPDL;IGFBP7;IRF1;JARID2;KLF13;L1CAM;LHX6;LOXL4;LRRC29;MAFB;MLX;MXD4;NFKBID;NR2C2;NXPH4;PLXNC1;POU3F1;PRDM16;RELB;RNF220;SOX9;TKFC;TMEM127;TTBK2;UBE2M;ZBTB7A;ZNRF2
AP4_Q5	265	53	0.0317	0.1657	AMOT;AMPH;ANKRD12;ARHGAP24;ARHGAP8;ATOH8;ATRNL1;CSRNP3;CUL7;DDIT4;DHRS3;DLL4;E2F1;ELP6;ENO3;FOSL2;FZD9;HAPLN2;HBP1;HOXB5;HSD3B7;INSR;IRF2BPL;KCNH2;KLF13;MAP3K3;NADK2;NCDN;NDST2;NDUFA4L2;NR4A3;PADI2;PARP6;PCBP4;PCYT1B;PDE3A;PRKCQ;RBMS3;REEP6;RHOBTB2;RUNX1;SCN4A;SULT2B1;SYTL2;TCF7;TPM3;TSEN54;UBALD2;UBE2H;WDR81;WNT9A;YPEL5;ZMIZ1
LMO2COM_01	262	54	0.0323	0.1678	AGAP2;AGAP3;AP1S2;ARRDC3;ATXN7L2;BCL6;BCL9L;BICDL1;C2CD2L;CALM3;CCDC78;CCNL2;CCNYL1;CDH2;CNNM2;COL26A1;CRABP2;CYP26A1;DCLK2;DDB1;DNAH17;DOCK9;E2F1;EDA;ELL3;FHL3;GAB2;HAPLN2;HOXA11;ID1;IRF1;ITGA7;JAG1;JMJD6;KAZALD1;LRRC8D;LYPD1;MAP3K14;MAP3K3;METTL7B;NEURL1;NPEPPS;PRKCZ;REEP6;RPUSD4;RUNX1;SERF2;SHKBP1;SORCS2;SRM;SYNE1;TKFC;TNFRSF21;WNT9A
LFA1_Q6	252	48	0.0327	0.1691	ADM;ANXA4;ASXL1;BAX;BCL6;CAVIN1;CCNL1;CIC;CKB;COX7A2L;CXCR4;DMPK;EFNA3;EMILIN1;ETV1;FLI1;GAD1;GNAO1;GSS;HEBP1;NCDN;NDUFA4L2;NDUFS2;NEURL1;NFKBIA;NKX2-3;NPAS3;NPTXR;NR5A2;OLFML2A;PAK1IP1;PCBP2;PDLIM7;PDRG1;PITPNA;PPM1J;PPP1R16A;RHOG;SCUBE3;SYVN1;TAL1;TCF7;TTC9C;TUBA1A;USH1G;XYLT1;ZFP36;ZNF524
GTF2E2_TARGET_GENES	320	54	0.0328	0.1691	ANP32E;ARHGEF37;ARRDC3;ATF3;BBS1;CALM1;CCNL1;CSKMT;DDIT4;DDX55;DUSP1;EIF3A;ERI2;GLUL;HIST1H1D;HIST3H2A;HIST1H2BO;HIST3H2BB;HIST1H4B;HIST1H4C;IPP;KLLN;LDLR;LRSAM1;MAIP1;MAML1;MAT2A;MBD6;NR1H3;PDLIM7;PHLDA1;PIGV;PIGW;PIH1D1;PTEN;REXO5;RFX3;RNF220;RPL36A;RPL38;RPS20;SNHG12;SNHG32;SNHG7;SRSF7;STK17B;TAF1D;THRB;TOP3B;TUBA1B;TUBA1C;TXNIP;ZC3H6;ZSCAN9
NKX6_1_TARGET_GENES	25	7	0.0338	0.1732	ABCB1;ACOT11;BARX1;EFHC1;GNPTAB;OTUD7A;PLCG2
E2F_Q2	180	38	0.0341	0.1738	ANP32E;ARHGEF10L;ATXN7L2;CDC14A;CDC73;CELSR2;COL13A1;DHCR24;EFNA3;EIF2B3;FBXO2;GFI1;GPR161;H6PD;KIF17;LAMTOR2;NCDN;PIGV;PIK3R3;PLK3;POU2F1;POU3F1;PPM1J;PPP1R12B;PRDM16;PUM1;PUSL1;RNF207;RRAGC;SORT1;TAL1;TPM3;TXNIP;UROD;VDAC2;WNT9A;ZBTB8OS;ZNF503
BARHL1_TARGET_GENES	1035	162	0.0342	0.1738	ABCB8;ACAT2;ACYP2;ADAR;AKAP3;ALDH1A2;ANLN;ANXA2;APOLD1;APTX;ARHGEF37;ASNSD1;ATRIP;BCAR3;BCLAF1;BMT2;BRAF;C7orf50;CAPS2;CCDC124;CCDC151;CCDC86;CCNT2;CEP57;CERCAM;CFAP410;CLCN6;COPS8;COX20;COX7A2L;CYREN;CYTH2;DBI;DDX24;DDX47;DDX55;DHCR7;EFHC1;EIF1;EIF2A;EIF3E;ERG28;FAM214A;FDXR;FXR1;GATC;GEMIN5;GFER;GPAM;GTF2H4;HIST1H2AK;HACD3;HAGHL;HBP1;HBS1L;HIBADH;HMGCR;IBTK;IDI1;IFI27L1;ILF3-DT;INCENP;INKA2;IQG…
CUX1_TARGET_GENES	567	96	0.0351	0.1778	AARS2;ABCG2;ACBD4;ACYP2;AHCYL2;AKAP1;ALDH1A2;ANKRD34A;ARHGEF37;ARRDC3;ASMTL;ASNSD1;ATP6V1G2;BLOC1S2;BMF;BRD8;CAB39L;CCDC124;CCDC151;CDC73;CEACAM19;CEP112;CEP152;CLIP4;CLK3;CLK4;CUTC;DEDD;DET1;DIXDC1;DNAJC1;DTWD1;ENO3;ERAP1;FAM114A2;FEZ2;FNIP2;GHET1;GREB1;GSTA4;GTF2H3;HSPH1;IFT46;IQCG;ITFG2;KLHL21;KRT8;LENG1;LRCH4;MAN2A2;MED16;MEIS1;MPV17L2;MROH8;NADK2;NFKBIL1;NHEJ1;NOL6;OGDH;PCBP2;PEX7;PIH1D1;PLA…
CCCNNGGGAR_OLF1_01	324	61	0.0358	0.1805	ARL4C;ATF5;BANP;BCL9L;C1orf54;C2CD2L;CALM1;CBX6;CD72;COL11A2;COL23A1;CTDSPL2;DLL4;DMPK;DNAJC22;DPYSL5;EPHB3;ESAM;FAXC;FSTL3;GCNT2;GIPC3;GIT1;GNAO1;H3F3B;HBEGF;HOXA11;ICA1;JARID2;KMT2A;LRRC20;MAGED2;MEIS2;MPST;NCDN;NDUFS2;NEO1;NFKBIA;NFKBID;PACSIN1;PATZ1;PCBP4;PCGF2;PCYT1B;PDAP1;PIAS1;PIGW;PLAG1;POGK;PPFIA2;PSME3;PTMS;REEP6;RGS3;RHOG;RNF44;ROGDI;SNCB;SOWAHA;SYTL2;VASN
MEF2C_TARGET_GENES	698	112	0.0363	0.1819	ABHD3;AC002310.1;AP4B1;APH1B;ARAP2;ATF3;BBOF1;BRF2;BZW2;CALCOCO1;CALM1;CCDC88A;CCNL1;CCNT2;CDCA8;CDK14;CKB;CLK3;CLN3;COL4A3;CTNNB1;CYREN;DGKD;DLL4;DRAP1;EPAS1;EXD3;FAM117A;FLI1;FRY;FUOM;GABBR2;GAS5;GNPTAB;GNPTG;GRAMD1A;GRAMD1B;GSN;GSTCD;GTF2H4;GUSB;HIST1H4D;HDAC7;HPS4;HSPB1;IFT122;IL12A;JAG1;KIAA0232;KIF6;KLF2;KRAS;LDLRAD4;LINC-PINT;LRRC8D;LTBP2;MAGOHB;MATR3;ME1;MELTF;MYO18A;NAB1;NFKBIA;NOXA1;NRP…
NRF1_Q6	261	47	0.0369	0.1828	ACOT13;ATXN7L2;C16orf87;CBX6;CBY1;CCR10;CDK16;CHMP2A;CNTNAP1;COX7A2L;EEF1AKMT1;EIF1;EIF5A;GTF2F1;HIBADH;HILPDA;HMMR;IRF2BPL;JAG1;KANSL1L;MAGED1;MAGED2;MAP4K1;MRPL45;MST1;NAT8L;NEK8;PCNT;PDCD2L;PDRG1;PHC3;PHF1;POLH;POU2F1;PPME1;PPP4R4;PREB;PSMA4;PTPN2;SAMD10;SGF29;SPATA5L1;SRSF7;TCTA;TMEM143;TUBG1;XRCC1
NFY_Q6	260	48	0.037	0.1828	ACYP1;AK2;ALDH4A1;APOLD1;ARL17A;ARRDC3;ARRDC4;ASB7;CDH1;CEP57;CRABP2;WDR63;E2F8;FAM110A;FDPS;FDXR;GALT;GPR50;HIST1H2AB;H3F3B;HLA-DRB1;HMX1;HSCB;IFFO1;JARID2;LRCH4;NCEH1;PAX6;PCNT;PIK3IP1;PIK3R3;PRR11;PXMP4;RBM4;SEL1L;SESN2;SLC25A35;SLC39A4;SOBP;SORT1;TAL1;TCTA;TLL2;TTC9C;TTK;TXNIP;WASF2;WDR81
MYCMAX_B	271	53	0.0371	0.1828	ACY1;ALDH1A2;ANKZF1;BZW2;C12orf66;CALM3;CDK16;CEBPA-DT;CRABP2;CREBZF;DLL4;DYM;EIF5A;ELOVL6;FAM117B;G6PC3;GFI1;GIT1;HNRNPDL;HPCAL4;ID1;ILF3-DT;INSM1;IRF2BPL;KCNH2;KDM3A;KLF13;L1CAM;LAMB1;MICAL2;NADK2;NAT8L;NDUFS1;NTN3;OSBPL10;PARP6;PCBP4;PCYT2;PFN1;PIGW;PITPNA;PLXNC1;SDHB;SERPINF1;SHKBP1;SLC25A33;SOCS3;SUGP2;SUN2;SYT12;TRIB1;WEE1;ZNRF2
TTANTCA_UNKNOWN	950	165	0.0371	0.1828	ABI3BP;ADAMTS6;ADGRG6;AGAP3;AKAP1;ALDH1A3;APOO;ARAP2;ARHGAP24;ARL4C;ASTN1;ASXL2;ATRNL1;ATXN7L2;BAIAP2;BCAR3;BRMS1L;BZW2;C3orf35;C9orf85;CA8;CALCOCO1;CARMIL3;CASZ1;CBX8;C15orf41;CDK14;CEBPA-DT;CEP57;CFAP54;CNIH3;CNTF;COL4A3;COL4A4;COMMD10;CSRNP3;CUBN;CXADR;DNAJC1;DNAJC22;DPF3;DUSP1;E2F1;EFEMP1;EFNA5;EIF1;ELK4;FBXO30;FGFR1;FLRT3;FOSL2;FSIP2;FSTL3;GAD1;GAP43;GCNT2;GPX1;GRID2;GTPBP1;HIST1H4C;HBP1;HMM…
HDAC8_TARGET_GENES	108	21	0.0375	0.1838	AGO3;ANO10;BRWD1;DPH6;DUSP28;ENO1;FAH;FAM53A;FBXO30;PDCD5;PEMT;PRPF40B;RNF220;SRCAP;SUMO2;SYF2;TMEM245;VSIG10L;WDR81;YPEL1;ZBTB8OS
ZNF354B_TARGET_GENES	183	35	0.0377	0.1838	AGTRAP;AKR7A2;BAX;CLCN6;CLN3;COA7;COLEC11;GAA;GALNS;GLA;GNPTG;GPATCH3;GRN;HECTD3;HEXA;ITGA7;KLHL12;MAFG;NAGLU;NEURL2;NSMCE2;NUDC;RETREG2;RMND1;RNF220;RPUSD4;SIRT1;SLC36A1;SUPV3L1;SYT12;TCN2;UROD;USP31;VSIG10L;WDR81
HSF4_TARGET_GENES	14	4	0.0379	0.1839	HIST2H2AC;HIST1H4B;HIST1H4C;TSPYL4
FOXJ2_02	240	49	0.038	0.1839	ARL4C;ARSG;ATF3;ATP2B4;ATRNL1;BCL6;BMT2;C2CD2L;CALCOCO1;CDK14;DIXDC1;EFEMP1;FAM117A;FEZ1;FGF13;FSIP2;GNAZ;GSTO2;HESX1;ID1;IFFO1;IGFBP7;LEMD2;LRP1B;MBD6;NECTIN1;NECTIN3;NEO1;NFIA;NOL4L;NPTX2;PAX6;PCYT1B;PDE4B;PDE4D;PHF6;PURA;RARB;ROGDI;RORA;SATB2;SCUBE3;SEMA3A;SIPA1;SOBP;SRSF7;TCF4;TUBA1A;ZC3H6
MAZ_Q6	193	40	0.0385	0.1848	ADAMTSL4;AHNAK;ASTN1;ATP2B4;ATXN7L2;CA14;CCDC24;COA7;E2F8;FDPS;FHL3;GABPB2;HPS5;INAVA;KCNC1;LHX4;LRRC20;MDK;NCDN;NEURL1;NR1H3;PAX6;PIAS3;PLK3;POU2F1;PPM1J;PRDM16;PROX1;PTPRF;RHOG;RNF220;RTN4RL2;SERINC2;SESN2;SHC1;STX6;TIMM10B;TPM3;ZNF143;ZNF503
ZNF528_TARGET_GENES	669	115	0.0385	0.1848	ABHD14B;ACBD7;ACTR8;ADCYAP1R1;AGTRAP;ANKRD12;ANKRD24;ANKRD36;ANKRD36C;APEH;APTX;ARRDC1;ASMTL;BAIAP2;BAX;BIN1;BORCS7;BPHL;C4orf48;CABLES2;CALM1;CAPN10;CCBE1;CCNE2;CCNYL1;CHMP4C;CLCN6;CLN3;COX20;CYB5B;DANCR;DGKD;DPYSL4;ERI2;FASTKD2;FCHO1;FDXR;FKBP8;FLRT3;FRY;GDAP1;GLA;GNPTG;GSTA4;GTF2H5;HEXA;HINFP;HMGXB3;HOXB5;HSD11B1L;HUS1;IL18R1;IPO11;IQSEC1;ITGA7;KIF17;KMT2A;L3MBTL1;LRP1B;MAFA;MED19;MED20;METTL5…
ZSCAN4_TARGET_GENES	899	153	0.0394	0.1881	ABI3BP;AC020928.1;ADGRG2;ALDH5A1;ALDH7A1;ANK2;ANKRD24;ANO8;ANP32E;ANXA2;APLP1;APOLD1;ARHGAP24;ASL;ATP2B4;BBC3;BLOC1S2;BMF;BRF2;BRWD1;C11orf96;C6orf136;CACYBP;CASZ1;CCDC142;CCDC171;CDC14A;CDCA3;CDKN1A;CDYL2;FGFR1OP;CITED1;COLQ;COQ3;CTNNB1;CTTNBP2;DDX55;DIXDC1;WDR34;EIF2B3;EIF3D;EPHX2;FAM117B;FAXC;FEZ1;FGF13;FREM1;FSD1;GABPB2;GID4;GNAO1;GPAM;GSTCD;HDAC7;HERC3;HEXA;HIVEP1;HMOX1;HMX1;HNRNPU;HOXD8;HP1…
MEF2D_TARGET_GENES	544	96	0.0402	0.1902	ACYP1;ADAR;AHCYL2;ALDH1A2;ALDH5A1;ALPL;ANKRD34A;ATF3;ATP2B4;BAX;BCL9L;BRWD1;BZW2;CACYBP;CASD1;CCDC124;CCNL1;CDCA3;CKB;COMMD10;DHRS3;DOCK6;WDR34;EFCAB14;ERAP1;EVA1B;FHL3;FKBP8;GDAP1;GPCPD1;HDAC6;HDAC7;HDDC2;HEXA;HSPB1;HUS1;ILF3-DT;IMPACT;ITFG2;KCNH2;KCNN1;KDM3A;LEMD2;LINC02696;LRRC39;MAK16;MARCH2;MAST4;MID1IP1;MRPL53;MYO18A;MYOM2;NAGLU;NPL;NR1H3;OBSL1;PAX6;PCCB;PDE4D;PEX3;PHLPP2;PHRF1;PIAS1;PIK3R3…
SS18_SSX1_FUSION_UNIPROT_Q8IZH1_UNREVIEWED_TARGET_GENES	85	19	0.0402	0.1902	COBLL1;COL26A1;DAB2;DTWD1;E2F7;ELOVL6;ETV1;FGFR1;FOXL1;GLUL;H3F3B;ITGA2B;KLF11;OLA1;PWWP3A;SEMA3E;ST7;TMEM218;TNXB
MPHOSPH8_TARGET_GENES	7	3	0.0403	0.1902	BBC3;HERC6;TAP2
SREBP1_01	175	34	0.0412	0.1931	BAX;BEX3;CBX6;CCAR1;CLN3;EIF4B;GLA;GRN;HIVEP1;HOXA11;HOXA2;HOXB5;HPS3;HPS5;IRS4;KAT14;KLHL24;KLHL28;MICU1;MTCH2;NAA50;OGDHL;PRKCE;RETREG2;RRAGC;SIRT1;SLC36A1;SNX16;SOCS2;STX6;TCEAL7;USH1G;USP31;XPO1
ZNF7_TARGET_GENES	756	125	0.0413	0.1931	ACSL3;ACTB;AK2;ALDOC;ANKRD18B;ARHGAP31;ARHGEF3;ASB1;ATP5MC3;AUP1;BANP;BCAR3;BCKDK;BICDL1;BMF;C3orf52;CACYBP;CADM2;CCDC124;CCDC25;CCDC69;CCDC88A;CDH1;CDK16;CLK4;CLYBL;COX20;CSNK1E;CTDSP1;CTNNB1;DAPK2;DDX55;DET1;DRAP1;DTWD1;TCTEX1D2;EGFL7;ENO1;EPB41L2;FAM214A;FBXO31;FDFT1;GABARAPL1;GCNT2;GIT1;GLUL;GOLGA8A;GPHN;GPR89B;GSTA4;GSTCD;GUSB;HIST1H4C;H6PD;HCFC2;HEG1;HERC3;HINFP;HSPA8;HTRA2;ID1;IGFBP4;IL1R1…
BCL6B_TARGET_GENES	140	30	0.0415	0.1935	ADAR;AMPH;ARHGAP24;BCL6;CCDC85C;CYB5B;DDB2;DSP;EFCAB14;ELOVL6;ENO3;FASTKD1;GPCPD1;HCN4;IPO11;ITPK1;LDLR;LONP2;NRG4;PFN1;PRH1;REXO2;SDSL;SOCS2;SUB1;TCF4;TMEM266;TNC;VGLL4;XPO6
YRCCAKNNGNCGC_UNKNOWN	67	16	0.042	0.1946	AARS2;ACBD4;DHCR24;DLL4;DNAJC22;FLNA;FUCA1;GAD1;HOXA2;KAZALD1;NOP53;PATZ1;POU2F1;PTPRF;RND2;TSC22D3
ID1_TARGET_GENES	1124	177	0.0423	0.1955	ABCB8;ACCS;ADSSL1;AHCYL2;ALDH1A2;AMOT;ANKRD10;ANKRD49;APEH;ARHGEF37;ARMC2;ARRDC3;ATF5;ATG10;BATF2;BLOC1S2;BMT2;BSDC1;C17orf97;C19orf48;C1orf226;C2CD2L;C4orf48;CABLES1;CAPN10;CCDC124;CCDC151;CCDC189;CDC14A;CDC73;CDCA3;C15orf41;CDKL1;CDKN2B;CDKN2D;CETN2;CFAP410;CISD3;CLK3;COX14;CPEB2;CREBRF;CREBZF;CTDSP2;DAPK2;DCAKD;DCBLD2;DDX24;DGKH;DHCR7;DMWD;EIF1;ELOVL7;ERG28;ERI2;F12;FDXACB1;FKBP11;FLI1;FOSB;FO…
FOXJ2_TARGET_GENES	520	86	0.0426	0.196	ACYP1;ALDH1A2;ARHGAP4;ARMC2;ARRDC3;ASB7;C2CD2L;CBX8;CBY1;CCDC157;CCDC40;CDKL1;CETN2;CFAP54;CIC;CNNM3;COPS2;CYTH2;DCAF6;WDR63;DTWD1;DUS3L;DYRK1B;EFCAB2;EFHC1;ERG28;ETV1;FAM229B;FBXO32;FOSB;FUZ;GABARAPL1;GET1;HBP1;HIBADH;HMBOX1;HSF1;IFT122;IFT20;ILF3-DT;IQCG;IQGAP2;IRF2BPL;KAZN;KLF13;KLF2;KLF4;KLHL23;KLHL24;KRT8;LAMTOR2;LEMD2;MAPRE3;MLF1;MPND;MVB12A;NFIA;NRP2;NSDHL;PANK4;PEX3;PHOSPHO2;PMFBP1;PQBP1;…
AP1_Q2_01	273	52	0.0436	0.1995	ACADVL;AIF1L;AKAP1;AXIN2;BICDL1;C2CD2L;CDKN1A;CNTF;COL27A1;DIRAS1;DYSF;FLI1;FOXA1;GAB2;H3F3B;HBEGF;HCN3;HMCN1;KAZN;KCNH2;KDM3A;KLF5;KRT8;LAMA3;LRCH4;LUC7L;METAP1;MORF4L2;NCDN;NDRG2;PCSK1N;PI15;PPP2CA;PPP2R2C;REXO2;RHBDF1;RNF144B;RPS20;SEMA3B;SFXN5;SHANK2;SLC9A8;SNCB;STN1;TCF4;TNXB;TRIB1;TUBB4A;USP3;WASF2;XPO6;YPEL5
PR_01	146	30	0.0438	0.1995	ADCY6;AGAP2;AMOT;ARSG;BCL6;C2CD2L;CASZ1;CEP57;DNAJA2;EMILIN1;FAM189A2;FBXO9;GREB1;HIVEP1;HOXA2;HOXA5;NCDN;NDST2;PLAG1;PPP1CC;PROX1;RGS3;RNF38;SKIL;STK35;TSC22D3;TUBB4A;TYRO3;VAMP2;ZNF654
GATTGGY_NFY_Q6_01	1171	186	0.0439	0.1995	ACTB;ACYP1;AEN;AGAP3;AKAP8;ALDH4A1;ANKRD12;ANKRD49;ARL17A;ARRDC3;ARRDC4;ASB7;BCL2L1;BMT2;BORCS6;BRD8;C5orf22;C9orf85;CADM2;CCDC25;CCNG1;CCNG2;CCNYL1;CDH1;CDH3;CDK16;CEP41;CEP57;CETN2;CIRBP;CNNM2;COLQ;COX14;CRABP2;CREBRF;CSE1L;CYP39A1;CYTH2;DBI;DHCR24;WDR63;DOCK9;DPF3;DPYSL5;E2F8;EFNA5;ERG28;FAM110A;FAM117A;FAM162A;FDFT1;FDPS;FDXR;FOSB;FUCA1;GABRR2;GALT;GLA;GPCPD1;GPHN;GPR50;GPX3;GTPBP1;HIST1H1D;H…
SP1_Q6	257	49	0.045	0.2037	ACSF2;C2CD2L;CADM2;CBLN1;CCDC74A;CHKA;CPD;DDAH2;DDB1;DRAP1;FBXO36;FKBP8;HCN4;HES7;KANK2;KANSL1L;KLF11;KLF13;KLF2;LOXL4;MAP4K2;MIEF2;MXD4;NXPH3;NXPH4;PCGF2;PIAS1;PIAS3;PIGV;PITPNA;PRMT1;PRSS12;PTPN2;PUSL1;RHBDL3;RHOG;RNF24;SIPA1;SPATA6;TAPT1;TBCB;TCF4;TIMP3;TIPRL;TKFC;VAMP2;WDR81;ZNF282;ZNF524
HMGIY_Q6	249	47	0.0453	0.2042	ANKRD12;ARL17A;ARL4C;BCL6;BICDL1;C1orf54;COPS7A;DONSON;ECEL1;EIF1;EVA1B;FAM117A;FASTKD2;GAD1;HAPLN2;HCN3;HOXB4;INSM1;KLF5;LRRTM4;MAML2;MEIS1;MGLL;MIR17HG;MOCOS;MRC2;NCAM1;NDRG2;NDUFA4L2;NDUFS1;NEURL1;NFKBIA;NID2;NXPH4;PDE4D;POU2F1;PRR11;PTMS;RNF220;STK32C;STX16;TAF5;TAZ;TSC22D1;VGLL4;ZIC1;ZNF654
CCAATNNSNNNGCG_UNKNOWN	60	14	0.0463	0.2079	ACACA;ASXL2;CREBRF;DHCR24;ETV1;FAM193B;GPX3;MEIS1;NKX3-1;PAX6;PIK3IP1;PNRC1;SQLE;XPO1
CREB3_TARGET_GENES	357	63	0.0472	0.2109	ABHD14B;AC002310.1;ADGRV1;ALDH5A1;ANKRD13D;ANKZF1;BRWD1;C1orf74;C2CD2L;CA12;CALCOCO1;CALM3;CAPN15;CCAR1;CCDC124;CCDC88A;CDCA3;CLN5;CSNK1E;DNAJA2;EFCAB14;FCSK;GDAP1;GTF2H4;HNRNPDL;IMPACT;IPP;JMJD6;LEMD2;MTX3;NADK2;NDUFS8;NELFA;PANK4;PCBP4;PCCB;PCK1;PDE4A;TMEM189;PEMT;POLR2J3;PPFIA4;PREPL;RALGDS;RBM14;RGS20;RPS20;SFXN3;SNHG32;SYF2;THBS4;TMEM241;TRNT1;TTC33;UBALD2;VARS2;VDAC2;WIPF1;ZBTB8OS;ZCCHC7;ZN…
RYTGCNNRGNAAC_MIF1_01	89	19	0.0484	0.2146	BCL2L1;CACNA2D3;CCDC151;CCDC24;CPEB2;CYTH2;DRP2;FASTKD2;FUZ;HMGCS1;HSF1;KIF17;LHX6;MAGED1;PDZD4;PIK3IP1;PPME1;SIAE;STK36
ZNF202_TARGET_GENES	68	16	0.0484	0.2146	ADA;BORCS6;CCNG1;CCSER1;ELOVL2;GGACT;HAPLN2;HOXA2;NOL6;NPAS3;SCN3B;SOBP;SYCP2;TNFRSF11A;TUBA1C;WTIP
NKX2_3_TARGET_GENES	485	80	0.0492	0.2169	AGTRAP;APLP1;ARRDC4;ASTN2;ATP5F1B;AUP1;AVEN;BOLA1;C1R;CAB39L;CALCOCO1;CALM1;CCDC86;CCR10;CEP112;CHMP2A;CNTNAP1;COPS7A;CSKMT;CYB5B;DGKE;DUS3L;EIF3D;EIF5;GABPB2;GAS5;HDAC7;HILPDA;HTRA2;KLHL28;KRT8;LDLR;LETMD1;LRCH4;MBD6;MED15;METTL7B;MYO15B;NKD2;NPAS1;NQO2;NR1H3;PCED1A;PDCD11;PIH1D1;PLXNB1;PNPO;PPCDC;PPP1R3F;PTPRF;RAB29;RAG1;RHBDF1;RNF31;RSL24D1;S100A11;SDSL;SETDB2;SLC25A37;SP2;SRCAP;ST3GAL3;STK36;…
SRF_01	50	11	0.0493	0.2169	CALD1;DIXDC1;FLNA;FOS;FOSB;HOXB4;PFN1;SUSD1;TAZ;TGFB1I1;VCL
PGBD5_TARGET_GENES	16	5	0.0502	0.2201	GSTA4;PHLDA1;RPS29;SLC27A4;TRIM41
NR0B1_TARGET_GENES	204	40	0.0513	0.2241	AC009779.2;ACTB;CCDC88A;CCNL1;CDC73;CTDSP1;CYP2E1;CYREN;DDX55;DEDD;DTWD1;EXD3;GPRC5A;IDH1;IRF2;ISG20L2;KANK2;KAZALD1;KMT2A;LNPEP;MARK4;MLYCD;PDE4D;PIAS3;PRKCH;PRSS23;RHOBTB1;RSAD1;RUFY2;SAMD11;SEMA3D;SEMA3E;SNHG7;TMEM37;TPK1;TRIB1;TSEN15;USP3;ZBTB38;ZMIZ1
BACH2_01	268	49	0.053	0.2297	ACADVL;AKAP1;ASS1;BCL9L;BICDL1;BMP2;CAPNS1;CCDC120;CDKN1A;COL27A1;KIAA1211L;DHRS3;DIRAS1;DYSF;ENO1;FADS3;FOXA1;GABARAPL1;GADD45A;GFI1;GPX1;HBEGF;KDM3A;LAMA3;LPCAT3;LRCH4;LUC7L;MAPRE3;NCDN;NDRG2;NOL10;PEA15;PPP2CA;RAB3D;REXO2;RGS2;RNF144B;RPS20;SLC16A6;SLC9A8;SNCB;SYNPO;SYT2;TNXB;TRIB1;TUBA1C;TUBB4A;USP3;YPEL5
UBE2I_TARGET_GENES	59	12	0.0532	0.2297	BCL6;BRWD1;NME1;PCBP2;QARS;RBM45;RPL38;STOML1;STX16;TGFB1I1;VIM;ZFP36
POU3F2_02	264	50	0.0532	0.2297	ADM;AP1S2;ASXL1;ASXL2;BRD8;CABLES1;CADM2;CSRNP3;CXADR;DIXDC1;FSIP2;GTPBP1;H3F3B;HPCAL4;HS6ST3;HSD3B7;LHX6;LOX;LYST;MAGED2;MIR17HG;MOSMO;NEK10;NEO1;NOL4L;NPTX2;NRG4;OGDHL;OLFML2B;OSER1;PAK1IP1;PANK4;PLAG1;POU2F1;PTEN;RARB;RASGEF1B;RRAS;SALL3;SAMD11;SCN2A;SCUBE3;SEMA3A;SLC22A17;SOBP;SRSF7;TFB2M;TOP3B;TSPYL2;ZADH2
E2F_01	68	15	0.0537	0.2308	AK2;BRMS1L;E2F1;E2F7;ECEL1;HIST1H2BO;NECTIN1;NOLC1;NR4A3;PIK3R3;PRPS1;RARB;SFMBT1;TMEM143;WEE1
ZNF223_TARGET_GENES	289	51	0.054	0.231	ABCB6;ACLY;ARHGEF37;ASB7;ATL1;ATP5ME;BCL9L;BOLA1;BRWD1;C12orf66;CADM2;CDK14;CDKN1C;CORO2B;CUEDC1;DCUN1D2;DGAT2;EGLN2;FGF9;HINT3;HIVEP1;MED21;MYLK;NCDN;NMRAL1;NSG1;NUCKS1;PGM5;PHRF1;PLAAT1;PPP2R2C;PWWP3A;REX1BD;RFXANK;RICTOR;RNF187;SATB2;SHKBP1;SPPL2A;SRSF4;STAT6;STK10;TBC1D32;TGFB1I1;TMCC3;TMEM8B;TPD52L1;TUBG1;UBA1;VWA5B2;ZNRF2
LXR_DR4_Q3	93	21	0.0545	0.2323	ACACA;ACSL3;BLVRB;CIC;COL11A2;HPCAL4;JARID2;LPCAT3;MAFB;MID1IP1;MSANTD2;NDUFS2;NR5A2;PIAS1;PLAG1;PRR11;PUM2;SPTBN4;SYT3;TFEB;TTC9C
DPPA3_TARGET_GENES	8	3	0.0554	0.2343	COPS8;RIMS3;STX6
NFAT_Q4_01	264	51	0.0554	0.2343	ANP32E;ARRDC3;BICDL1;CADM2;CAVIN1;CD72;CTDSP1;CUEDC1;DEF6;DHRS3;ECEL1;ETV1;FLI1;FOS;GFI1;GSN;GSTA4;HMGN3;HOXB2;HOXB4;HS6ST3;IFT20;JARID2;KLF13;KLF5;LUZP1;MRPL45;NDRG2;NFKBID;NR4A3;NR5A2;OVOL2;PAK1IP1;PHF6;PPP4R4;PTGES;RGS3;RND2;RNF220;SEMA3A;SLC16A6;SNX25;SOX9;TCTA;TJP2;TPM3;TSHZ3;WDR81;XPO1;ZNF143;ZNF503
TGANNYRGCA_TCF11MAFG_01	305	54	0.0556	0.2343	ABCB6;AHNAK;ANKS1B;ANP32E;ARRDC3;ASAP2;ATL1;BCL6;CA14;CBX6;CIRBP;DHDDS;DRP2;EIF5;ENO1;FBLN2;FBXO2;FGF9;GAB2;GABARAPL1;GADD45A;GSTP1;IPO11;JAZF1;LRP1B;MAPK3;NANOS1;NAP1L2;NDUFC1;NR4A3;NTPCR;OSER1;PHF21B;POP1;PPP2CA;PSMB2;PTGES2;RAG1;RHOG;RIDA;SERTAD4;SLC16A6;SLC22A18;SLC35B1;SNCB;SNTB2;SUMO2;SYT2;TPM3;TUBA1C;TYRO3;UCHL1;WDR81;YWHAG
TGANTCA_AP1_C	1133	182	0.0558	0.2343	ABCB6;ACADVL;ACSL3;ADAMTS6;ADM;AIF1L;AKAP1;ALS2CL;ANXA7;ARAP2;ARHGAP8;ARNTL2;ASS1;ASXL1;ATL1;ATXN7L2;AXIN2;BABAM2;BCL9L;BICDL1;BMP2;C2CD2L;CAMK4;CAPNS1;CAVIN1;CCDC120;CCDC50;CDC14A;CDK14;CDKN1A;CIRBP;CNTF;COL27A1;COMMD10;KIAA1211L;CSPG4;DCAKD;DHRS3;DIRAS1;DMPK;WDR63;DRP2;DTNB;DYSF;ENO1;ENO3;ETFB;F3;FADS3;FAM117A;FBXO2;FBXO30;FGF13;FGF9;FHL3;FLI1;FOXA1;FSIP2;G0S2;GAB2;GABARAPL1;GADD45A;GFI1;GIT1;G…
NEUROG3_TARGET_GENES	17	5	0.0566	0.237	MAST4;PTPN2;PURA;SNAPC5;SUMF2
ARNT2_TARGET_GENES	613	98	0.057	0.2375	ABCB8;ACOX1;ACTR8;ANKRD18A;ASCC3;AUP1;B9D1;BBC3;BBOF1;C19orf48;CAPN10;CCDC125;CCDC142;CCDC25;CCM2;CDC73;CEP152;CIC;CLCN6;COMMD10;COPS7A;COX20;CPLANE2;CTDSP2;CYP51A1;DTWD1;EDEM2;EFCAB14;EIF2A;ERI2;ETFBKMT;FAM117B;FAS;FBXO33;FDXACB1;FUCA1;GSTCD;GTF2H4;HIST1H4B;HELQ;HEXA;HMBOX1;HMOX1;HTRA2;ILF3-DT;ITFG2;KLC4;KRT8;LPCAT3;MAN2A2;MAP4K1;MAPK7;MAST4;MBD2;METTL8;MIPEP;MORF4L2;MPND;MRM1;MRPS18C;MVK;NBN;NC…
HMBOX1_TARGET_GENES	1036	165	0.0575	0.2384	AC064807.1;ADAMTS6;AHCYL2;AHNAK;AKAP1;AKAP3;ANO8;ANXA2;ARHGEF6;ARPC4-TTLL3;ASB7;ATG10;ATP2B4;ATP6V1G2;BAIAP2;BANP;BMF;BPHL;BSDC1;BZW2;C1orf226;C1orf54;C1orf74;CA8;CAB39L;CACYBP;CAPNS1;CASP10;CCDC150;CCDC69;CCNL1;CDH1;CEP152;CNNM3;COX7A2L;CRNDE;CSKMT;CTDSPL2;CTTNBP2;CXCL16;CYB5B;DAB2;DCAF6;DCUN1D5;DDHD2;DDX47;DHFR2;DPP8;DTWD1;DZIP3;EFHC1;EFNA5;EIF3E;EIF5;ELOVL6;FAM214A;FASTKD2;FCHO1;FDXR;FKBP8;FSB…
CAVIN1_TARGET_GENES	70	14	0.0576	0.2384	ALDH5A1;H3F3B;IFI27;MAK16;MPND;NAGLU;NTPCR;SYF2;TMEM161B;UFL1;VDAC2;ZBTB8OS;ZFYVE1;ZNF8-ERVK3-1
ZBTB24_TARGET_GENES	1381	215	0.0585	0.2413	AC002310.1;ACBD7;AKAP1;AKAP3;AMOT;ANKRD29;ANKRD49;ANKZF1;ANO10;AP4B1;APEH;APOBEC3C;APTX;ARHGAP24;ARL13B;ARL6;ASPHD2;ATL1;ATP5ME;ATP8B3;ATXN7;AXIN2;BBS4;BLOC1S2;BRD8;C1RL;CALD1;CAMK4;CAPS2;CCDC171;CCDC69;CDKL1;CEP41;CHMP4C;CISD3;CLIP4;CLN3;CREBZF;CREG1;CSNK1E;CTNNB1;CUEDC1;CYP1A1;DDAH2;DIABLO;DNAAF3;DNAJC1;DPH3;DPH6;DPP3;DSP;DTNB;DTWD1;DUS3L;TCTEX1D2;EDEM2;EEF2KMT;EFCAB2;EGLN2;ELOVL6;FAS;FASTKD2;F…
SP1_Q4_01	256	49	0.059	0.2423	AHNAK;C2CD2L;CADM2;CBLN1;CCDC74A;CHKA;CPD;DDAH2;DDB1;DRAP1;FBXO36;FKBP8;FOXP4;HCN4;HDAC6;HES7;HNRNPDL;KANK2;KANSL1L;KLC4;KLF11;KLF13;KLF2;L1CAM;LOXL4;LPCAT3;MAP4K2;MIEF2;MIR17HG;MXD4;NXPH3;NXPH4;PCGF2;PIAS1;PIAS3;PITPNA;PRMT1;PTPN2;RHOG;SIPA1;SPATA6;TAPT1;TCF4;TIMP3;TIPRL;TKFC;VAMP2;WDR81;ZNF282
FOXG1_TARGET_GENES	530	87	0.0593	0.2426	AC002310.1;ACAT2;ACTB;AHNAK;AMACR;ARMC2;ARPC4-TTLL3;ASTN2;BBC3;BCL2L11;BRCA2;BRPF3;BSDC1;BZW2;C19orf48;C1orf226;CBX8;CCNL1;CCNT2;CDC73;DDIT4;DET1;DNAAF3;EARS2;ECSIT;ENO1;FAM114A2;FBXO33;FDFT1;FDPS;FIBP;FUZ;GTF2H4;HECTD3;HIBADH;HSD11B1L;IPO11;ITFG2;LARS2;LIN37;LPCAT3;MAIP1;MAML1;MATR3;MED20;MICOS13;MMAB;MVK;NADK2;NDUFC1;NEK8;NOP9;NUFIP1;OTUB2;PARP6;PCBP2;PCDH1;PDE4D;PRMT9;PSPC1;RIMKLB;RSL24D1;RSPH…
TOP2B_TARGET_GENES	539	88	0.0604	0.2464	AARS2;ACACA;ACBD4;AGAP3;AHCYL2;BCKDK;BMPR1B;BRF2;BRWD1;C1orf74;CASZ1;CCDC180;CCNG2;CDC73;CDKN2D;CLUL1;CRYBG1;CSKMT;CTNNB1;DCAF6;DDX55;DHRS3;DPP8;DUSP1;EFNA5;EHD2;EIF2B3;FHAD1;FOSB;GADD45A;GSTO2;GTF2H4;HIST2H2BF;HIST1H2BD;HECTD3;HERC3;HMGN3;HSPA8;IDH1;KRT8;LETMD1;LOX;LRP12;MAPK8;MCRIP2;MFSD13A;MINCR;MKKS;NAXE;NCDN;NME1;NOB1;NOC3L;NOP9;NR1H3;OLA1;PARP6;PCDH1;PEX3;PIP5KL1;POP1;PSME3;PSPC1;PTPN21;PYC…
HDAC4_TARGET_GENES	593	98	0.0609	0.2472	ACBD4;AK2;ANKRD24;ARRDC3;AXIN2;BANP;BMF;CABLES2;CALCOCO1;CALM1;CALM3;CAPS2;CCNL1;CDCA3;CDCA8;CEP112;CHCHD10;CHTF8;CIC;COPS2;KIAA1211L;CTNNB1;CYP51A1;DDX39B;DRAP1;DYM;ELP1;EMX1;EXD3;FAM117A;FASTKD1;FBXO31;FHAD1;GNPTG;H3F3B;HIST1H4B;HIST1H4C;HIST1H4D;HELQ;IGSF8;ING4;INSR;IPP;IRF1;IRF2BPL;KIAA0825;KLF5;LAS1L;LIG3;MAFA;MCRIP2;MKKS;MRPS17;MRPS18C;MXD3;MYO15B;MYOM2;NEK10;NOXA1;PANK4;PEMT;PHF1;PIGV;PRR1…
DICER1_TARGET_GENES	49	10	0.0611	0.2473	BCAR3;GADD45A;HIST1H4B;ITFG2;MED15;MED16;NAGK;SCD;SNX16;SP2
ZNF704_TARGET_GENES	65	14	0.0616	0.2477	DPH3;G6PC3;GSTCD;MRPS11;MTHFD1L;PIK3IP1;PPIC;RPUSD4;SNHG32;TIGAR;TIGD1;TSEN15;VARS;WDR81
EWSR1_TARGET_GENES	732	114	0.0617	0.2477	ACBD4;ACTB;ALDH1A2;ARRDC3;ASNS;ASXL1;ATF5;BANP;BBS4;BCAR3;BDH2;BMF;BOLA1;BPHL;BRCA2;BRF2;C22orf46;CACYBP;CALM1;COPS2;COPS7A;CSKMT;CYB5B;CYREN;DDB2;DIP2C;DIXDC1;WDR63;WDR34;EARS2;FBXO31;FEZ2;FIBP;FOXRED1;GEMIN8;GGACT;GLUL;GPX1;GTF2H4;HIST2H2AB;HIST1H4C;HMCN1;HUS1;IQCG;IRF2;ITFG2;KIFAP3;KMT2A;LDLRAD4;LSG1;LYSMD1;MAPK8IP3;MCRIP2;MDN1;MED20;MFSD6;MICU1;MINCR;MIPEP;MORC3;MSANTD2;MYOM2;NAT10;NDUFC1;NEU…
SQSTM1_TARGET_GENES	40	10	0.0632	0.253	BOLA1;CBX8;CDT1;DHRS2;EEF1D;HIST2H2AC;SNX16;SUGCT;VEZF1;ZNF853
TTCNRGNNNNTTC_HSF_Q6	154	29	0.0637	0.254	C1RL;ECEL1;ERLIN2;FOSB;GPR50;HOXA2;HSPA8;HSPH1;INHBB;JMJD6;MAT2A;MORF4L2;MOSMO;MXD4;MYRF;NECTIN1;NR4A3;PHF6;PURA;RORA;RTN1;SESN2;TFCP2L1;TNXB;XPNPEP3;XPO1;YWHAG;ZBTB37;ZMIZ1
IGLV5_37_TARGET_GENES	534	93	0.0643	0.2555	ACAP3;ADAMTS6;ADSSL1;AGAP3;AHNAK;ALDH1A2;ANKAR;ATF3;ATP8B3;C1QL4;C1RL;CALM1;CERCAM;CITED1;CLEC11A;CNNM2;COL13A1;COL23A1;COL9A2;CRACR2B;CUEDC1;CXCL12;CYP26A1;DAB2IP;DDX47;EPHA10;EPPK1;EXD3;FAM189A1;FAM189A2;FCSK;FGF9;FGFR1;FOXA1;FOXE1;GSN;GSTCD;HDAC10;HES5;HMX1;HOXB5;HPCAL4;ILDR2;JAG1;KCNH2;LHX4;LHX6;LIG1;LRRC20;MID1IP1;MMP15;MRPL39;MYOF;NDUFS2;NET1;NFKBIA;NGEF;NIPAL1;NOXA1;NPTX1;NRARP;NSG1;PAX6;P…
CREB_Q3	253	47	0.0647	0.2563	ANKH;ANKS1B;BABAM2;C1orf74;CBX8;COL3A1;DPH3;DUSP1;EIF5A;ERBB4;FDXR;FEZ1;GPAM;HIST2H2AC;HIST2H2AB;HIST3H2A;HIST3H2BB;HMOX1;HOXB5;HPS5;ICAM5;IFT20;ING4;JAG1;KLHL12;LMF2;LRP1B;MECR;MED15;MEIS2;NAT10;NCAM1;NCAPH2;NIN;NOL10;NOLC1;NUFIP1;PHLPP1;PSMB2;RBKS;RNF44;RPL9;SCFD2;SH2D2A;SHANK2;SYT12;ZNF576
ZNF33A_TARGET_GENES	197	36	0.0653	0.2577	ALDOC;ANO8;ATF3;B3GNT4;CADM4;CALM3;CCDC86;CCNL1;CLK3;DCAKD;FHAD1;GABARAPL1;GPRC5A;IFT122;IPP;IQGAP2;LINC-PINT;MTHFD1L;NCAM1;NDUFA1;PBLD;PDHA1;RGS20;RUNX1;SHKBP1;SLC19A2;SLC24A1;SLC39A11;SREBF1;ST7;STX6;TMEM127;TXNDC16;UROD;ZNF569;ZSCAN5A
ER_Q6_01	280	54	0.0675	0.2655	ASXL1;BCL6;CALD1;CDC14A;C15orf41;CDK14;CEP41;CIC;CKB;COX7A2L;CSRNP3;DLK2;DNAJA2;DTNB;EIF2B3;ERBB4;EVA1B;FGF13;FGF9;GNB1L;GREB1;GRID2;GTPBP1;JARID2;KIF6;LRFN4;LRP5;MAGED1;NDRG2;NDUFA4L2;NKX2-2;OVOL2;PAK1IP1;PCBP4;PDE1A;PDHA1;PPP1R16A;PURA;RAB11FIP1;RBBP9;RTL10;SLC16A6;SLC25A1;SPATA7;SYT16;TCF7;TNRC6C;TPM3;UHRF2;USP44;VTA1;WNT11;ZIC1;ZNF202
HFH4_01	204	41	0.0679	0.2656	ACACA;ADA;ANKS1B;ATOH8;BCL6;CDAN1;CHST8;COL13A1;CYP26A1;ETV1;FBXO36;GABARAPL1;GNAZ;H3F3B;HESX1;HOXA11;ID1;IGSF9B;IRS4;LHX9;LUC7L;LYST;MGLL;NCDN;NEO1;NFIA;NPAS3;NR4A3;NTN1;PLAG1;PPFIA2;RETREG2;RUNX1;SCUBE3;SHKBP1;SLIT3;SPATA18;TSPYL2;UBE2H;VGLL3;ZBTB37
RPA1_TARGET_GENES	37	7	0.0682	0.2656	BRF2;GRN;GTPBP1;MCRIP2;RSU1;TMEM102;ZNF581
TGASTMAGC_NFE2_01	192	35	0.0683	0.2656	ABCB6;ABI3BP;ALS2CL;ARHGAP8;ASS1;C2CD2L;DHRS3;DIRAS1;ENO1;ENO3;FBXO2;FBXO30;FGF9;GABARAPL1;GADD45A;GSTP1;LAMA3;LRP1B;MAPRE3;NCDN;PDE4D;PEA15;PFN1;PPP2CA;PPP2R2C;RAB3D;SLC16A6;SLC22A18;SNCB;SNCG;SYNPO;SYT2;TNXB;TUBA1C;TUBB4A
ZSCAN21_TARGET_GENES	443	79	0.0685	0.2656	AC020928.1;ACBD7;ADAR;AHCYL1;AHNAK;ALDH1A2;ANO8;ANP32E;ANXA2;ATP2B4;ATP6V1G2;BBS4;BIN1;BRF2;BRWD1;CDKL1;CEP112;CFAP410;CNIH3;CSNK1E;DARS2;DNAH6;DTWD1;DYM;WDR34;DYSF;ECH1;FAAH2;GPHN;GPR89B;GSTCD;GTF2H4;HIST2H2BF;HIST3H2BB;HP1BP3;HRK;IDH1;IGSF3;IL17RD;KIAA1958;KRBA1;LRRC29;MAP1A;MAST4;MGLL;MRPL39;NCAM1;NFKBIL1;PARP1;PCDH1;PDE7B;PFKFB4;PLEKHM1;RALGDS;RBM15;REX1BD;RND2;RNF220;RNF24;RWDD2B;SH2D5;SLC24…
NCOA6_TARGET_GENES	311	55	0.0688	0.2657	ADAMTS7;ADSSL1;AHCYL1;AHDC1;BCAR3;BCL6;CHSY1;CTNNB1;D2HGDH;DNAAF3;DRAP1;EIF3A;EIF5;ENO3;EPAS1;FAM53A;FGFR4;FOSB;GIT1;GUSBP11;HILPDA;HSD11B1L;JAG1;KANK3;KIF17;LHPP;MAFG;MCRIP2;MVB12A;NECTIN3;PFN1;PHF6;PLEKHG4;PLLP;PRMT9;PTPN21;RGS12;RPL9;RTN4RL2;SEPSECS;SOCS2;STK32C;SYNM;TACC1;TENT5A;TFEB;TMEM161B;TOE1;TSEN54;USP3;VAPB;VIM;WDR45B;ZNF540;ZNRF2
KAT5_TARGET_GENES	807	123	0.0702	0.2703	ACACA;AEN;ASNS;BBS1;BCAR3;BOLA1;BRWD1;C12orf66;C22orf46;C2CD2L;CALM1;CCNL1;CHCHD10;CLK1;COPS2;COX20;CREBZF;CSTF3;DDX42;DDX55;DNPH1;DUS3L;EARS2;EIF1;EIF3E;F12;G6PC3;GABPB2;GATC;GDI2;GIT1;GTPBP4;HIST1H2AK;HIST2H2AC;HIST1H2BD;H3F3B;HIST1H4B;HIST1H4C;HINT3;HSD11B1L;HSPH1;ISG20L2;KLHL28;KNTC1;LRRC29;LRRC8B;LSS;MAGOHB;MAP3K14;MARK4;MAST4;MATR3;MDC1;MDN1;MED15;MED20;METTL8;MFSD3;MICOS13;MORF4L2;MRM1;MRP…
ZNF680_TARGET_GENES	529	88	0.0705	0.2706	AARS2;ADA;ADAR;ALDH7A1;ALG6;ANKRD36;ATP5MC3;BBS1;BEX3;BLVRB;BMF;BOLA1;BSDC1;CACNA2D3;CERCAM;CPM;DNPEP;EFCAB14;EPB41L2;EXD3;FAM114A2;FKBP10;FNIP2;FOXA1;GABPB2;GPATCH3;GSTCD;GTF2F1;HINT3;HMBOX1;IFT46;INKA2;IPP;KCNS3;LAS1L;LINC02696;LSG1;MAN2A1;MED21;MEGF10;MFSD6;MGAT4A;MINDY3;MLX;MORF4L2;MRPL39;MTR;MVK;MYOM2;NBN;NME1;NOL6;NOLC1;NOXA1;PCYT2;PEX3;PGK1;PLA2G4A;PNRC1;PTMS;RASSF4;RBM14;RBM14-RBM4;RGMB;R…
ROAZ_01	11	4	0.071	0.2715	BEX3;CDKN1A;FBXO32;PPP1R16A
ADA2_TARGET_GENES	775	122	0.0718	0.2737	AC020928.1;ACAD11;ACOT13;AGO3;AL035530.2;ANXA2;ARMC7;BANP;BBS1;BCL6;BRF2;C2CD2L;C4orf48;CABLES2;CAPNS1;CEACAM19;CEBPA-DT;CELF5;CLK3;COPS2;COQ3;CSNK1E;CTDSP2;CYREN;DDX39B;DDX55;DRAP1;DTWD1;EEF1D;EIF3D;EXD3;FAM118A;FLI1;GAP43;GRAMD1B;GSTCD;GTF2H3;GTF2H4;HELQ;HERC3;HMGXB3;HUS1;KIAA0825;KMT2A;KMT2B;LAS1L;LSG1;MAIP1;MAML2;MARK4;MEIS2;MKRN1;MRPL39;MRPS18C;MST1;MTR;NAT8L;NCAPD2;NELFA;NFIA;NFKBIL1;NME1;N…
HSF2_01	252	46	0.0726	0.276	ABHD3;ACTN2;ADAMTS2;ARL4C;BCL6;CHST2;CNTF;COL13A1;CSRNP3;DUSP1;EIF5;FOS;FSTL3;GAD1;GIGYF1;GPRASP2;GREB1;HS6ST3;HSPA8;HSPH1;IRF2BPL;ITGA8;JARID2;KDM3A;KNTC1;LAP3;LRRC8B;MAT2A;MBD6;ME1;MORF4L2;NAA50;NFKBID;NR2C2;NR4A3;OPRD1;RAB6B;RALGDS;RNF144B;SGF29;TJAP1;TRIB1;TSPAN31;XPNPEP3;YWHAG;ZBTB20
THRA_TARGET_GENES	82	17	0.0736	0.2788	BCKDK;BORCS7;BRWD1;CCNG2;CCNT2;CLUL1;DAB2;DANCR;EIF3E;GRAMD1B;GSTA4;HBP1;IBTK;MT-ND2;NXPH3;OBSL1;SLC25A35
NMYC_01	278	52	0.074	0.2793	AEN;ALX4;ARRDC3;ASS1;ATXN7L2;C12orf66;C9orf85;CA14;CDC14A;COPS7A;E2F8;EIF4B;ELOVL6;ETV1;FKBP10;G6PC3;GIT1;GTPBP1;HBP1;HMOX1;IQGAP2;KANSL1L;KDM3A;KLF11;KLHL28;L1CAM;LAP3;LHX9;LIG3;MXD4;NDUFS1;NKX2-2;PFN1;PLA2G4A;PLAG1;POGK;POLR3A;POU3F1;PRKCE;PRMT1;RAMP2;RIDA;RPUSD4;RTN4RL2;SCFD2;SGTB;SLC25A33;TESK2;UBA1;VARS2;WEE1;ZCCHC7
ZNF250_TARGET_GENES	450	69	0.075	0.2819	ABCB8;ABHD14B;ACADVL;ACY1;ANKZF1;ANO8;ARPC4-TTLL3;ASXL1;BCL6;BRF2;BZW2;CBR4;DCAF6;DHFR2;DTWD1;ERLIN2;EXD3;FAM114A2;FDPS;GALM;GATC;GPATCH3;GSTCD;HELQ;HUS1;IFT20;ITFG2;KMT5A;KRT8;LENG1;LETMD1;LRCH4;LRSAM1;MICOS10;NBL1;MIR17HG;MROH8;MRPS11;MRPS17;MRPS18C;NCAPD2;NCOA4;NDUFA3;NOP10;NOXA1;NR5A2;PCBP4;PHLDA1;PIH1D1;RBIS;RBM15;RFXANK;RGMB;SERF2;SLC1A3;SNAPC5;SP2;SPATA7;SPSB3;STX16;SUGCT;TATDN3;TEDC1;TMEM…
ZSCAN23_TARGET_GENES	69	15	0.0757	0.2822	APOO;ARVCF;BRWD1;COQ3;CTNNB1;EGLN2;IGF1R;MMAB;MRPL39;MVK;NCAM1;SPAG4;SSBP2;STAT6;STX6
ZSCAN26_TARGET_GENES	5	2	0.0758	0.2822	CITED1;LYPD1
NR1I2_TARGET_GENES	302	51	0.0758	0.2822	ACAT2;AHNAK;AK2;ALCAM;AMACR;ANXA2;ASB7;ASCC3;ASNS;ASXL2;ATP5ME;C17orf97;CASD1;CDCA3;CLN5;COPS7A;DHCR7;DLL4;DPP8;ENO1;FAM114A2;FDXACB1;GAS5;GTF2H4;HBP1;HEXA;HINFP;HMGCR;ITFG2;LINC-PINT;LNCTAM34A;METTL7B;MTCH2;NAT10;NAXE;NBN;NLN;NME1;PARP6;PDAP1;PNO1;POU2F1;PRH1;RPS29;SLC24A1;STN1;TCTA;TP53BP1;TUBG1;UBE2H;UBE2M
ZNF581_TARGET_GENES	295	50	0.0782	0.2901	ABCB8;BRF2;C17orf97;C22orf46;C15orf41;CRNDE;DCAKD;DDX39B;EIF1;EIF3E;ETFBKMT;FDXACB1;GAS5;GSTK1;GSTO2;HBS1L;HSD17B4;HSPA8;IDH1;KAZALD1;KRT8;MAP3K14;METRNL;MIEF2;NDUFA3;NDUFS1;NOL6;PCBP2;PCDH1;PHLDA1;PIK3R3;PNO1;POU2F1;PRDX5;RAB3D;RAD51-AS1;RBM12B;RPS29;RPUSD4;RSU1;SF3A2;SLC24A1;SOCS2;STAT6;TBCB;TIMM10B;TMCC3;ULBP3;WDR12;ZBTB37
TET1_TARGET_GENES	799	122	0.0785	0.2901	AC002310.1;AC064807.1;ACOT13;ADGRV1;AKAP1;AL035530.2;ALKBH8;ANXA4;AP1B1;ARL6;ARPC4-TTLL3;BANP;BCL6;BCLAF1;C1orf74;C5orf22;CAB39L;CACYBP;CAMLG;CFAP410;CNIH3;COA7;COPG2;COPS2;COPS7A;CREBZF;CYTH2;DAB2;DHFR2;DNAAF3;DPH3;EDA;EFCAB2;EFHC1;EIF2A;EIF3D;EIF5;ELK4;FCSK;FDPS;FOXP4-AS1;G6PD;GDI2;GPR161;GPR89B;GPX1;HIST1H4B;HDDC2;HJURP;HMCN1;HMGCS1;HSD11B1L;HSPA4;IBTK;IQCG;ITFG2;JAKMIP2;KIAA0825;LRSAM1;MAGOHB…
CENPT_TARGET_GENES	71	13	0.0789	0.2909	ATP5F1B;GRAMD1B;HIST1H2AK;HIST1H2BD;H3F3B;HIST1H4C;HLA-DMB;HYLS1;LYSMD1;MPND;POLR3A;TLL2;UBALD2
ZMYM2_TARGET_GENES	117	22	0.0795	0.292	BCAR1;BRWD1;CALM3;CDH3;DCUN1D2;DDHD2;EEF1D;GABARAPL1;GALNT10;HIBADH;MPST;MTA2;NATD1;NLRX1;PDE4A;PPIC;SERINC2;STEAP1B;STK35;TIGD5;TTLL1;WDR76
AHR_Q5	219	42	0.0799	0.2925	ABCB6;ATL1;AXIN2;BCL9L;BIN1;BZW2;C12orf66;C16orf87;CBX6;CDK16;CIRBP;CREBZF;CYP1A1;EIF3A;FAM78A;FBXO36;FGF9;FOSB;HNRNPDL;INSIG1;IRF2BPL;KANSL1L;L1CAM;MEIS1;MEIS2;MRPL45;MST1;NEK8;PCBP2;PCNT;PDZD4;PIK3R3;POU2F1;PPFIA2;RALGAPB;RUNX1;TCTA;TSPYL2;TSSK6;TTC9C;TUBG1;VAPB
TTTNNANAGCYR_UNKNOWN	133	24	0.0807	0.2933	AMOT;ARAP2;ATXN7L2;CYP51A1;DHRS3;HIST1H1D;HIST1H1T;HIST1H2AK;HIST2H2AC;HIST2H2AB;HIST1H2AB;HIST3H2A;HIST1H2BO;HIST1H2BD;HIST3H2BB;HIST1H3F;HOXB4;KMT5A;MEIS1;PLAAT1;PRKCQ;RNF44;TCF4;TRAF3IP2
PTTG1_TARGET_GENES	60	13	0.0808	0.2933	CDCA3;MAK16;MKKS;NAGLU;NTPCR;SUMO2;SYF2;TMEM161B;UFL1;VDAC2;ZBTB8OS;ZFYVE1;ZNF8-ERVK3-1
HMGB2_TARGET_GENES	335	57	0.0809	0.2933	ANP32E;ANXA2;BANP;BBS4;BMPR1B;BOLA1;C19orf48;CALCOCO1;CALD1;CASP10;COPS8;COX7A2L;CSE1L;DARS2;DCAF6;DDX39B;DYNC1LI2;ELOVL6;ERAP1;FARSB;FEZ2;IQCG;KDM3A;KMT2A;MEIS1;MINCR;NCEH1;NUCKS1;PDAP1;PLSCR4;PNO1;PRKCH;RASIP1;RBIS;RPL9;RSL24D1;SEMA3A;SLC35B1;SMURF2;STK36;SUPV3L1;TAF1D;TBL1XR1;TCF4;TIGAR;TMEM144;TRIM41;TSC22D3;TSPAN31;UROD;VARS;VDAC2;XPNPEP3;ZFYVE1;ZNF510;ZNF576;ZRANB2
ZNF837_TARGET_GENES	7	3	0.0816	0.2933	ANO8;CALM1;DANCR
E2F1_Q3_01	247	47	0.0816	0.2933	AK2;ANKRD13D;AXIN2;BRAF;BRMS1L;CALM1;CDKN1C;CTDSP1;CYTH2;DNAJC9;E2F1;EIF5;EIF5A;ENHO;FBXO9;FGF13;FOSL2;GABPB2;HS6ST2;INSM1;KLF13;KLF4;MAML1;MAP1A;MEIS1;MEIS2;MRC2;NAT8L;NCAM1;NECTIN1;NR4A3;NTN1;POLR1D;POMZP3;PPP1CC;PRDM16;PRIM1;RND2;RPS6KA5;SATB2;SRSF7;TJAP1;TMEM25;TPK1;UBALD2;UHRF2;WEE1
ZNF707_TARGET_GENES	38	9	0.0817	0.2933	BRWD1;COMMD10;HSPA4;NXPH4;OGDH;PIAS1;STAT6;ZFPM2;ZNF790
GCGNNANTTCC_UNKNOWN	125	24	0.0822	0.2942	ADAMTS2;AP4B1;ATP6V1G2;CDKN1A;DDX24;DIABLO;DTWD1;GALNT10;HCCS;IFI27L1;MSANTD2;NFKBIL1;NIN;NOC3L;NOP53;QPCTL;RNF168;SOCS2;SRP14;SUN2;TMEM53;TRIB1;TSEN54;ZNF524
TAF9B_TARGET_GENES	474	77	0.0827	0.2947	AC009779.2;ACTR8;ANP32E;APOL2;ARHGEF6;GPRASP2;ATP5F1B;BBS1;BIN1;BRF2;BRWD1;BZW2;CCDC88A;CCNL1;CHCHD10;CRNDE;CTNNB1;CYCS;CYREN;DCAKD;DDX19B;EIF3D;EIF4B;FAM162A;FBXO36;FXR1;GADD45A;GAS5;GSTCD;GTF2H3;HOXB2;HUS1;ID1;IQCG;IQGAP2;KCNQ1OT1;KLLN;KNTC1;LMF2;LRSAM1;MAIP1;MBD6;MEIS2;MORF4L2;MRPL39;NAGK;NCAPH2;NDUFC1;NDUFS2;NELFA;NET1;NOP53;NR1H3;ODC1;OGDH;PCCB;PHRF1;PTEN;PUM1;RBM15;RICTOR;RPL34;RPL38;RPS29;…
YTAAYNGCT_UNKNOWN	153	31	0.0829	0.2947	AMPH;ASB7;ATF3;BCAR3;BMF;CD72;CITED1;CREBZF;CSPG4;CSRNP3;EIF1;FLRT3;GAD1;H3F3B;HESX1;HRK;INA;LLGL2;MAPK8;MEIS2;NDUFA4L2;PCBP2;PEA15;PI15;RHBDL3;SAMD11;SYTL2;TSHZ1;TYRO3;ZADH2;ZFPM2
FOXR2_TARGET_GENES	198	30	0.0832	0.2948	AC093249.6;ADPRM;CD2BP2-DT;CNIH3;DDX42;DUS3L;EIF2A;EIF3D;EIF3L;GTF2H3;GTPBP4;IMPACT;ING4;ISG20L2;LUC7L;MED15;MT-ND1;MTHFD1L;PDAP1;PGK1;PRDX5;RPL34;RPS25;RSL24D1;SAMD10;SRGAP3;TIMM10B;VPS52;WDR18;ZNF202
NFXL1_TARGET_GENES	323	56	0.0835	0.2951	ACTN2;AHDC1;AHNAK;ATP8B3;CAPS2;CCDC85C;DEDD;DRAP1;FAM53A;FCHO1;FGFR4;FOS;FOSL2;FOXP4;FOXP4-AS1;GAD1;GKAP1;GRAMD1A;GREB1;HIST1H1D;HIST1H2BO;HIST1H2BD;HIST1H4B;HIST1H4C;HDDC2;HSD17B14;IRF2;LHX6;LLGL2;MEIS2;METAP1;MRC2;MRPL55;MYO18A;NIPAL2;PLEKHA4;PLIN5;PNPLA6;POGK;PTPN4;RNPEP;SCN1B;SETD1B;SFMBT1;SLC29A4;STX16;SUCLG2;THSD4;TMCC3;TRIM41;TUBA1C;UNC13A;VGLL4;WDR27;ZDHHC24;ZSCAN5A
CACCCBINDINGFACTOR_Q6	272	50	0.084	0.2956	ABI3BP;ADAMTSL3;AHNAK;ANKRD13D;ASB7;BMF;BMP2;CADM2;CALM1;CDKN1A;DHRS11;DIABLO;EDA;EFNA3;EIF1;EIF5A;ENHO;GIT1;GNAO1;HOXB5;HRK;ITGA5;JAKMIP2;JARID2;KLF13;KREMEN2;LHX4;LHX9;LIMD2;MEIS1;MORF4L2;NDUFA4L2;NLN;NTN3;PATZ1;PCBP4;PI15;PLTP;PORCN;PRDM16;RARB;RBMS3;SEMA3B;SGTB;SHKBP1;SMYD5;TAGLN;TMEM8B;XPO1;ZADH2
MAP2K1_TARGET_GENES	8	3	0.0842	0.2956	FOS;GAS5;MAT2A
MAFG_TARGET_GENES	1457	228	0.0848	0.2969	ABCC8;ACAP3;ACSF2;ACSL6;ACTB;ADAMTS2;ADORA1;AGTRAP;AHCYL1;ALDH1A2;ALKBH8;ANK2;ANKS1B;ANO10;APOL2;APOO;ARHGEF10;ARHGEF3;ARHGEF6;ARHGEF9;ARRDC3;ATP2B4;AXIN2;BAIAP2;BATF2;BCL2L11;BCL6;BCL9L;BEND7;BIN1;BLOC1S2;BRD9;BRF2;BTN3A1;C14orf93;C16orf87;C22orf46;CAPS2;CARHSP1;CBX6;CCDC150;CCDC86;CDK14;CDKL1;FAM92A;CLIP4;CLN5;CLTCL1;CLUL1;COLQ;COX20;CREBZF;CRPPA;CTDSPL2;CTTNBP2;DAB2;DDX42;DET1;DHFR2;DHRS2;DMBX…
DLX4_TARGET_GENES	775	117	0.0859	0.2991	AARS2;ABCB8;ACAD11;AHCYL2;ALDH1A2;APTX;ASB7;BCAR3;BMT2;BRF2;C2CD2L;CAB39L;CELSR2;CFAP410;CIR1;COPS7A;DARS2;DDX19B;DDX42;DHDDS;DPH3;DTWD1;EDEM2;EFCAB14;EHHADH;ELL3;FARSB;FASTKD2;FEZ2;FUZ;GAS5;GPAM;GPATCH3;GRN;GTF2H4;HIST1H2AK;HIST1H2BO;HIST1H2BD;HIST1H3F;HIST1H4B;HBP1;HDAC6;HEG1;HELQ;HIBADH;HINT3;HPS5;ING4;IPO11;ITGA7;KNTC1;LAMA3;LNP1;LRRC29;MAGOHB;MAP4K1;MCCC2;MED19;MED20;MEIS2;METTL8;MICOS10;NBL…
AP2_Q6_01	269	51	0.0862	0.2991	ACVR2B;AGAP1;APLP1;ASS1;BCL6;BMT2;CCNG1;CDC73;CDK16;CELSR2;CERCAM;CIC;CIRBP;CREBRF;CYTH2;DMPK;DTNB;EIF1;ENHO;FAM89B;FGF9;FNBP1;HOXB2;KCNH2;KLF13;LRRC8D;MAFB;MIR17HG;MTCH2;NAT8L;NEO1;NXPH3;PHF1;PIAS1;PLXNC1;PORCN;PRDM16;RASIP1;RHBDF1;RNF220;SCUBE3;SIPA1;SLC37A4;SOBP;SPATA6;ST7;TFEB;TMEM25;UNC79;ZBTB7A;ZNRF2
MTF1_Q4	253	50	0.0863	0.2991	ARVCF;BMT2;BZW2;C2CD2L;C6orf136;CAVIN1;CBLN1;CDAN1;C15orf41;CEP41;CNNM2;CYP26A1;DAB2IP;EFNA5;EHD2;EIF5A;HCN4;HDAC7;HES7;HMBOX1;IFFO1;KANSL1L;LHX4;LHX6;LIG1;MAGED2;MGLL;MRC2;MRPL45;MYLK;NXPH3;OLFM2;PAQR6;PCDH1;PDZD4;PHLPP1;POLH;PORCN;POU2F1;PPM1J;PPME1;PPP1R16A;PPP4R4;PURA;SEMA3A;SOBP;SYT12;TNXB;YPEL5;ZBTB7A
ARNT_02	256	46	0.0866	0.2992	ACAP3;AKAP1;BAX;BEX3;CBX6;CCNYL1;CLN3;CREBRF;EGLN2;EIF4B;FAM117A;FLVCR2;GLA;HEXA;HOXB5;HPS3;HPS5;ICAM5;INSM1;IRS4;KAT14;KLF11;MICU1;MTCH2;NAA50;NOTCH1;NPTX1;OGDHL;OLFM2;PRKCE;PSME3;PTPRF;PURA;RETREG2;RNF44;RRAGC;SIRT1;SLC36A1;SNTB2;SNX16;SOCS2;STX6;USP31;ZBTB40;ZBTB8OS;ZIC1
GGCKCATGS_UNKNOWN	68	14	0.0875	0.3016	BLVRB;CCAR1;CCDC171;CXCR4;HS6ST3;JAG1;MORC3;NDUFS8;OVOL2;PTPN2;RAB23;SDHB;SOCS2;SPTBN4
EN1_01	110	23	0.0879	0.302	ANK2;ARL4C;CAMLG;CDC14A;EFEMP1;ERBB4;GAP43;HOXA11;JAKMIP2;MORF4L2;NEO1;NKX2-2;NOTCH1;NR4A3;PAX6;RARB;RBM4;RPL38;TCF4;TFEB;TSHZ3;UBE2H;ZADH2
SP3_Q3	248	44	0.0895	0.3056	ADAMTS7;ADAMTSL4;AGO3;AHNAK;ALDOC;ASB7;BMP2;BMP7;CADM2;CALM3;CDAN1;CDC73;CDH3;CDK16;CTDSP1;DET1;EIF1;ENHO;FOXP4;HSD3B7;IRF2BPL;MAGED2;MAML1;MAP1A;MAPRE3;MIR17HG;MORF4L2;NECTIN1;NEO1;PATZ1;PHF6;PLAG1;PLEKHM1;PLTP;PRKCH;PRRT3;PURA;RHOG;RUNX1;SCUBE3;SIAE;STN1;TMEM8B;TSEN54
SIX1_TARGET_GENES	318	59	0.0895	0.3056	AKAP6;ALDH1A2;ARHGAP24;ARRDC4;BBS4;C1orf54;CABLES1;CALM1;CCNL2;FAM92A;CNIH3;COL13A1;COL9A2;COX7A2L;DAB2IP;DEF6;FARSB;GALNS;GPAM;GPER1;GRAMD1B;HSD17B14;IFITM2;IFITM3;IGF1R;KAZALD1;LLGL2;LRRC17;MBD2;MIAT;MPND;NADK2;NCDN;NDST2;NOL4L;PARP1;PLXNB1;PRKCE;RND2;RPL38;SEMA3B;SEMA3C;SPATA5L1;SRBD1;SREBF1;SYTL2;TMEM127;TNFAIP8L1;TP53;TSHZ1;TTBK2;TTYH2;UCHL1;WDR12;WT1;XPO6;YPEL3;ZMIZ1;ZNF738
GLI3_TARGET_GENES	642	102	0.0903	0.3066	ACADVL;ACLY;ADGRG6;ADGRV1;ANKRD10;ANXA2;AP1B1;BZW2;CCDC125;CCDC28B;CCHCR1;CHKB;CIC;CKAP2L;CNNM2;COMMD10;COPS2;DCAKD;DDX55;DHCR24;DTWD1;DUSP28;EFCAB14;F12;FDXR;FOXP4;GAS5;HIST3H2A;HIST3H2BB;H3F3B;HDAC6;HELQ;HERC3;HMGCR;HPS5;IFT122;IPP;IQCG;JAG1;KAZALD1;KCTD2;LCA5L;MAGOHB;MAIP1;MAN2A2;MAP1A;MAP4K1;MED19;MED20;METTL5;NADK2;NOCT;NOD1;PDE4D;PHC3;PLAG1;PLEKHG1;POU2F1;PPM1J;PRH1;PROCA1;PSMA4;PSPC1;RAG1;…
ZNF260_TARGET_GENES	457	72	0.0904	0.3066	AARS2;ACOT13;ANO8;GPRASP2;BMPR1B;BRF2;BRWD1;CALCOCO1;CCDC180;CCNG2;CES3;CFAP410;COPS2;COQ3;DET1;DTWD1;EGLN2;EIF3E;EIF5A;GABPB2;GID4;GPATCH3;GRAMD1A;GSTCD;GTF2H4;HERC3;HUS1;INKA2;LIN37;LSG1;MEIS1;MORN4;MRPL39;MRPL53;MRPS18C;NBL1;NCAM1;NME1;NOC3L;PCDH1;PDE4B;PEX3;PGS1;PNPLA6;POLR2J3;PUS10;RBM45;REX1BD;RGS3;RPL38;RPS20;SNAPC5;SNHG12;SNHG7;SRSF7;ST7;STX16;TATDN3;TOP3B;UTP15;VARS2;WSCD1;YBEY;ZC3H10;ZC…
TERT_TARGET_GENES	91	16	0.091	0.3077	ACTB;BCAR3;FBXO31;GHET1;GSTA4;KLF2;KRT8;MCRIP2;MED16;PGK1;RELB;RFX3;RPS29;SLC27A4;SMARCC2;TRIM41
FOXO1_01	248	47	0.0912	0.3078	ASB7;ASXL1;AXIN2;BIN1;BMF;CCNG2;CDKN1C;CNNM3;CREBRF;CSRNP3;DDIT4;DEDD;DUSP1;EFEMP1;ELOVL6;EPHB3;ETV1;FAM110A;FGF9;H3F3B;HBP1;HESX1;HMCN1;HOXA11;HOXB4;IRS4;KCNN1;KDM3A;MGLL;NKX2-2;NR2C2;PLAG1;PROX1;PURA;RASGEF1B;RUNX1;SALL3;SCUBE3;SDK2;SYT16;TAZ;TSPYL2;UBE2H;USP3;ZADH2;ZFYVE1;ZNF654
PAX4_01	266	49	0.0928	0.3121	ACSL3;AGO2;AP1B1;ASB7;CBX6;CDC73;CDK16;CHKB;CIC;COL27A1;CREBZF;CTDSP1;DAAM2;DLL4;E2F1;EFNA5;EIF5A;FAM117B;FAM162A;FAM78A;FBXO36;GALNT10;JARID2;KLF13;LEMD2;LYST;MAML1;MIR17HG;MRM1;MXD4;NCDN;NFKBIA;NOB1;NR4A3;PDE4D;PHF21B;RBMS3;RRAS;SCUBE3;SEMA3B;SLC35B1;SUOX;TAF5;TBCB;TMEM8B;TNXB;WDR81;XPO1;ZNF654
RBM15_TARGET_GENES	126	23	0.094	0.315	ACTB;ATF3;CTNNB1;CXCL12;DBNDD1;DUSP28;FAM78A;FOS;GTPBP1;HIST2H2AC;HIST1H2BO;H3F3B;KCNC1;KLF13;LRRC8D;MIR17HG;NMD3;SNHG12;SNHG7;SPSB3;SUMO2;VIM;ZCCHC2
GATA2_01	106	22	0.095	0.3176	ABCB6;AMOT;ATXN7L2;DPF3;GRID2;HS6ST3;LHX6;NCDN;NEURL1;NFIA;NXPH3;PCYT2;PHF6;PLXNC1;POU3F1;PRKD2;RBMS3;TTBK2;TUBA1B;UBE2H;VEZF1;ZNRF2
STAT5A_01	258	45	0.0984	0.3278	ADAMTSL3;APOLD1;ASXL1;ATXN7L2;BBS1;BCL6;BCLAF1;CCDC25;CEP41;COLQ;CREBRF;CYP26A1;DLL4;ECEL1;EDEM2;FOS;GRN;HCN4;HOXA2;IRF1;IRF2;KLF4;LRRC29;MIR17HG;MXD1;NCALD;NDUFS2;NFIA;NOB1;NR4A3;NT5C2;PCOLCE;PHF21B;PROS1;PURA;RBM14;RRAS;SCN3B;SMPD1;SNCB;SOCS2;SYNPO;TAL1;WIPF1;XRCC1
ZBTB49_TARGET_GENES	5	2	0.1006	0.3344	GALM;TUBA1B
FOXN3_TARGET_GENES	1291	200	0.1013	0.3356	AC002310.1;ACTRT3;ADA;ADPRM;AKAP1;ALKBH8;ANKRD13D;ANKRD36;ARL4C;ARMC2;ASXL1;ATOH8;ATP5ME;B9D1;BABAM2;BAIAP2;BBS5;BCL2L1;BMP7;C20orf96;C2orf92;C6orf136;CAPS2;CARHSP1;CARMIL3;CCDC113;CCDC157;CCDC40;CDCA8;CDT1;CEP112;CEP41;FGFR1OP;CFAP221;CFAP54;CIRBP;CKAP2L;CLK3;CUL7;CXADR;DCLK2;DDX19B;DGKD;DNAJA2;DNPEP;DOCK6;DPP8;DTNB;DVL1;EARS2;EFHC1;EHHADH;EIF1;ENO3;EPAS1;ERG28;EXD3;FAM110A;FAM234A;FBXO2;FBXO36;…
CCANNAGRKGGC_UNKNOWN	118	23	0.1016	0.3356	ACBD4;ADORA1;CA14;CCR10;CNTNAP1;CXCL12;DAPK2;ESR2;GAD1;GRN;KAZALD1;LETMD1;MDK;NOP10;PUM2;RORA;RPL38;SEC31B;SLIT3;SORCS2;TMEM127;TSC22D3;USH1G
CAGCTG_AP4_Q5	1498	244	0.102	0.3359	ACTB;ADAMTS2;ADAMTS8;ADGRL3;AGAP2;AIF1L;AKR7A2;AMOT;AMPH;ANK2;ANKRD12;ANKZF1;AP1S2;APBB3;APOLD1;APOO;ARHGAP24;ARHGAP33;ARHGAP8;ARHGEF6;ASS1;ATOH8;ATXN7L2;BAIAP2;BCL6;BCL9L;BMF;BMT2;CACNA2D3;CADM2;CALCOCO1;CALM3;CARMIL3;CAV3;CBX6;CCDC78;CCNE2;CD72;CDCA3;CDH3;CDO1;CLSTN2;CNNM2;CORO2B;CRACR2A;CSRNP3;CUL7;DBNDD1;DDIT4;DHRS3;DLL4;DMPK;DNAJC1;DOCK6;DOCK9;DOK3;DPP3;DRP2;DUSP1;DYSF;E2F1;ELL3;ENO3;ERLIN2;…
ACTAYRNNNCCCR_UNKNOWN	464	74	0.1038	0.3407	ALKBH8;ASXL1;ASXL2;ATXN7L2;BANP;BCKDK;BOLA1;BRD8;BRMS1L;CALCOCO1;CAPN15;CCDC150;CCDC25;CDCA3;CYP39A1;DCAKD;DPYSL5;DUS3L;ELP6;FAM78A;FBXO9;FDPS;FGFR1;FUZ;GDAP1;HBP1;HMBOX1;HSCB;HSD11B1L;HSD17B4;HSPH1;JARID2;KATNAL1;KLHL24;KLHL28;LAMTOR2;LGMN;LIG1;LRRC29;MICOS13;MTR;MVB12A;NFATC2IP;NUDT12;PCYT2;PNPLA6;POP1;PPP1R12B;PRIM1;RIDA;RRAS;SESN2;SETMAR;SFXN5;SGF29;SHKBP1;SLC29A2;SMARCAL1;SNX16;SYT3;TMEM102;…
DMRT1_TARGET_GENES	362	56	0.1047	0.3422	APBB3;ARRDC3;ATP6V1G2;BCLAF1;CAMLG;CASD1;CCNG2;CHMP4C;CIRBP;COX7A2L;CTDSPL2;DDIT4;DDX55;DEDD;ECH1;ETFBKMT;FCSK;FDXACB1;HBP1;HEXA;HSPA4;IPO11;LINC-PINT;MARK4;MARS;MCCC2;MDC1;METTL8;MKKS;MRPS11;MYOF;NCAPD2;NFKBIL1;NUCKS1;PDE4D;PNO1;PPFIBP2;RBM4;S100A10;S100A11;SEMA3C;SIRT4;SLC24A1;SMIM15;SPHK2;SRI;SUB1;SUMF2;SYF2;THBS4;THRB;USP3;UTP15;ZBTB8OS;ZDHHC6;ZNF608
CCAWWNAAGG_SRF_Q4	87	17	0.1048	0.3422	ACTB;ANP32E;CALD1;DIXDC1;FLNA;FOSB;INSM1;LIN37;MYLK;NKX2-2;PFN1;RARB;RUNDC1;SCN3B;SUSD1;TAGLN;TCF4
NFKBIA_TARGET_GENES	1061	170	0.1064	0.3464	ABCC11;ABCC8;AC099489.1;ACSL6;ACYP2;ADSSL1;AEN;AGAP1;AHNAK2;ALDH1A3;ALPL;AMPH;ANKH;ANO10;ARL2;ARPIN-AP3S2;ASTN2;AUP1;BANP;BMF;BRPF3;C20orf204;CADM2;CADM4;CDKN1A;CEP72;CES3;CHKA;CIRBP;CNNM3;CTNNB1;CUL9;D2HGDH;DBNDD1;DHRS11;DIRAS1;DNAH17;WDR63;DOK3;ECH1;EEF2KMT;EFCAB2;ENO3;EPHA10;EPHB3;EPPK1;FAM118A;FBLN2;FGFR1;FJX1;FLNA;FLNB;FLVCR2;GABBR2;GAD1;GALNS;GALNT10;GALNT6;GCNT2;GFI1;GID4;GIT1;GNAS-AS1;GPE…
OCT1_B	265	50	0.1068	0.3466	ACBD4;ADNP2;ADORA1;ARHGAP4;CADM2;CEP41;COL23A1;CPD;CRACR2B;CSNK1E;CSRNP3;DOK3;EPHB3;ETV1;FAM117A;GAB2;HIST2H2AC;HIST2H2AB;HIST1H2AB;H3F3B;HPCAL4;KANSL1L;LHX6;LPL;LRCH4;LRRTM4;MED16;NDUFA4L2;NFIA;NOTCH1;NR2C2;PATZ1;PAX6;PCYT1B;PDE4D;POLM;PTEN;RHOBTB2;ROGDI;RRAS;SATB2;SERTAD4;SKIL;SLC24A1;SLC25A35;STAT4;TLL2;TRAF3IP2;TSC22D3;VGLL3
AACYNNNNTTCCS_UNKNOWN	100	19	0.1077	0.3486	ATF5;BRD8;CASZ1;CCDC150;CCDC25;DDAH2;FCSK;HOXA5;JARID2;LAMTOR2;MARS;PAX6;PHF6;PNPLA6;PRIM1;PURA;SGF29;SMARCAL1;SREBF1
COBLL1_TARGET_GENES	127	24	0.1085	0.3501	ANKH;ANO10;C12orf66;CALM1;CELSR2;CSNK1E;DPYSL4;DSP;EFCAB14;FAM89B;FBXO31;HERC3;MAT2A;MEIS2;NPTX1;PDCD11;PITPNA;PTGES2;RAB12;SIAE;STK36;TMBIM1;TRIM41;ZNF576
IRX2_TARGET_GENES	147	25	0.1101	0.3541	ANXA2;APTX;BTD;CDCA3;C15orf41;CRACR2B;CSTF3;CTDSPL2;CTTNBP2;HSPA4;KRT8;MBD6;MEIS1;MFSD6;NBL1;NCAPD2;NCDN;NEK8;NIPAL1;RNF44;SERF2;SH3BGRL3;STAT6;TRIM69;ZNF219
BRF2_TARGET_GENES	10	3	0.1117	0.3574	GHET1;GSTA4;MED16
HOXA13_TARGET_GENES	43	9	0.1118	0.3574	ALDH1A2;WDR34;MAGOHB;MMAB;MVK;PLSCR4;RPUSD4;SLC35B1;TIMM10B
GTF3A_TARGET_GENES	13	4	0.1121	0.3574	ACADS;PEX3;REEP2;SYNE1
E2F1_Q4	247	45	0.1154	0.3671	ADAMTSL3;BRMS1L;CCDC151;CDH2;CTDSP1;DDB2;DDX42;E2F1;E2F7;E2F8;EIF5A;EVA1B;FBXO9;FGF9;FOSL2;GPC2;GPS2;HMBOX1;HOXA11;HS6ST3;INSM1;KNTC1;LYAR;MEIS2;NECTIN1;NOP10;NRP2;OGDH;PATZ1;PCYT2;PIK3R3;PPP1CC;PRIM1;PRMT1;RPS6KA5;SGF29;SHKBP1;SP2;SYNPO;TRIB1;UBA1;UBALD2;WASF2;WEE1;YPEL5
HMX1_01	43	10	0.1164	0.3691	AMPH;CBLN1;DAAM2;ID1;JMJD6;KCNN1;KREMEN2;NKX2-2;SOWAHA;TEPSIN
ZNF766_TARGET_GENES	1043	164	0.1168	0.3694	ACTB;ADAMTSL4;AHCYL2;AKAP8;ALDH5A1;ALG6;ANKRD12;ANXA2;AP1S2;APOO;ARRDC3;ASNSD1;ASXL2;ATG10;ATP2B4;ATXN7;AUP1;B3GNT5;BANP;BCKDK;BORCS7;C1orf74;C2CD2L;C2orf92;CALCOCO1;CCAR1;CCDC124;CCDC151;CCDC88A;CDC73;CDCA3;CIC;COX7A2L;CRAMP1;CTDSPL2;CTTNBP2;CUTC;DEDD;DGAT2;DHRS3;DMBX1;DUS3L;DUSP28;WDR34;EFNA3;ESCO2;FAM117A;FAM193B;FASTKD1;FCSK;FGF13;FKBP8;FNBP1;GAB2;GDAP1;GFER;GPER1;GTF2H4;GUSB;H6PD;HSD11B1L;HS…
SUPT20H_TARGET_GENES	1176	167	0.1194	0.3765	ABCB8;ACAD11;ACOT13;ADAR;AHCYL2;AK2;AKAP8L;APBB3;APTX;ATP5F1B;BANP;BBS1;BMF;BOLA1;BRF2;BTD;C1orf74;C7orf50;CALCOCO1;CCDC142;CCDC86;CCHCR1;CDCA3;CDCA8;CFAP410;CHMP1B;CIC;COPS2;COPS8;CXorf38;CYTH2;DARS2;DCAKD;DDX42;DDX55;DHDDS;DPH3;DYRK1B;EEF1D;EIF3E;ERG28;FAM117A;FDPS;FOXRED1;FSBP;GATC;GNPTG;GPAM;GPATCH3;GSTCD;GTF2H4;GTPBP4;H3F3B;HBP1;HBS1L;HDAC6;HELQ;HEXA;HMBOX1;HMGCR;HMGXB3;HPS4;HPS5;IFT20;ILF3-…
RYCACNNRNNRNCAG_UNKNOWN	75	16	0.1209	0.379	AHCYL2;CHST13;COX14;CSRNP3;FAM89B;FGF13;LEMD2;MDK;NADK2;PBXIP1;SEMA3A;STEAP1;STEAP1B;SUSD1;TPM3;TSC22D3
CBX7_TARGET_GENES	819	130	0.1209	0.379	ADAMTSL4;ADGRV1;AKAP3;ANKRD36B;AP4B1;ASNSD1;ATF3;ATXN7;BANP;BCL2L1;BMPR1B;BORCS7;BPHL;C1orf74;C9orf85;CALM1;CALM3;CFAP410;CHKB;CITED1;COPG2;COPS7A;DAB2;DNAJC22;DONSON;ECH1;EDEM2;EFEMP1;EFNA3;EGLN2;ELOVL7;EMX1;FAM189A1;FOXA1;FOXI3;GAS5;GFI1;GNAO1;GPAM;GRAMD1A;GSTCD;GTF2H4;H3F3B;HACD3;HOXA2;HSCB;IFI6;IFT140;IGSF9B;IL17D;IQGAP2;KRT8;LHPP;LHX6;LIMD2;LSG1;LYST;MAIP1;MAPK3;MAPK8IP3;MAST4;MBD2;MCRIP2;ME…
AP1FJ_Q2	269	48	0.1213	0.3792	AKAP1;ANXA7;ARRDC4;ASS1;ATOH8;ATXN7L2;AXIN2;BLVRB;BRAF;CALM3;CAPNS1;CCDC50;COL27A1;FHL3;FKBP8;FLI1;FLRT1;FOS;GAB2;GSN;HOXA11;ID1;KDM3A;LRP1B;MAP1A;MAPK3;MAPRE3;MEIS2;NAA50;NCDN;NHS;NLN;NRIP3;PDAP1;PORCN;PPP2CA;REXO2;RNF144B;S100A10;SGTB;SLC16A6;SNCB;SORT1;SPTBN4;SYNPO;TUBA1C;USP3;VIM
CEBP_Q2	237	45	0.1228	0.3829	AFF2;ALDH1A2;ARHGEF6;CALML4;C15orf41;CDKN1C;CEP41;COL13A1;COL4A3;COL4A4;CSNK1E;CTDSPL2;G0S2;H3F3B;ITPK1;JARID2;LHX6;LRRTM4;LYPD1;NEK10;NEO1;NFKBIA;NRP2;PAX6;PCYT2;PDAP1;PDE4D;PLA2G4A;PRDM16;PROS1;PURA;RHOBTB2;RNF152;ROGDI;SHKBP1;SLIT3;SOBP;SYT16;TCF4;TSC22D1;TSHZ3;TTC39B;WDR81;ZADH2;ZBTB20
OCT1_05	248	46	0.1239	0.3847	ACYP2;ADNP2;ADORA1;ALDH5A1;ARAP2;ARHGAP4;CADM2;CEP41;CRACR2B;CSRNP3;FOS;HIST2H2AC;HIST3H2A;HIST3H2BB;HOXA5;HOXB2;LHX6;LPL;METTL8;MIR17HG;NIN;NOL4L;NR4A3;NRP2;PANK4;PARP6;PAX6;PDE4D;POU2F1;PTEN;PTPN2;PURA;RARB;RGS3;RHOBTB1;RNF38;ROGDI;RRAS;SATB2;SERTAD4;SLIT3;STAT4;SUGP2;TLL2;VGLL3;ZBTB20
FOXO4_02	263	49	0.1241	0.3847	ARL4C;ASXL1;BRD8;CDKN1C;CREBRF;CSRNP3;DIXDC1;DNAH17;ELOVL6;ESR2;FGF9;FRY;FSBP;FUZ;GNAO1;HBP1;HMCN1;HOXB4;INSR;IRS4;JAG1;KDM3A;KLF5;KLHL24;KMT2A;LHX9;LOX;LRP5;MEIS2;NPAS3;NTN1;NXPH3;PCDH18;PHLPP1;PIK3IP1;PLAG1;PURA;RARB;RASGEF1B;RFX3;RUNX1;SALL3;SATB2;SCUBE3;TAZ;TXNIP;UBE2H;USP3;ZADH2
ZIM3_TARGET_GENES	917	146	0.1246	0.3852	ACACA;ACADS;ACADVL;ACAP3;ACLY;AGAP3;AK9;ALDH7A1;ANP32E;ANXA2;ARHGEF10L;ARMC2;GPRASP2;ASCC3;BCL6;BMPR1B;BRF2;C17orf97;C5orf22;CA14;CABLES2;CCDC28B;CDC73;CDKN2B;CEP57;CIC;CLTCL1;COMMD10;CREBRF;CSNK1E;CTTNBP2;CUTC;DDX19B;DDX24;DHRS2;DHRS7;DIXDC1;DTL;DYM;DYNC1LI2;ESCO2;ETFBKMT;ETV1;FAM50B;FAXC;FDXR;FGF13;FRY;GABPB2;GAS2L3;GAS5;GCNT2;GDI2;GLUL;GSTCD;GSTP1;HIST3H2A;HIST3H2BB;HCFC2;HDAC6;HDAC7;HELQ;HIVE…
ADNP_TARGET_GENES	84	15	0.1257	0.3875	AARS2;ADCY9;CEACAM19;CTDSP1;EARS2;EHD2;MFSD6;MRC2;NLRX1;PCCB;PHYH;PRMT1;ST6GALNAC6;STK17B;TPK1
ZNF354C_TARGET_GENES	3	2	0.1262	0.3879	LUZP1;NOL6
SRSF9_TARGET_GENES	682	114	0.1268	0.3885	ABCB1;ACAT2;ACOT13;ADGRG6;ARHGAP24;ARSG;ATP6V1G2;BABAM2;BAZ1A;BPHL;BRCA2;BTN3A1;C16orf87;C2orf92;CAB39L;CARHSP1;CCDC150;CCDC88A;CCNG1;CCNG2;CCNL1;CCNT2;CCR10;CEP112;CFAP54;CHD1L;CHTF8;CLUL1;CNTNAP1;CSE1L;CSKMT;CSRNP3;CTNNB1;CUTC;DARS2;DDX42;DHRS2;DIABLO;DNAH6;DTNB;DYNC1LI2;EFHC1;EIF4B;EPB41L2;ERI2;ETV1;FAM117A;FBXO33;FBXO9;FDFT1;FOXA1;FSIP2;GAD1;GAS5;GPC5;GPER1;GPHN;GPS2;HIST1H4B;HELZ;IDH1;IL18R1…
PXR_Q2	260	45	0.1271	0.3885	AKAP3;ALDH1A2;ATRNL1;CA14;CABLES1;CCDC151;CCDC88A;CNIH3;CNTF;COPG2;CSRNP3;DHRS3;EMID1;FHL3;GAP43;GPHN;GTPBP1;HEBP1;HES7;MAP1A;MEIS1;MEIS2;MICALL2;NDRG2;NOL4L;NR2C2;NR4A3;NR5A2;NXPH3;PLAT;PLCG2;PRSS12;PURA;RAMP2;RPS6KA5;SEMA4A;SHC1;SOCS2;SYTL2;TAL1;USP3;VASN;XYLT1;ZCCHC12;ZKSCAN5
ZNF677_TARGET_GENES	106	19	0.1284	0.3904	BARX1;C2orf92;C9orf64;CEBPA-DT;DRAP1;DYNC1LI2;FBXO9;IBTK;IL17RD;MATN2;MCRIP2;MED12L;PLK1;RAB11FIP5;RGS12;TBC1D12;VPS9D1;WTIP;ZNF276
HOXB4_TARGET_GENES	1033	157	0.1286	0.3904	AARS2;ACAP3;ACYP1;AHCYL2;ANP32E;ASNS;ATF5;ATP5ME;ATP8B3;B9D1;BANP;BMT2;C10orf143;C17orf97;C2CD2L;C3orf52;C7orf50;CACYBP;CCDC142;CCDC24;CCNG1;CCNL1;CDC73;CDCA8;CDKN1C;CEP57;CHMP4C;CIC;CIRBP;COX7A2L;CSKMT;CTDSPL2;CUTC;CYP39A1;DDIT4;DHCR7;DPP3;DPP8;DUSP28;WDR34;EEF1AKMT1;EFNA4;EIF5;EPDR1;EPHB3;EPHX2;ERI2;ERLIN2;ESR2;ETNK1;FAM114A2;FAM214A;FDPS;GTF2H3;GTPBP6;HIST1H2AK;HACD3;HEXA;HILPDA;HMGCR;HSD17B6;…
HNF3_Q6	190	37	0.1287	0.3904	ACACA;ATOH8;ATXN7L2;CADM2;CALD1;CDKN1A;COL13A1;DNAJC22;FGF13;FGF9;FLRT3;FOSB;GABARAPL1;GCNT2;GNAO1;GNAZ;HESX1;HOXA11;ID1;IRS4;LHX9;LUC7L;NDST2;NECTIN1;NFIA;NR4A3;PLAG1;PRDX5;PURA;SCUBE3;SLIT3;SNX25;TSHZ3;TYRO3;UHRF2;ZADH2;ZBTB37
GCM2_TARGET_GENES	1602	252	0.13	0.3919	ABCB6;ACCS;ACYP2;ADAMTS6;AGO3;AK9;AKAP1;AKAP8L;ALDH7A1;ANKRD13D;ANKRD36;ANLN;ANXA4;APOO;ARAP2;ARHGAP31;ARHGEF3;GPRASP2;ARRDC3;ARRDC4;ASNS;B3GNT5;BCAR3;BCL9L;BMF;BOLA1;BRMS1L;C1orf74;CAPN10;CASD1;CCDC74A;CCNG2;CEP112;CHKA;CLIP4;CLUL1;CNIH3;COPS2;COPS7A;COX20;CPEB2;CPM;CRABP2;KIAA1211L;CRNDE;CRPPA;CSNK1E;CSTF3;CTDSPL2;CYREN;DDX24;DDX47;DEDD;DHDDS;DIXDC1;DNAJC13;DNAJC9;DPF3;DPP8;DTNB;DYNLT3;ECH1;EDN…
NKX62_Q2	239	44	0.1304	0.3919	ABCB1;ANKH;AP1S2;BCL9L;C6orf136;CACNA2D3;CADM2;CALD1;CCNG1;C15orf41;COL11A2;CYCS;DIXDC1;EMID1;FGF13;FLRT1;FLRT3;HESX1;HOXA11;ITGA7;LRP5;LRRTM4;LUZP1;MAFA;MED12L;NKX2-2;PAK1IP1;PIK3R3;PLAG1;PRDX5;RHOBTB1;RPL34;SCUBE3;SERTAD4;SLC37A4;SLIT3;STK38;TMEM143;TSC22D3;XPO1;ZBTB20;ZFPM2;ZIC1;ZNF524
PPARG_01	47	10	0.1307	0.3919	AP1B1;ASXL1;CSRNP3;DNAJA2;HSD17B8;LYSMD1;NDUFS1;SMYD5;TP53BP1;ZBTB40
KLF14_TARGET_GENES	222	38	0.1312	0.3919	ANKRD24;ANO8;BRF2;BRWD1;C1orf74;CASZ1;CCNG2;EARS2;EGLN2;ERLIN2;EXD3;FBXO31;FCHO1;GAS5;GSTCD;ITGA7;KCNJ4;KCNN1;MARK4;MRPL4;NCAM1;NCOA4;NOXA1;NR1H3;RFXANK;RMND1;SLC24A1;SNHG7;STOML1;STX16;TOP3B;TTBK2;UBE2H;VPS9D1;ZBTB37;ZCCHC2;ZNF276;ZNF581
OCT_C	263	47	0.1312	0.3919	ADNP2;ADORA1;ARHGAP4;CADM2;CDK14;CSRNP3;EGLN2;EPHB3;ETV1;FAM117A;GAB2;GAP43;GCNT2;GRID2;HIST2H2AC;HIST1H2AB;HIST3H2A;HIST1H2BO;HIST3H2BB;H3F3B;JARID2;KANSL1L;LHX6;LPL;LRCH4;MIR17HG;MT-ND2;NFIA;NOL4L;PATZ1;PAX6;PCYT1B;PDE4D;POU2F1;PRICKLE2;PTEN;ROGDI;RRAS;SERTAD4;SLC25A35;STAT4;STXBP6;SUGP2;TLL2;TRAF3IP2;TSC22D3;ZBTB20
WCAANNNYCAG_UNKNOWN	255	43	0.1313	0.3919	ATXN7L2;BANP;BCKDK;BCL2L1;BCL6;BMF;C2CD2L;CCDC25;CLN5;DCAKD;DNAJA2;DPF3;ELP6;EPB41L2;FBXO36;FGFR1;HMBOX1;HSCB;JARID2;KLF5;LYSMD1;MVB12A;NCAM1;NDUFA3;NKX2-3;PHLPP1;PIGV;PROS1;PURA;SCN2B;SCN8A;SCUBE3;SMARCAL1;SOBP;SYT3;TAZ;TMEM102;TMEM127;USH1C;WDR81;WNT9A;YWHAG;ZBTB20
PPAR_DR1_Q2	262	44	0.1325	0.3939	ACADVL;AP1B1;ASXL1;BABAM2;CDK16;CHST8;CRABP2;CSRNP3;DNAJA2;EFEMP1;ENO3;F12;FGF9;HIBADH;HSD17B8;IFFO1;INSR;KIF6;LPL;LRFN4;LYSMD1;MICAL2;NCDN;NDUFS1;NET1;NR1H3;NR4A3;PAK1IP1;PATZ1;PAX6;PCBP4;PFN1;PRDM16;RBKS;SLC25A1;SMYD5;SRSF4;TMEM79;TP53;UHRF1BP1;WDR81;YPEL3;ZBTB40;ZNF597
OCT1_Q5_01	269	48	0.1327	0.3939	ADNP2;ADORA1;ANXA2;ARHGAP4;CADM2;CEP41;CRACR2B;CSRNP3;EDA;ETV1;FAM117A;GAB2;HIST2H2AC;HIST1H2AB;H3F3B;HOXA5;HOXB4;HOXD8;HPCAL4;KANSL1L;LHX6;LPL;LRCH4;MED16;NFIA;NIN;PATZ1;PAX6;PCYT1B;PCYT2;PDE4D;PHF6;PIGT;PRICKLE2;PTEN;RARB;ROGDI;RRAS;SERTAD4;SLC25A35;STAT4;SUGP2;SYVN1;TLL2;TRAF3IP2;TSC22D3;TSPYL2;VGLL3
MAZR_01	224	41	0.1332	0.3942	ATXN7L2;CCDC24;CLCN6;DDAH2;DLL4;DMPK;EIF5A;FAM117A;FOXA1;GABPB2;HMX1;HNRNPDL;IRF2BPL;JAKMIP2;KCNH2;KREMEN2;L1CAM;LRRTM4;MAGED2;MBD6;MEIS2;MIEN1;NPTX1;NTN3;NXPH4;PAX6;PCBP4;PPM1J;PTPRF;RND2;SCUBE3;SLC22A17;SSBP2;SULT2B1;SYT3;TRIM41;UBA1;VCAN;VEZF1;WDR81;ZNF503
AFP1_Q6	265	50	0.1345	0.3967	AARS2;ANKS1B;ASXL2;ATF3;BRMS1L;CACNA2D3;CALCOCO1;CALD1;CDAN1;C15orf41;CITED1;CTDSPL2;DLL4;DMPK;ECEL1;EDA;EFEMP1;FAM78A;FBLN2;FLI1;FOXA1;GPX1;H3F3B;INA;ING4;JARID2;JAZF1;LIG3;LONRF2;MEIS2;NKX2-2;NOL4L;PROX1;PUM2;ROGDI;SATB2;SEMA3C;SERTAD4;SHKBP1;SIPA1;SPATA7;STEAP1;TCEAL7;VAPB;WIPI1;ZFPM2;ZIC1;ZNF143;ZNF202;ZNF654
TSHZ1_TARGET_GENES	162	29	0.1347	0.3967	ALDH1A2;ANO8;BRWD1;CCBE1;CTNNB1;DLK2;EFHC1;EGLN2;EIF2B3;GABPB2;GSTCD;GTPBP6;HIST1H4B;HEXA;IGF1R;KRBA1;MEIS2;MSRB2;MVK;NAA16;NCAM1;PLEKHM1;SH2D5;TIPRL;TMEM121B;TMEM79;TOP3B;VIM;ZNF790
TGTYNNNNNRGCARM_UNKNOWN	87	17	0.1353	0.3973	AKAP3;C2CD2L;CITED1;GIPR;HPCAL4;MORN4;NCDN;NDUFC1;RHOBTB1;RNF207;ROGDI;SPARC;TP53BP1;TSC22D1;TSHZ3;TYRO3;ZFYVE1
IK3_01	226	38	0.1356	0.3973	CBX8;CCDC3;CHST8;FAM117A;FOS;GNAO1;HCN3;HIVEP1;HOXB4;IGDCC3;INKA2;JAG1;KCNH2;LHX9;NFKBIA;NFKBID;NOA1;PRR11;PTGES;PURA;RAMP2;RBBP9;RHBDF1;RTN1;SEMA3A;SLIT3;SNX16;SUGCT;TAL1;TIMP3;TJAP1;TNFRSF21;TSC22D1;TSC22D3;TYRO3;VEZF1;WDR62;XPO1
ZSCAN5C_TARGET_GENES	125	25	0.1378	0.4026	ALDH1A2;ARRDC3;ASPHD2;ATP2B4;BMPR1B;BRF2;ELP1;GABPB2;GSTCD;HBP1;HOXA5;KAZN;KDM3A;LIFR-AS1;MYLK;NSMCE2;PDE4D;PITPNM2;RFX3;RHOBTB1;TATDN3;TIPRL;TSPYL4;WDR62;ZNF608
P53_02	254	47	0.1391	0.4053	AEN;AHNAK;AKAP6;ARRDC4;BRAF;CALD1;CARMIL3;CDKN1A;CITED1;CRAMP1;DAB2IP;DNAH6;DYRK1B;ETV1;FLRT1;GABRR2;GAD1;GCNT2;GPX1;HMGN3;HOXA11;HS6ST3;INHBB;MBD6;MDK;MECR;MEIS2;MRC2;MTA2;NDUFS2;NR4A3;NXPH4;PAK5;POMZP3;PPM1J;PRDX5;RARB;RHOBTB1;RHOBTB2;RNF144B;RNF31;SCN2A;SLC1A3;TJP2;TMC7;TSC22D1;ZNF654
ZFP28_TARGET_GENES	82	16	0.1409	0.4088	ANKS1B;BANP;BZW2;ENTPD5;HIST1H3F;IL17RD;MARK4;NDUFS2;PDZRN3;PHLPP1;PRKCH;RASA2;SPTBN2;ZFPM2;ZNF720;ZNF790
CDC5L_TARGET_GENES	254	42	0.141	0.4088	ADSSL1;AGAP3;ANP32E;ANXA2;CASZ1;CIC;COL6A2;DDX39B;DIXDC1;DPH3;ERAP1;ESPNL;FN3KRP;GHET1;GID4;GSTA4;HMGCR;KCNH2;KDM3A;KMT5C;LRCH4;MED16;METTL8;MRPL39;NIPAL1;NPEPL1;OBSL1;PBLD;PCBP2;PCBP4;PCDH1;PLIN3;PLXNB1;RICTOR;SEMA4D;SPTBN4;STAT6;SUPV3L1;TESMIN;THRB;TMCC3;ZNF260
ZNF664_TARGET_GENES	845	136	0.145	0.4193	ADA;ADAR;ADGRV1;AGTRAP;AK8;ANK2;ANKRD18B;ANKRD31;ANKRD34A;ANO8;ANP32E;ARHGAP24;ARHGEF10L;ARL2;AS3MT;ATP2B4;ATP6V1G2;BMT2;BORCS6;BRF2;BRMS1L;BRWD1;BSPRY;CACYBP;CCDC120;CCDC171;CCNG2;CCNL1;CLK3;CLUL1;CPD;CREBRF;CXADR;CXorf38;CYSRT1;DDHD2;DNPEP;DOCK9;EFCAB14;EGLN2;EPB41L2;FAM174B;FBXO31;FDPS;FNDC4;FSBP;FUZ;GABPB2;GDAP1;GNAO1;GREB1;GTF2H4;GTF2H5;HACD3;HAPLN2;HCFC2;HEXA;HPS4;IFI6;IGDCC3;IMPACT;INAVA;I…
CEBPA_01	254	48	0.1456	0.4199	AFF2;ANKS1B;AP1S2;ARHGEF6;ARRDC3;ARRDC4;BCL6;CA8;CALML4;CBX6;CHML;CHMP1B;COL13A1;CSNK1E;CTDSPL2;CUEDC1;FNBP1;H3F3B;JARID2;LEMD2;LHX6;LYPD1;MEIS2;NDUFA4L2;NEK10;NOTCH1;NRP2;PDE4D;PIGV;PLA2G4A;PROS1;PUM2;RARB;RBM4;RHOBTB2;ROGDI;SERTAD4;SHKBP1;SLC24A1;SOBP;STN1;SYT16;TRIB1;TSC22D1;TSPYL2;ZADH2;ZBTB20;ZBTB8OS
HEN1_02	198	37	0.1476	0.4214	ADAMTS2;ANK2;BCL9L;CALCOCO1;CALM3;CBX6;CCNE2;DPF3;E2F1;ENO3;GABBR2;GALNT10;HOXB5;HSD3B7;IRF2BPL;JAG1;KMT2A;LOXL4;LRP5;LYPD1;MAP1A;MEGF10;NR4A3;OLFML2A;OSBPL10;PLXNC1;PURA;SLC22A17;SLC29A4;SLC44A2;SOBP;SULT2B1;TCF4;TIMM10B;TMEM79;TMEM8B;TSHZ3
SF1_Q6	256	44	0.1476	0.4214	ABHD3;AK2;ATP5F1B;ATP5MC3;CKB;CNTF;CTDSPL2;DHRS11;DIRAS1;DNAJA2;DRAP1;EIF3A;FBXO2;FGF9;FSTL3;GABARAPL1;HCN4;INSR;KCNC1;MAP4K2;MAPK8IP3;MTCH2;MTSS2;NCDN;NDRG2;NDUFS8;NXPH3;NXPH4;OGDHL;RAB11FIP5;RELT;RILP;SDHB;SRSF4;STRN;SUMO2;TMEM79;TUBB4A;VAMP2;VCL;VDAC2;XPO6;XYLT1;ZNF664
AP2GAMMA_01	251	46	0.1478	0.4214	ADGRL3;APLP1;ASS1;ATF5;ATXN7L2;BARX1;C2CD2L;CALM1;CBX6;CCDC24;CDC14A;CDC73;CERCAM;CIC;DLL4;DPF3;EDA;EGLN2;EIF3A;HNRNPDL;IGFBP7;JARID2;KLF13;L1CAM;LHX6;LIG3;MAFB;MLX;MXD4;NEO1;NR2C2;NXPH4;PLXNC1;POU3F1;PRDM16;RASIP1;RELB;RNF220;SIPA1;SOX9;SPATA6;TKFC;UBE2H;UBE2M;ZBTB7A;ZNRF2
PAX2_01	59	12	0.1479	0.4214	ANKS1B;CBX8;EDA;FLRT1;GLA;HIST1H4C;KMT2A;MAP1A;PCYT1B;PDE10A;TAF5;VCL
E2F1DP1RB_01	232	42	0.148	0.4214	ADAMTS2;AK2;ASXL2;ATF5;BRMS1L;CDT1;CTDSP1;CTDSPL2;DDB2;DNAJC9;E2F1;E2F7;E2F8;HCN3;HS6ST3;ILF3-DT;KLF4;KMT5A;LIG1;MAT2A;MEIS2;MXD3;NECTIN1;NFATC2IP;NOLC1;NRP2;PAX6;PCYT2;PPP1CC;PRPS1;RPS6KA5;RRM2;SRSF7;STK35;TIGAR;TMEM143;TRMT6;TYRO3;WDR62;WEE1;ZNF503;ZNF524
BDP1_TARGET_GENES	757	116	0.1498	0.4231	ACSL6;ACTB;ADGRV1;ANKRD29;ANKRD49;ARMC2;AUP1;BBC3;BCAR3;BMF;BRD9;C2CD2L;CALML4;CCDC157;CDCA3;CEP72;CHD1L;COA7;CTDSP2;DCUN1D2;DDX24;DIP2C;DKK3;DMBX1;DPP8;DYM;EIF2B3;EIF3E;FAM174B;FBXO31;FJX1;FLI1;FOSL2;FOXRED1;FRY;GAB1;GABARAPL1;GABPB2;GALNS;GHET1;GLUL;GREB1;GRN;GSTA4;HBS1L;HDAC7;HSF1;HTRA2;ICAM5;ID1;KAT14;KMT2A;KRAS;LGALS3BP;LRRC17;LYSMD1;MCRIP2;MED16;MICAL2;MIF;MPP3;MROH8;MVB12A;MXD1;MYOM2;NDUFA…
STAT5B_01	253	44	0.15	0.4231	ADAMTS6;ADAMTSL3;ASXL1;AUP1;BBS1;BCL6;CCDC25;CDH1;CEP41;CREBRF;CYP26A1;DLL4;ECEL1;EDEM2;FOS;HCN4;HOXA2;HTRA2;IRF1;IRF2;KLF4;MIR17HG;MXD1;NCALD;NDUFS2;NFKBIA;NOB1;NR4A3;NT5C2;PCDH1;PCOLCE;PHF21B;PROS1;RBM14;RRAS;SMPD1;SNCB;SOCS2;SYNPO;TAL1;TSPAN31;VASN;WIPF1;XRCC1
AP1_Q2	263	46	0.15	0.4231	ANXA7;ARRDC4;ASS1;ATXN7L2;AXIN2;BAIAP2;CALM3;CAPNS1;CCDC50;CNTF;COL27A1;FHL3;FLI1;FOS;GAB2;GADD45A;GSN;HOXA11;ID1;KCNH2;KDM3A;LRP1B;MAGED1;MAP1A;MAPK3;MAPRE3;MEIS2;NCDN;NHS;NLN;NRIP3;PAK5;PDAP1;PORCN;PPP2CA;RNF144B;S100A10;SGTB;SLC16A6;SLC9A9;SNCB;TENT5A;TUBA1C;USP3;VIM;ZIC1
GAANYNYGACNY_UNKNOWN	76	14	0.1501	0.4231	BABAM2;CCDC50;CDC14A;C15orf41;CDK14;CDKN1A;DNAJA2;GRID2;LRFN4;NR2C2;PAX6;SCN4A;SHC1;ZNF641
E12_Q6	263	48	0.1513	0.4253	AGAP3;ALDH1A2;ANK2;AP1S2;ARHGAP24;ARVCF;ATXN7L2;BICDL1;CCNL2;CDH2;CNNM2;COL4A3;COL4A4;CORO2B;CYP26A1;DCLK2;DEF6;DMPK;ENO3;EPDR1;GIT1;HBEGF;IFT20;IGSF8;KRAS;KRT8;LRP5;LYPD1;LYSMD2;NBL1;NEURL1;NKAIN2;NPEPPS;ODC1;POLR1D;RNF220;RRAGC;RTN4RL2;RUNX1;SEC31B;SIPA1;SLC37A4;SORCS2;SORT1;TNFRSF21;TPM3;WDR20;WDR81
ZNF558_TARGET_GENES	247	43	0.1521	0.4263	ACSF2;ADA;ADAR;ALDH1A2;ARHGAP24;ATF3;BMF;BRWD1;CACYBP;CCBE1;CCDC124;CCNL1;COQ3;WDR34;GABARAPL1;GABPB2;GDI2;GSTCD;HIST1H4C;HAPLN2;HMCN1;IGF1R;KDM3A;KRBA1;LSG1;LUZP1;MAN2A1;MARS;MED21;NOL6;NUCKS1;RHOBTB1;RHOG;RMND1;SCN3B;SESN2;SH2B3;SLC37A4;STAT6;SUGP2;TMEM79;TTLL1;ZNF260
TFAM_TARGET_GENES	8	2	0.1533	0.4286	MT-ND2;SLC39A10
HIF1_Q5	248	44	0.155	0.4314	ABCB6;AGAP1;ALDH1A2;ARRDC3;BCL2L11;BCL6;BMP2;C12orf66;CAVIN1;CBX8;CREBRF;DLL4;EIF1;ELOVL6;ENO1;EPHB3;FAM162A;HBEGF;HOXA2;HPCAL4;INSM1;KDM3A;KLF11;LIG1;LMF2;MICAL2;NCAPH2;NXPH4;OSER1;PATZ1;PHLPP1;PIGW;PIK3IP1;PPP1R3B;PSME3;PTPRF;RGS16;RORA;SELENOM;SLC37A4;TRMT6;VAPB;WEE1;ZBTB37
ZNF589_TARGET_GENES	568	91	0.155	0.4314	ACCS;ACSL6;ACTB;ALDH1A2;ALDH5A1;ALG6;ANKZF1;BIN1;BRWD1;C12orf66;C1orf74;CALM3;CASZ1;CCDC124;CCDC151;CCDC88A;CDCA3;CRAMP1;CSTF3;CXCL16;DTNB;ECH1;FNBP1;GAB2;GGACT;H3F3B;HMBOX1;HMGXB3;HP1BP3;IFI27;IFT140;IFT20;IGF1R;IL1R1;IQGAP2;KDM3A;KRBA1;LDLR;LEMD2;LRRC8B;LYSMD1;MAGOHB;MAN2A2;MARCH2;MKKS;MPND;MPV17L2;MXD1;NADK2;NAGLU;NOP53;NPEPPS;OLA1;OTUD7A;PANK4;PNPO;PRKCE;PRR11;PUM1;PXMP4;RAD51C;RALGDS;RHOG;RN…
HOXA2_TARGET_GENES	1442	217	0.1559	0.4326	ABCB1;ABCB8;ABHD3;ACYP1;ACYP2;ADAR;AGAP1;AHCYL1;AHCYL2;AK2;ALDH7A1;ALKBH8;ANXA2;APBB3;ARL6;ARMC2;ATP6V0E2;ATP6V1G2;BCAR3;BMT2;BOLA1;BPHL;BRCA2;BTN3A1;C19orf48;C1orf74;C9orf64;CALCOCO1;CCDC120;CCDC125;CCDC150;CCDC25;CCDC86;CCNL1;CDCA3;CDKN2B;CEP41;CHML;CHPF2;COA7;COPS2;CREBZF;CYREN;DCPS;DET1;DHDDS;DHFR2;DNAAF3;DNAJC1;DUSP28;DYNC1LI2;WDR34;DYNLT3;EFHC1;EHHADH;EIF3D;ELAC1;ENO1;ESCO2;ETFBKMT;ETNK1;ET…
GLI1_TARGET_GENES	469	75	0.1571	0.4348	ABCC8;ACLY;AEN;AKAP8L;ALDH1A2;AMPH;ARHGEF10;ASNS;ATP11B;BANP;BRWD1;C9orf64;CADM4;CAPS;CCHCR1;CDH1;CFAP221;DCAKD;DYNC1LI2;FAM214A;FEZ2;FGFR1;FLNA;FNBP1;GALK1;GPCPD1;GPX3;HDAC6;HDDC2;HECTD3;HSD17B4;IFT20;IFT46;KANK2;KIF6;KLF5;LDLR;LETMD1;MICALL2;MPP3;NCAM1;NR1H3;PDAP1;PEMT;PLAT;PLD2;PLEKHA7;QARS;RBP1;RFXANK;RMND1;RNF217;RSU1;SEMA3C;SETD6;SH3GL2;SLC22A17;SNX25;SPATA7;SQLE;SRI;STAT6;TBL1XR1;TCF4;TMCC…
TCF11MAFG_01	205	37	0.1588	0.4379	ABCB6;ATXN7L2;BLVRB;CALM3;CBX6;DRP2;EIF5;ENO1;FBXO30;FGF9;FLI1;GAB2;GAP43;ITPK1;JARID2;JAZF1;LOXL4;LRP1B;LRRTM4;MEIS2;MRC2;NPEPPS;OSBPL5;OSER1;PPP2CA;PPP2R2C;REXO2;SFXN5;SHANK2;SNCB;SOBP;SPTBN4;SYT2;TUBA1C;TUBB;UCHL1;WDR81
MED25_TARGET_GENES	83	14	0.159	0.4379	BRWD1;FEZ2;GPX1;GRAMD1B;HIST1H2BO;H3F3B;HIST1H4J;HIST1H4B;HIST1H4C;KMT2A;KRT8;SRI;STX16;TRIB1
IK2_01	272	48	0.1608	0.4418	ACTB;ACVR2B;ADCY6;AHNAK;ASB7;AXIN2;BCKDK;BMF;CA14;CHST8;COLEC11;CYP26A1;ELK4;ETV1;FGF13;FOSL2;GUCY1A2;HCN4;HIVEP1;HOXB2;HOXB4;HOXB5;HS6ST3;IGF1R;IRF2BPL;JARID2;KAT14;LUZP1;MAGED1;NFIA;NFKBID;NR1H3;NRP2;PCK1;PIAS1;POLR3B;PPFIA2;RASA2;RBM14;RELB;RORA;SYTL2;TBX19;TNFRSF21;TYRO3;VARS2;ZADH2;ZFPM2
AREB6_04	250	48	0.1614	0.4423	APOLD1;ATOH8;ATP8B3;BCL9L;BMF;BRMS1L;CADM2;DCLK2;DEF6;ELOVL6;ESPNL;FGF13;FGF9;FLRT1;FOXA1;FSIP2;HOXA11;HOXA2;IGF1R;JAKMIP2;KDM3A;KLF5;KMT2A;MAFB;MAGOHB;MAP1A;MAPK3;ME1;MEIS2;NDUFA4L2;NOL4L;PCBP4;PCYT2;PIK3R3;RHBDL3;RNF24;RORA;SDK2;SERTAD4;SH2B3;STAT6;SYT16;TCF4;TFCP2L1;TRIM14;XPO1;ZADH2;ZNF503
YWATTWNNRGCT_UNKNOWN	69	14	0.1617	0.4423	AP1S2;ARL4C;ATF3;CACNA2D3;COX14;FBXO36;GNAO1;NFKBIA;PCDH18;PIK3R3;RARB;TSC22D1;TSHZ3;ZMIZ1
HNF4_Q6	270	45	0.1625	0.4433	ADM;ARHGEF37;BMF;CAB39L;CACNA2D3;CLN5;CTDSPL2;DNAJC22;EMX1;ETV1;FOXA1;GTPBP1;HBEGF;HOXA11;HOXA5;INSR;ITGA5;KLC4;KMT2A;LRRC17;LUZP1;MAGED1;MEIS2;MXD4;NR5A2;PIK3R3;PPCDC;PROS1;PROX1;PTMS;PURA;RAB3D;RARB;SEMA3B;SLC16A4;SLC41A2;SULT2B1;TIMM10B;TIPRL;TMBIM1;TSHZ3;TUBA1C;USH1C;WIPI1;ZBTB8OS
CIC_TARGET_GENES	350	53	0.1632	0.444	ACTA2;APOLD1;ASB7;ATP6V1G2;BMPR1B;BRD8;C2CD2L;CCDC124;CDCA3;CTDSPL2;DDX47;DTWD1;EIF3D;EIF4B;EPB41L2;FASTKD1;FDPS;FRK;GHET1;GPRC5A;HILPDA;HMBOX1;IDH1;ING4;ITFG2;KAT14;KAZALD1;KNTC1;LPCAT3;MAGOHB;NADK2;NFKBIL1;NTPCR;PEX11G;PIGS;POU2F1;PRPF40B;RETREG2;RNF44;RPS20;RSL24D1;S100A10;SRP14;ST7;SUMF2;TAF6L;TENT5A;TP53;TP53BP1;UBE2M;UTP15;ZC3H10;ZFYVE1
ZNF513_TARGET_GENES	670	116	0.1637	0.4443	ABCC8;ACTB;ADORA1;AGAP3;AK7;ANP32E;ATP2B4;ATXN7;BMP7;BRWD1;C1QL4;CABLES1;CARHSP1;CDC14A;CDC73;CDT1;CEMIP2;CKB;CNIH3;COL13A1;CREBRF;CXCL16;DLK2;EIF3D;EIF5;EPHX2;FAM193B;FAXC;FGFR4;FOSL2;G0S2;GABARAPL1;GABPB2;GALNT6;GDAP1;GIPR;GNG12;H3F3B;HDDC2;HNRNPU;HOXA5;HOXB2;HUNK;IL18R1;ILF3-DT;IRF2;JARID2;LHX4;LIN37;LINC-PINT;LNP1;LRRC8B;MAP3K9;MARK1;ME1;MEIS2;NANOS1;NCDN;NEO1;NOL4L;NPAS1;NR2C2;NTN1;OSBPL10;O…
ELF5_TARGET_GENES	402	62	0.1649	0.4459	ACOX1;ANKRD49;ANO10;ARRDC1;ATP2B4;BBS4;BRD9;CBR4;C15orf41;CEP57;COPS2;CTDSP2;CUL9;DHFR2;DIABLO;DNPEP;EARS2;ELOVL6;ETFBKMT;EXD3;FIBP;GABPB2;GAS5;GSTCD;HPS5;HSPA8;IFT140;INCENP;KRT8;LAS1L;LSG1;LUC7L;LYSMD1;MINCR;MIPEP;MKKS;MORF4L2;NOB1;NOC3L;NOL10;NOP10;NOXA1;PFDN5;PIGT;PPP1CC;PSMA4;RBIS;RPL36A;SHKBP1;SLC39A11;SMIM15;SPPL2A;SPRYD3;STX16;TSEN54;TTC14;TUBA1C;USP3;VGLL4;ZBTB37;ZC3H10;ZNF569
GGGTGGRR_PAX4_03	1301	210	0.1652	0.4459	ABI3BP;ADA;ADNP2;AHNAK;ALX4;AMOT;ANK2;ANKS1B;ANXA4;ANXA7;ARHGAP8;ARL4C;ARRDC3;ASB7;ATOH8;ATP5F1B;BCAR3;BLVRB;BMF;BMP7;C2CD2L;C6orf136;CADM2;CALCOCO1;CAV3;CAVIN1;CBX8;CCNYL1;CDKN1A;CERCAM;CITED1;CLCN6;CNTF;COL11A2;COL13A1;DAB2IP;DCAKD;DDAH2;DDIT4;DEDD;DHCR24;DHRS11;DLL4;DMPK;DPYSL5;DZIP3;EDA;EGLN2;EIF1;EIF5A;ELOVL6;EMID1;EMILIN1;ESAM;FAM110A;FAM89B;FBXO36;FGFR1;FGFR4;FHL3;FLI1;FLVCR2;FMNL3;GABBR2;…
ZFP3_TARGET_GENES	313	53	0.1658	0.4459	ADAR;AGAP3;AIF1L;ANKRD13D;ANKRD24;ATP5MC3;BZW2;C12orf66;CAPS2;CEMIP2;CIRBP;COL13A1;COLEC11;DHRS3;DUS3L;EPHB3;FCHO1;FSD1;GAB1;GADD45A;GDI2;GTF2F1;IL17RC;IQCG;L3MBTL1;LNP1;LONP2;MAPK8IP3;MARK1;MED21;MRPL39;NOL6;PREB;PTPN2;R3HDM4;RICTOR;RNF32;SERPINF1;SLC22A18;SLC25A37;SNTA1;SORT1;ST6GALNAC3;STAT6;TLL2;TMEM54;TSPAN10;TTC19;UCP2;ZBTB7C;ZNF576;ZNF790;ZSCAN30
HNF4_01	273	46	0.166	0.4459	ABI3BP;ACSF2;AP1B1;ASB7;ASXL1;BSDC1;CCDC151;C15orf41;CDK16;CRABP2;CREBRF;CSRNP3;DAB2IP;DNAJA2;IFFO1;IGF1R;INSR;LPL;LRFN4;LYSMD1;MYRF;NDUFS1;NET1;NGEF;NIPSNAP1;NKX2-2;NR1H3;NR2C2;PATZ1;PCBP4;PCK1;PDLIM7;PRDM16;PTMS;RARB;SELENOM;SEMA3B;SERPINF1;SLC22A18;SLC25A1;SMOC1;SMYD5;SNCB;SRSF4;TP53;ZBTB40
OCT1_Q6	268	48	0.1664	0.4459	ADNP2;ADORA1;AK8;ANXA2;ATXN7L2;CADM2;CNTF;COL11A2;CSRNP3;DOK3;DPF3;ETV1;FLRT3;GAB2;GNB1L;HIST2H2AC;HIST1H2AB;HIST3H2A;HIST3H2BB;H3F3B;HYPK;KANSL1L;LPL;LRCH4;MT-ND2;NFIA;NOL4L;NR2C2;NRP2;PAX6;PCYT1B;PDE4D;POLM;PTEN;RARB;RGS3;RTL10;SATB2;SERTAD4;SLC25A35;STAT4;SUGP2;SYVN1;TCF4;TLL2;TSC22D3;VGLL3;ZBTB20
CTR9_TARGET_GENES	54	10	0.1667	0.4459	BAZ1A;BOLA1;CCNL1;GAS5;HNRNPU;PGK1;RPL9;SRSF7;TAPT1;VEZF1
FOXO3_01	250	45	0.1673	0.4465	ABTB1;ACACA;ASTN1;BIN1;BRAF;BRD8;CDK14;CDKN1C;CNNM3;CNTF;CREBRF;CSRNP3;DDIT4;DIXDC1;ELOVL6;FBXO9;FGF9;FRY;FSBP;FUZ;HBP1;HIBADH;HMCN1;LHX9;LRP5;MEIS2;NTN1;NXPH3;PAX6;PCDH18;PHLPP1;PLAG1;PURA;RARB;RFX3;SALL3;SCUBE3;SEMA3A;SERINC3;SRSF7;TAL1;TTC33;UBE2H;ZADH2;ZFAND2A
ZNF549_TARGET_GENES	539	85	0.1678	0.4467	ACOT13;AHNAK;ANO8;APOL2;ASXL1;BMPR1B;BRWD1;BSDC1;CABLES1;CFAP410;CHD1L;CHST8;ECSIT;EEF1D;EIF2B3;EPB41L4A;EPDR1;EXD3;FAM189A2;FGFR1;FOSL2;GAB1;GABARAPL1;GFI1;GLA;GPATCH3;GRN;GSTCD;GSTK1;HBS1L;HSD17B4;IFT122;JMJD6;LAMTOR2;LIG1;LIPA;LRRC17;MAFG;MAST4;MED21;NAA16;NADK2;NCAM1;NME1;ODF2L;PCK1;PCOLCE;PDE4B;PEX3;PHLDA1;PORCN;PRICKLE2;PUS10;RARB;RBMS3;RELT;RNF220;RNF38;SIRT4;SLC16A14;SLC36A1;SPRYD7;SREBF1…
GGCNKCCATNK_UNKNOWN	122	22	0.1686	0.4478	ACTR8;BCL2L1;CREBRF;CSRNP3;DYM;FAXC;FBXO9;HOXA2;IGF1R;MATR3;PHF21B;PIGV;POU2F1;PPP1CC;PUM1;RGS3;SMYD5;TFB2M;TTC9C;TYRO3;VAMP2;ZBTB40
DLX6_TARGET_GENES	517	76	0.1695	0.4483	ADCY9;ALDH1A2;APBB3;ARRDC3;ATP6AP1L;ATP6V1G2;BANP;BRCA2;BRD9;CALM3;CALML4;CBR4;CCDC124;CISD3;COX7A2L;DANCR;DDX39B;DEDD;EARS2;ENO1;FAM219B;FARSB;GNPDA1;GPAM;GPRC5A;H3F3B;HEXA;HMGCR;HOXA11;IBTK;ID1;INAVA;KAZALD1;KRT8;LDLR;LINC-PINT;MAIP1;MCCC2;METTL8;MRPS11;MVB12A;NAA50;NAGLU;NCDN;NFKBIL1;NOD1;PDAP1;PPFIBP2;PREPL;PSME3;RETREG2;RFX3;RHBDF1;RNH1;RRAS;SAMD13;SERF2;SHC1;SMIM14;SMIM15;SNHG32;SPATA5L1;ST…
OVOL3_TARGET_GENES	447	71	0.1696	0.4483	AUP1;BAX;BRF2;BRWD1;CACYBP;CCBE1;CCDC88A;CLN3;DHFR2;DPP8;DTWD1;WDR34;EFHC1;ERAP1;FLI1;FXR1;G6PC3;GABPB2;GSTCD;HIST1H4C;HPS5;HTRA2;ID1;ITGA7;KLHL9;LMF2;LPCAT3;MED21;MKKS;MRPL39;MXD4;NCAM1;NCAPH2;NCDN;NEURL2;NOL6;NOLC1;NPAS1;PAXIP1;PCBP2;PHF1;PTPN2;RAG1;RCBTB2;RMND1;RUNX1;SLC24A1;SLC41A2;SNTA1;SRCAP;STK35;SUOX;TAZ;TENT5C;TMEM79;TOP3B;TTBK2;USP31;VIM;VMAC;VPS9D1;WDR45;ZBTB20;ZC3H6;ZKSCAN5;ZNF276;ZNF…
AAAYRNCTG_UNKNOWN	367	65	0.1705	0.4483	ANKRD12;ARSG;ATOH8;BCL2L1;BMPR1B;CACNA2D3;CDH2;CSRNP3;CSTF3;DCAKD;DDAH2;DEF6;DNAJA2;EDA;EIF5;ERBB4;ERG28;FGFR1;FMNL3;FOXA1;FSIP2;GFI1;HESX1;HOXA5;HSD3B7;ID1;ITGA8;KANK2;KLF5;KMT2A;LARS2;LHX9;LRP5;LRRC4;MAML1;MEIS1;MGAT4A;MTA2;MYO18A;NAGLU;NCDN;NEK1;NXPH4;PCDH18;PCYT1B;PHF1;PHF6;PLEKHM1;PRKCQ;RBMS3;RTN1;SCN3B;SCN8A;SIPA1;SSBP2;TNXB;TSC22D3;WT1;XRCC1;ZADH2;ZFPM2;ZIC1;ZNF503;ZNF524;ZNF654
TGACAGNY_MEIS1_01	843	145	0.1708	0.4483	ACACA;AK2;ALDOC;ANKRD12;ANKS1B;APOO;ARHGAP33;ARL4C;ATXN7L2;BAZ1A;BRAF;CALD1;CAV3;CBX6;C15orf41;CDKN2B;CEP112;CEP57;CHMP1B;CLSTN2;CREBRF;CREBZF;CRISPLD1;CSPG4;DDX42;DHRS3;DLL4;DNAJC1;DPF3;DYSF;E2F8;EDA;EFNA4;EIF5A;ETV1;FAM193B;FASTKD2;FGF13;FLRT1;FLRT3;FXR1;FZD9;GAB2;GAD1;GIPR;GNAO1;GOLGA6L9;GOLGA8A;GPHN;HCFC2;HCN4;HDAC6;HMGCS1;HOXA2;HOXB2;HPS5;HUNK;ID1;ITPK1;KCNH2;KIFAP3;KLF5;LAMA3;LHX6;LHX9;LNPE…
GATA1_01	243	44	0.1708	0.4483	ACACA;ACLY;ATXN7L2;BMP7;CARMIL3;CLN5;DIXDC1;ERG28;FEZ2;FHL3;GADD45A;GDF6;GRID2;HOXB5;HSPA14;KLF2;LHX6;LHX9;LRRC4;MAGED2;MAK16;MAP3K3;MAPRE3;MOSMO;NCDN;NDST2;NFIA;NXPH4;PILRB;PLXNC1;POU2F1;POU3F1;PRDX5;PROX1;PTP4A3;RORA;SIPA1;SOBP;TNXB;UBE2H;VDAC2;VEZF1;ZDHHC24;ZIC1
CATTGTYY_SOX9_B1	363	66	0.1723	0.4509	ADAMTS6;AP1S2;ATL1;BCL2L1;BCL2L11;BMF;BRD8;CALD1;CDKN1A;CHST8;CNTF;DAB2IP;DCLK2;DDAH2;DPYSL5;EIF3A;ELOVL6;FGF9;FGFR1;FLI1;FOSL2;FOXA1;GNAO1;GPC2;GREB1;H3F3B;HAPLN2;HMGN3;HOXA2;JAKMIP2;LHX6;LOXL4;MAML1;MAPK3;MEIS1;MPZ;MYLK;MYO18A;NDRG2;NDST2;NIPAL2;NKX2-2;NT5C2;OLFM1;PCBP4;PCDH18;PHF6;PNRC1;PRKCH;PRKCQ;PTPN4;RAPH1;RBM14;RRM2;SCD;SERINC3;SPECC1;SUN2;SYTL2;TBL1XR1;TCF4;TPM3;TUBA1A;VCL;WEE1;ZNF664
RACTNNRTTTNC_UNKNOWN	128	23	0.1726	0.4509	ANP32E;C15orf41;CEP41;GPX1;HMBOX1;HOXA5;HSD17B4;LYSMD1;MARS;MED15;PAX6;PCYT2;PDLIM7;PI15;PNPLA6;PURA;RNF220;SGF29;SHKBP1;TRMT1L;TYRO3;ZNF568;ZNF569
HNF3ALPHA_Q6	208	39	0.1731	0.4512	ACACA;ATOH8;BAIAP2;CADM2;CALD1;CDKN1A;COL13A1;CSRNP3;FGF13;FGF9;GABARAPL1;GCNT2;GNAO1;GNAZ;HMCN1;HOXA11;ID1;LRP5;LUC7L;MGLL;NDST2;NEO1;NFIA;NR4A3;PDE4D;PLAG1;PRDX5;PUM2;PURA;SGK3;SNX25;TRIB1;TSHZ3;TYRO3;UHRF2;VASN;VGLL3;ZADH2;ZBTB37
YAATNANRNNNCAG_UNKNOWN	69	12	0.1742	0.4531	AARS2;AGAP3;AK9;AKR7A2;CALD1;CYP2E1;HIST1H2BD;HOXA2;NEK10;PDE1A;RAG1;SYT16
YRTCANNRCGC_UNKNOWN	64	14	0.1749	0.4531	CCDC25;DNAJA2;GNAO1;LEMD2;NCAM1;NCDN;PPP2CA;PTPN2;RNF38;TACC1;UBE2H;UCHL1;WDR81;ZBTB37
TGGNNNNNNKCCAR_UNKNOWN	430	72	0.1751	0.4531	ADAMTS7;ADGRG6;ARHGAP8;ARL13B;ARL4C;ASS1;CARMIL3;CAV3;CAVIN1;COLQ;CUEDC1;DAB2IP;DGKD;EDA;EIF2A;EMID1;FADS3;GNB1L;GNG12;GPRASP2;HBEGF;HBP1;IQCG;KANK2;KCNH2;KREMEN2;LOX;LRRC17;MAP3K14;MAPK3;MGAT4A;MTCH2;NEK1;NFIA;NFKBIA;NLN;NR1H3;NR2C2;PCBP4;PCK1;PCOLCE;PDLIM7;PIK3C3;PIK3R3;PLAT;PLXNB1;PNRC1;PPME1;RBM14;RTL10;RTN1;SCD;SEMA3C;SGTB;SIPA1;SLC22A17;SLC39A4;STXBP6;SULT1A1;SYT12;TBCB;TCN2;TIMM10B;TP53;TT…
KAT2A_TARGET_GENES	1006	149	0.1772	0.4559	AARS2;AGO3;AHCYL2;AKAP8L;ALDH7A1;ANKRD24;ANO10;APTX;ATF5;BBS1;BCAR3;BOLA1;BRF2;C14orf93;C19orf48;CALCOCO1;CALM1;CCDC88A;CCNG2;CCNL1;CDCA3;CHSY1;COPS2;CTNNB1;CUL9;CYCS;CYP51A1;DARS2;DCAKD;DDX39B;DDX47;DHDDS;DPH6;DPP8;DRAP1;DTWD1;EIF3D;EIF3E;ELAC1;FAM229B;FBXO31;FBXO36;GAA;GAS5;GDI2;GHET1;GSTCD;GTF2H3;GTF2H4;GUSB;HIST2H2AC;HIST1H2BD;H3F3B;HIST1H4B;HIST1H4D;HEXA;HNRNPDL;HP1BP3;HUS1;IFT20;IQCG;ISG20L…
ZNF548_TARGET_GENES	35	7	0.1773	0.4559	ATP6V0E2;CAMK2N1;CAPNS1;CLK3;MCCC2;NAXE;NBN
NFRKB_TARGET_GENES	1684	243	0.1774	0.4559	AARS2;ACYP2;ADAR;AKAP3;ALDOC;ANKRD10;ANP32E;ANXA2;APBB3;APTX;GPRASP2;ATF3;BAX;BBS1;BCCIP;BCKDK;BORCS7;BRD8;BRF2;BRWD1;C14orf93;C19orf48;C1RL;C2CD2L;C9orf64;CAB39L;CACYBP;CASP10;CCAR1;CCDC142;CCDC171;CCDC74A;CCDC86;CCDC88A;CCNG1;CCNG2;CCNL1;CCNL2;CCNT2;FGFR1OP;CLK1;CLN3;CNIH3;COQ3;CPEB2;CSTF3;CTDSP2;CTNNB1;CTTNBP2;CYREN;CYTH2;DARS2;DDX39B;DDX42;DDX55;DET1;DHFR2;DNAJC13;DNPH1;DTL;DTWD1;DUS3L;ECSIT;…
PU1_Q6	233	39	0.1788	0.4585	ADORA1;ARHGAP8;ASTN1;CBX8;CD101;CKB;DPP8;EIF3E;ESAM;ETV1;FAM110A;FOXA1;GRID2;IRF2BPL;JAKMIP2;JARID2;LAMA3;MAPK3;MED15;METTL8;MXD4;NEURL2;NR1H3;NR2C2;PAK1IP1;PATZ1;POU2F1;PTMS;RORA;SEC24B;SESN2;SLC27A3;SLC43A2;SPATA6;STAT6;TCN2;TCTA;TFB2M;VDAC2
SOX5_01	264	51	0.1802	0.4606	ALDH1A2;ANK2;ATRNL1;BMT2;CTNNB1;DHRS3;E2F1;EPHB3;ERBB4;FAM117B;FGF9;FMNL3;FOSL2;H3F3B;HAPLN2;HBP1;HESX1;HOXA2;HOXB5;ID1;MAPK3;MARK1;MRC2;MYLK;NANOS1;NCAM1;NFIA;NPTX2;NR2C2;PRSS12;PUM1;PURA;RARB;RELT;RFX3;RHOBTB1;RHOV;ROGDI;SALL3;SATB2;SEMA3A;SERINC3;SLC35B1;TBL1XR1;TCF4;TP53;TSC22D3;TUBB4A;ZADH2;ZBTB8OS;ZFYVE1
SP1_Q2_01	249	45	0.1804	0.4606	ACLY;ANKRD12;ASB7;BCL6;BCL9L;C2CD2L;CADM2;CBLN1;CDH2;CDH3;CHKA;DET1;DUSP15;EGLN2;FAM117B;FLVCR2;HCN4;INA;KANSL1L;KLF13;LOXL4;MAP4K2;MSANTD2;MXD4;NDUFA4L2;NXPH3;NXPH4;PCGF2;PHLDA3;PIAS3;PITPNA;PPFIA2;PRMT1;PTPN2;RELB;RHOG;RNF24;SESN2;SIPA1;TAL1;TBCB;TIPRL;VAMP2;WDR81;ZFP36
SP1_01	238	43	0.182	0.4631	ACLY;BCL6;BCL9L;BRMS1L;BZW2;C1orf54;CADM2;COL13A1;DLL4;EDA;EGLN2;EIF5A;GAD1;GAP43;JMJD6;KANK2;KDM3A;LRRC4;LRRC8D;MAGED1;MAGED2;NAGK;NDST2;NFKBIA;NXPH3;PDLIM7;PIAS3;PIGV;PORCN;POU2F1;PPFIA2;PUSL1;RNF24;SERINC2;SESN2;SNCB;SPATA6;SRSF7;TAL1;TRPM4;VEZF1;ZBTB8OS;ZFP36
PPARA_01	37	8	0.1822	0.4631	BICC1;CALCOCO1;C15orf41;CDK16;DNAJA2;ETFB;KLF5;PRDM16
NFY_01	259	42	0.1828	0.4634	ACACA;ACTB;ACYP1;ARL17A;ASB7;CDH1;CYP39A1;DPF3;ERG28;FAM117B;FDPS;FRMD8;GPR50;H3F3B;HOXB13;HSCB;JARID2;KDM3A;KLF11;LIMD2;LRRC20;MROH8;NCAM1;NPTX2;PCNT;PCYT2;PIK3R3;PLK1;PNRC1;RGS3;SESN2;SLC25A35;SLC43A2;SLIT3;TM7SF2;TMEM129;TSC22D1;TXNIP;UBALD2;WASF2;XPO1;ZNF524
ZNF577_TARGET_GENES	436	68	0.1839	0.465	ACACA;ACAD11;ADA;AL035530.2;APLP1;ARHGEF3;ARVCF;BCAR3;BORCS6;BRWD1;CLK4;CLN3;CLN5;CYB5B;DRAP1;EIF3D;EPPK1;FAM117B;FBXO31;FBXO33;GABPB2;GDI2;GNAS-AS1;GRN;GSN;GSTO2;GUSBP11;HIST2H2AB;HAPLN2;HEXA;HMGN3;INKA2;ITGA7;JMJD6;KCNN1;KRT8;LGMN;LIPA;LUZP1;MDC1;MED21;MKKS;MRPL39;NOL6;P3H2;PAK5;PTPN2;PYCR3;FSBP;RORA;RSPH3;SCN3B;SH2B3;SLC24A1;SLC25A21;SNTB2;ST7;TBL2;TMEM177;TUBA1B;VGLL3;ZBTB7C;ZNF219;ZNF395;ZNF…
AAANWWTGC_UNKNOWN	194	37	0.1843	0.465	ACTB;ANK2;ATP2B4;BCL6;CALM1;DPYSL5;DUSP1;EFNA5;FAM78A;HOXA2;HOXB2;LOX;LOXL4;MAN2A2;MAPK3;MEIS1;MGLL;MYLK;NTN1;OLFM1;PATZ1;PAX6;PIK3R3;POU2F1;PPFIA2;PPP3CC;PRDM16;PRPF4B;RORA;SALL3;SATB2;SESN2;SKIL;SNX25;SORT1;ZHX3;ZW10
ZNF595_TARGET_GENES	84	14	0.1852	0.4662	CCNL1;CDH1;CKB;EIF2B3;GSTCD;GSTK1;HACD3;PEX3;PLEKHG1;REX1BD;SLC24A1;SLC39A11;TATDN3;ZFP69B
CREB_Q4	272	45	0.1856	0.4662	ANK2;ATF3;BRAF;C12orf66;CBX8;CEP57;CHMP2A;CSTF3;CXCL16;DAAM2;DNAJC9;DPH3;DUSP1;EIF1;FBXL2;FGF9;FOS;FOSB;ID1;ING4;IRF2BPL;ITFG2;JAG1;KIF17;KLF13;MYRF;NFKBID;NPTX1;NR4A3;OGDH;PNRC1;RELB;RNF44;RPS29;SDHB;SLC25A37;SPATA7;SSTR2;TIPRL;TRIB1;TSC22D3;UBA52;ZADH2;ZBTB20;ZC3H10
NFE2L1_TARGET_GENES	1639	240	0.1868	0.4672	ABCB8;ABCC8;ACADL;ACAP3;ACOX1;ACTB;ACTR8;ADM;ADNP2;AHCYL1;AKAP8;ANKRD13D;ANKRD18A;ANP32E;AP4B1;APOLD1;ARHGEF37;ARL13B;ARRDC1;ASXL1;ATF3;ATP5F1B;ATP6AP1L;BANP;BBS1;BCLAF1;BIN1;BOLA1;BRF2;C14orf93;C19orf48;C1orf216;C3orf52;C9orf85;CACYBP;CBR4;CCDC124;CCDC171;CCDC25;CCNL1;CDCA3;CDKN2B-AS1;CEP112;CHMP4C;CIRBP;CLIP4;CLK1;CLN3;COX14;COX20;COX7A2L;CREBZF;CRPPA;CSKMT;CTDSPL2;DCAF6;DCAKD;DDB2;DDX42;DET1;D…
ID2_TARGET_GENES	962	142	0.1869	0.4672	ABCC8;ADCY6;AGAP3;AGO3;AMACR;APBB3;ARHGEF10;ARMC2;ARNTL2;ARRDC4;ASCC3;ASL;ASNS;ATP2B4;ATP6V0E2;AXIN1;C16orf87;CCDC125;CCDC189;CCHCR1;CCNT2;CDC14A;CDCA8;CCDC84;CIC;CISD3;CLN5;CNIH3;CNNM3;CREBRF;CREBZF;CTDSPL2;CUEDC1;CYB5B;DCAF6;DIABLO;DTNB;DTWD1;EFNA4;EIF2A;EIF3L;FBXO2;FBXO30;FEZ2;FLVCR2;GADD45A;GDAP1;GET1;GTF2H3;HELQ;HEXA;HILPDA;HINFP;HSD17B4;HSD17B6;HSPA14;IDH1;INKA2;JRKL;LINC-PINT;LLGL2;MAP1A;M…
FOXF1_TARGET_GENES	4	2	0.1872	0.4672	ASB7;KIF6
FOX_Q2	211	40	0.1888	0.4692	ACACA;ATOH8;CDKN1A;CEBPA-DT;COL13A1;EFEMP1;FGF13;GABARAPL1;GCNT2;GNAO1;HESX1;HMCN1;HOXA11;IRS4;MGLL;NCAM1;NCDN;NECTIN1;NEO1;NFIA;NR4A3;NTN1;PLAG1;PRDX5;PRICKLE2;PURA;RFX3;RORA;RPS6KA5;SCUBE3;SLIT3;SPATA18;TAPT1;TSHZ3;UHRF2;VASN;VGLL3;ZADH2;ZBTB20;ZBTB37
ZNF774_TARGET_GENES	8	2	0.1889	0.4692	PLK1;ZNF581
SRCAP_TARGET_GENES	425	68	0.1904	0.472	ADAMTSL4;ADNP2;AHCYL2;ANLN;ASXL1;ATF3;BABAM2;CAMK4;CCM2;FGFR1OP;C3orf67;COL27A1;CUL9;DCPS;DDHD2;ELOVL7;ENTPD5;FAT4;G6PD;GNPTAB;HECTD3;IFT140;IL18R1;IL6R;IQCG;KLHL28;LLGL2;MATR3;MYOF;NR1D2;NR1H3;OBSL1;OSBPL10;PARP6;PARVB;PAX6;PDZRN3;PHLDA1;PHLDB2;PHLPP2;PHOSPHO2;PHPT1;PRMT1;PTPN4;RAG1;RDM1;REXO2;RSAD1;SEMA4A;SIL1;SMOC1;SMPD1;SNAPC5;SPAG4;SPHK2;SRGAP3;SSBP2;STK10;STK36;TESK1;TMBIM1;TRIM69;TTK;WDR61…
EGR2_01	198	37	0.1912	0.4729	AHNAK;AK2;ANKH;ATL1;BCL6;COL26A1;CREBRF;CSTF3;DLK2;EPHB3;GUCY1A2;HNRNPDL;HRK;KLF4;KLF5;KREMEN2;L1CAM;MAN2A2;MAP1A;MAP3K3;MRC2;NDUFA4L2;NKX2-2;NOP53;PCOLCE;PKD1;PLXNC1;PRKCE;PTGES;RASSF7;RHBDL3;RUNX1;SIRT1;SMYD5;SUMO2;SUN2;SYVN1
GATA1_05	280	48	0.1945	0.4799	ADGRG6;AMOT;ARHGEF10L;ARHGEF37;BMP7;CACNA2D3;CASZ1;CDH2;COL4A3;COL4A4;CSRNP3;EGFL7;ETV1;FAM117A;FLI1;FOXA1;FSIP2;GNB1L;GPX1;HESX1;HOXA11;ITGA2B;KCNS3;KLF5;LHX6;NDUFA4L2;NECTIN1;NEO1;NR5A2;PI15;PIGV;PIK3R3;PPP1R16A;PUM2;RARB;RTL10;SAMD11;SEMA4D;SERTAD4;SOBP;SYNE2;SYT16;TSC22D3;TYRO3;ZBTB20;ZBTB7A;ZFPM2;ZIC1
GUCY1B1_TARGET_GENES	599	89	0.1956	0.4799	ADNP2;AHDC1;ALDH4A1;ANK2;ANKRD12;APOO;ARPC4-TTLL3;ASB7;BAX;BCAR3;BCL6;BRF2;BZW2;CDCA3;CDK16;CLCN6;CLN3;COPS7A;CUEDC1;CYCS;DGAT2;DNAAF3;DNAJC13;DYM;EEF1D;EFHC1;EIF3D;FAM229B;FBXO31;FBXO33;FDFT1;FOS;FRAT1;FRAT2;G6PC3;GABARAPL1;GALNS;GHET1;GLA;GRN;GSDME;GTPBP6;GUSB;HEXA;HPS5;IFT122;ILF3-DT;ITGA7;JRKL;KLHL12;KLHL21;LSG1;MAP4K1;MCRIP2;MED16;MROH8;NEURL2;NOCT;NOL6;NSMCE2;PAXIP1;PHRF1;PIK3R3;PREPL;PRKCE…
EPC1_TARGET_GENES	205	32	0.1963	0.4799	AHNAK;AP4B1;ASNS;BRWD1;C12orf66;CALM3;CCDC86;CCDC88A;DDX42;EIF3E;EIF5A;F12;G6PC3;GATC;GFER;GNAS-AS1;GUSB;LYSMD1;MDN1;MIPEP;MRPL4;MTHFD1L;NME1;PDAP1;PEMT;PRMT1;REX1BD;SNHG7;SUPV3L1;UBA52;USP3;ZGPAT
MYB_Q3	249	45	0.1964	0.4799	AHNAK;ANKZF1;ARHGEF6;ARL4C;ASB7;CADM2;CCDC171;CDCA3;CNTF;CRISPLD1;FLI1;GPHN;HEBP1;HOXA11;KLF5;LAMA3;LHX6;LNPEP;MBD6;MGLL;MXD3;NDUFC1;PCSK1N;PDAP1;PIK3R3;PLXNC1;PPP4R4;PRDM16;PREB;PTMS;RFX3;RGS2;SCN3B;SESN2;SHKBP1;SLC16A6;SORT1;SSBP2;TAF5;TP53I13;TSC22D1;UBE2H;WDR81;WIPI1;XPO1
STAT1_03	251	42	0.1964	0.4799	ALKBH8;ARL4C;BCLAF1;CHMP2A;CREBRF;CTDSPL2;DDX47;DNAJA2;ELOVL6;GFI1;HMBOX1;HOXB2;HSD11B1L;HSD17B4;IRF1;LRFN4;LRP5;LYSMD1;MARS;MED15;MICOS13;MIR17HG;NXPH4;PAX6;PCYT2;PDE4D;PPP2R2C;PREPL;PRR11;RAPH1;RHOG;RNF220;SCN2B;SH2B3;SHKBP1;STX16;STX6;SYNE1;TJAP1;VEZF1;ZNF568;ZNF569
ETS2_B	278	48	0.1966	0.4799	ARHGAP4;ARHGEF6;ATOH8;BZW2;CHMP1B;CKB;CUEDC1;DAB2IP;DIXDC1;DPP3;EIF5A;ESAM;FAM110A;FGFR4;FLI1;GCNT2;GNB1L;LIMD2;LRP5;MAP4K1;MEIS2;NIPAL2;OLFM1;PAX6;PCDH1;RGS12;RGS3;RHOV;RLIM;RTL10;S100A10;SCN2A;SIPA1;SLC39A11;SLC43A2;SPARC;SPATA6;TAF5;TSC22D3;TYRO3;USP3;VCL;VDAC2;WDR81;WNT9A;ZBTB7A;ZNF143;ZNF276
POU6F1_01	237	42	0.1971	0.48	BAZ1A;CACNA2D3;CASZ1;CBLN1;CBX6;CDAN1;COMMD10;CSRNP3;DUSP1;EFEMP1;ETV1;FBXO32;FGF13;GMPR;GNB1L;GTPBP1;HOXA11;HOXA2;HOXA5;HOXB4;MEIS1;MEIS2;NCAM1;PANK4;PCDH18;PCMTD1;PLAG1;POU2F1;PRICKLE2;RFX3;RHOBTB1;RILP;RORA;RTL10;SHKBP1;SKIL;SOBP;STK32C;TMIE;VGLL3;ZBTB20;ZFPM2
HFH8_01	205	37	0.198	0.4813	ASXL1;ATOH8;ATXN7L2;BRCA2;CBX6;CDAN1;CLN5;COL13A1;CREBRF;CTDSPL2;DUSP1;ETV1;FLI1;FLRT3;HESX1;HMCN1;HMGN3;HOXA11;IRS4;LYPD1;MGLL;NIN;POU2F1;PURA;RORA;RUNX1;SH3BGRL3;SLC16A6;SLIT3;SNCB;TSPYL2;TSPYL4;UBE2H;USP3;ZBTB37;ZFYVE1;ZKSCAN5
ZA_UNIPROT_Q9UM89_UNREVIEWED_TARGET_GENES	54	11	0.1987	0.4818	ANKRD29;CLK3;DCLK2;EIF3A;GKAP1;HNRNPU;HSD11B1L;MTHFD1L;NT5C2;RPS15A;TSPAN10
ZNF16_TARGET_GENES	72	12	0.1993	0.4822	ARHGEF10L;CELF5;DAB2IP;GIPR;KANK2;KCNN1;MARK4;NOP53;PPP1R3F;SAMD4B;TFEB;TRIM45
SVIL_TARGET_GENES	13	3	0.2	0.4824	LRSAM1;MBD6;MPND
ATF5_TARGET_GENES	402	63	0.2004	0.4824	ACYP2;AK2;AKAP3;APTX;ARPC4-TTLL3;BZW2;CACYBP;CASD1;CCDC151;CCDC84;CRYBG1;CYP51A1;DCAKD;DYM;EFCAB14;FEZ2;GAS5;GET1;HIST3H2A;HIST1H2BD;HIST3H2BB;HIST1H4C;HSPH1;KDM3A;LINC-PINT;LNCTAM34A;LNPEP;LSG1;MED16;MEIS2;METTL5;MICU1;MORF4L2;MVB12A;MYOF;NCAPD2;NCEH1;NFS1;NHP2;NLN;NOP10;NUCKS1;OGDH;PAPSS2;PPFIBP2;PRMT9;PWWP3A;FSBP;RBIS;RGS20;RPS15A;RSL24D1;SEL1L;SELENOW;SLC41A2;SLC7A6;SRBD1;SRI;ST7;TRIM41;TTC9C…
GGAANCGGAANY_UNKNOWN	110	17	0.2007	0.4824	CHMP2A;DDX55;HSPH1;MAP4K1;MTA2;PARVA;PCED1A;PDAP1;PGS1;RPL38;RRAS;STK36;TFB2M;TMEM38A;UBA52;VTA1;ZNF597
STAT5A_02	139	26	0.2011	0.4824	ANKZF1;ASXL1;ATOH8;BCL2L1;BCL6;CREBRF;ERBB4;FOS;GRID2;GSN;HOXA11;IPO11;KIAA0825;KLF4;LHX6;NR4A3;PATZ1;PILRB;PTPN21;RBM14;RUNX1;SCN2A;SOCS2;SPTBN2;SREBF1;TAL1
ZC3H11A_TARGET_GENES	540	81	0.2031	0.486	ACOT13;AL035530.2;ATF3;BBS1;CASD1;CCDC69;CCDC88A;CHMP2A;CLK1;CLK3;COPS2;CTNNB1;CYTH2;DDX55;DRAP1;DTWD1;ELP1;ERLIN2;EXD3;GATC;GEMIN5;GSTCD;HECA;HELQ;HERC3;HINT3;HMGXB3;HSD3B7;HUS1;ILF3-DT;JARID2;LIPA;MAPK8IP3;MARK4;MED15;MRPL39;MRPL55;MRPS18C;MVK;NADK2;NFKBIL1;NME1;NOXA1;NR1H3;PANK4;PARP1;PDE4A;PEMT;PEX3;PLEKHG4;PPIL2;PRAME;PRDX5;PSME3;RFXANK;RNF168;RPS20;RSPH3;SEMA3B;SLC37A4;SNHG32;STX16;TATDN3;T…
RYTTCCTG_ETS2_B	1104	171	0.2044	0.4875	ACAP3;ACTB;ADAMTS7;ADAMTSL3;AGAP2;AK8;ALS2CL;APOLD1;ARHGAP4;ARL4C;ARSG;ATOH8;ATP2B4;BABAM2;BCL6;BCL9L;BIN1;BMP2;BMP7;BORCS6;BRAF;C20orf204;C2CD2L;C5orf22;C6orf136;CALCOCO1;CALD1;CCDC88A;CD101;CDKN1A;CHMP1B;CNTF;COLEC11;COLQ;CRACR2B;CUEDC1;CXADR;DAB2IP;DDIT4;DEF6;DGKH;DHCR24;DIXDC1;DLL4;DNAJA2;DPP3;DRP2;DZIP1;EGFL7;EIF5A;ELK4;ESAM;ESPNL;ETNK1;FAM110A;FAM78A;FCHO1;FGFR4;FIBP;FLNB;FOXRED1;GAB2;GCNT2…
HOXA1_TARGET_GENES	996	146	0.2045	0.4875	ABCG2;ACAT2;ACOT13;ACTR8;ALDH1A2;ANLN;APTX;ARL6;ASMTL;ASNSD1;ASXL1;ATRIP;BBS4;BOLA1;C1orf226;C1orf74;C7orf50;CCDC150;CCDC86;CD72;CDC73;CDCA8;CDKN2D;CFAP410;CLN3;COPS8;COX20;DCAKD;DDX39B;DDX55;DHDDS;DNAH6;DPH3;DYM;ECSIT;ERG28;ERI2;ERLIN2;FCSK;FDXACB1;FDXR;FNIP1;FUZ;GAS2L3;GATC;GPAM;GTF2H3;GUSBP11;HDAC6;HMBOX1;HMGCR;HP1BP3;HPS5;HSD17B4;IFT122;IFT20;IGSF9;ING4;IPO11;ISG20L2;KCTD2;KIAA0825;KLC4;KLHL2…
NCOA2_TARGET_GENES	428	64	0.205	0.4875	ACACA;ACYP1;AHCYL2;ATP6AP1L;BABAM2;BAIAP2;BCAR3;BMF;C19orf48;COX7A2L;CTTNBP2;CUEDC1;CXCL16;DDX39B;DPH6;DRAP1;DYNC1LI2;EEF1D;GPX3;GSN;HUS1;IQCG;JARID2;KLF13;LGALS3BP;LYAR;LYSMD1;MFSD6;MRPL28;MSANTD2;NCEH1;NIPAL2;NT5C2;OGFRL1;PAK1IP1;PCBD2;PDAP1;PIAS3;PNO1;PTGES2;RAB39B;RBKS;RBMS3;RHOBTB2;RPS29;S100A10;SLC19A2;SLC1A3;SLC35B1;SLC40A1;SNHG32;ST3GAL1;SUPV3L1;TIGD5;TM9SF1;TMEM218;TXNIP;UBALD2;VDAC2;XPN…
DIDO1_TARGET_GENES	1469	211	0.2055	0.4877	AARS2;ABCB8;ACAD11;ACCS;ADAR;ADPRM;ADSSL1;AK9;AKAP3;ANXA2;APTX;ATP2B4;ATP5MC3;ATP6V1G2;AUP1;BANP;BBS1;BBS5;BORCS7;BRF2;BRWD1;C1orf74;C1QL4;C2CD2L;C7orf50;C9orf85;CACYBP;CALCOCO1;CALM3;CCDC124;CCDC142;CCDC151;CCDC86;CCNL2;CFAP410;CHML;CHMP1B;CHTF8;CLK3;CLN3;CNIH3;COPS8;COQ3;COX7A2L;CTNNB1;CYREN;DDX55;DHDDS;DHODH;DIABLO;DNAJC1;DTL;WDR34;ECSIT;EIF2A;EIF3E;EIF5A;ERLIN2;FAM114A2;FAM117A;FAM162A;FAM50B…
CATRRAGC_UNKNOWN	138	26	0.2088	0.4945	ALDOC;ANKZF1;CARMIL3;CLN5;COL11A2;DHRS11;DPP8;EFNA5;FSBP;GADD45A;HCN4;HOXA11;HOXB5;JARID2;KCNH2;MIR17HG;MPP3;PAX6;PCGF2;PCYT1B;PLXNB1;REX1BD;RUNX1;SOBP;ZNF276;ZNF654
ALPHACP1_01	262	43	0.2093	0.4946	ACACA;ADNP2;ANKRD49;ASB7;BRWD1;CALD1;CCDC151;CCNG2;CDCA3;CDH1;DBI;DHCR24;ELP6;ERG28;FAM117A;FDPS;FLRT3;H3F3B;HOXA2;HSCB;ICAM5;JARID2;LPCAT3;LRCH4;MEIS1;MIEF2;MORN4;NID2;PNRC1;PRKCZ;PRR11;RBM4;SESN2;SLC25A10;SLC25A35;SLIT3;SORT1;SP2;THG1L;TSC22D3;WASF2;XPO1;ZNF524
EGR_Q6	281	51	0.2111	0.4977	ABCB6;ANP32E;ASB1;BCL2L11;C2CD2L;CBLN1;CDC73;CDH2;COL27A1;DET1;DLL4;FBXO36;GAD1;GPHN;HCN4;HSPA4;ICAM5;INA;INSM1;IRF2BPL;ISG20L2;KLF13;MAP1A;MATR3;MGLL;MID1IP1;MIR17HG;MORF4L2;MTA2;NAT8L;NKX2-2;NTN3;PARP6;PDE10A;PIAS3;PITPNA;PTMS;RELB;RHOG;RNF24;RNF44;SAMD10;SIPA1;SLC22A17;TENT5C;TGFB1I1;UBE2M;VAMP2;WDR81;YWHAG;ZFP36
AHRARNT_01	141	27	0.2136	0.5006	ATXN7L2;CCR10;CNTNAP1;CREBZF;DLL4;GNAO1;HOXA5;INSM1;JAG1;JAZF1;KAZALD1;MAGED2;NAGLU;PAX6;PCDH1;PHF1;PHPT1;RUNX1;SESN2;SHC1;SOBP;SYT12;TACC1;TMEM53;VEZF1;XPO6;ZBTB20
ZSCAN5B_TARGET_GENES	61	10	0.2136	0.5006	BCAR3;FBXO31;GHET1;GSTA4;MCRIP2;MED16;RPS29;SLC27A4;SMARCC2;TRIM41
TST1_01	258	45	0.2136	0.5006	ACACA;ARRDC3;BMF;BORCS6;CACNA2D3;CCNF;CDK14;CREBZF;CSTF3;CXADR;EPHB3;FAM117A;FLRT3;GNB1L;GPX1;H3F3B;HOXA5;JARID2;JAZF1;KLF5;MGLL;NR4A3;NXPH4;PAX6;PCDH18;PDE1A;PDE4B;PIK3R3;PLCG2;PORCN;PRDX5;PTMS;PURA;RFX3;RNF14;RTL10;RTN1;SLC24A1;SLC27A4;SLC43A2;SMOC1;SOBP;TSC22D1;ZBTB37;ZIC1
ZNF560_TARGET_GENES	45	9	0.2166	0.5052	ADA;HAPLN2;LINC-PINT;LTBP2;MED21;NAA16;NOL6;OLFM2;PHPT1
SNACANNNYSYAGA_UNKNOWN	94	17	0.2168	0.5052	ATXN7L2;CALCOCO1;CCDC25;COX14;DCAKD;DYM;FAM78A;HMBOX1;JARID2;LRRC29;MVB12A;SESN2;STK10;TMEM127;UBE2H;WNT9A;ZNF569
NFE2_01	271	44	0.2171	0.5052	ABCB6;ALS2CL;ANXA7;ARHGAP8;ASS1;ATL1;ATXN7L2;CDKN1A;DRP2;ENO1;FBXO2;FGF9;FHL3;GAA;GAB2;GABARAPL1;GADD45A;GSTP1;HOXA11;HS6ST2;IPO11;JAZF1;LRP1B;MAP1A;NCDN;NRIP3;PAK5;PPP2CA;PPP2R2C;REXO2;RHOG;RTN4RL2;SCUBE3;SLC16A6;SLC22A18;SNCB;SNCG;SYT2;TNXB;TUBA1C;VEZF1;WDR81;YWHAG;ZBTB37
GGGNNTTTCC_NFKB_Q6_01	133	25	0.2174	0.5052	ALG6;CALCOCO1;CCR10;CNTF;CNTNAP1;ENO3;ETV1;FAM117A;FHL3;HIVEP1;JAK3;KCNS3;MAML2;NFKBIA;PFN1;PLXNB1;PTGES;RELB;SH2B3;STAT6;TP53;TPM3;TUBA1A;UBE2H;UBE2M
CTGCAGY_UNKNOWN	768	132	0.2203	0.5101	ADAMTS2;AGAP1;AK8;ALCAM;ARMC7;ARRDC3;ATP2B4;AXIN2;BCL9L;BEX3;BSPRY;CADM2;CALM1;CALM3;CARMIL3;CASP10;CBLN1;CBX8;CCDC78;CCNE2;CCNYL1;CD72;CDH2;CHST8;CITED1;COL11A2;CSRNP3;DDX42;DEF6;DIABLO;DYNC1LI2;EDA;ENHO;ERLIN2;ETV1;FAM78A;FBXO9;FGF13;FGF9;FGFR1;FGFR4;FHL3;FLI1;FLRT3;FOS;GAB2;GALK1;GMPR;GPHN;GTPBP1;HACD3;HNRNPDL;HOXA2;IFFO1;IRF2BPL;ITGA7;JARID2;KCNH2;KCNS3;KIF17;KLHL28;L1CAM;LHX4;LRP1B;LRP5;LUC7…
POU1F1_Q6	236	41	0.2209	0.5101	ATRNL1;BCAR3;BZW2;C15orf41;COMMD10;FGF9;FLRT3;GAP43;GTPBP1;HESX1;HIVEP1;HOXA5;HOXB5;JAG1;JAKMIP2;MEIS2;MSANTD2;PIAS1;PIK3R3;POU2F1;PRDX5;PRKCH;PURA;RLIM;ROGDI;RORA;RUNX1;SALL3;SKIL;SPRYD3;STK32C;SUGP2;SYT12;SYT16;TMIE;TRMT1L;TYRO3;VGLL4;WNT11;ZIC1;ZMIZ1
YY1_01	250	44	0.2209	0.5101	AKAP8L;BEX3;CACNA2D3;CALD1;CCDC25;CTDSP1;CXADR;DDX39B;WDR34;ECEL1;FAM117A;FAM193B;FHL3;FLRT3;FOS;FSIP2;ID1;ING4;KLHL23;LHX9;MATR3;NAT8L;NCDN;NLN;NR2C2;PCBP4;PCYT2;PDE4D;PEX7;PHF6;PLAG1;PLXNB1;RALGDS;RGS12;RNF44;SGTB;SOBP;TAZ;TCF4;TCTA;TPM3;YPEL3;ZADH2;ZNF654
MCM3_TARGET_GENES	178	29	0.2223	0.5123	AC002310.1;C2CD2L;CAMLG;CCDC124;CCDC151;CLK1;DARS2;DEDD;WDR34;ECH1;FAM117A;FBXO31;GAP43;HMOX1;LEMD2;NELFA;NOP53;OBSL1;PFKFB4;PNPLA6;PREPL;RNF220;SNX16;SPHK2;TGM2;USP31;XPO6;ZNF524;ZNF614
TCCATTKW_UNKNOWN	239	43	0.2242	0.5155	ASB7;BCL2L1;BMP2;BZW2;CACNA2D3;CALD1;CAMLG;CCDC88A;CCNT2;CXADR;ECEL1;ENHO;FAXC;FGFR1;FHL3;FSIP2;GNAO1;HIVEP1;IGFBP4;JAKMIP2;JARID2;LRP5;LRRTM4;MATR3;MYO18A;NDST2;NOB1;NOL4L;NR2C2;NR4A3;NUCKS1;OLFM1;PLAG1;PLXNB1;RFX3;SCUBE3;SHANK2;SIPA1;SOBP;STX6;TACC1;TPM3;ZNF664
AREB6_01	271	45	0.2253	0.516	ARRDC3;BCL9L;BMF;CADM2;CCDC120;DLL4;EIF5;ENHO;FLNB;FOS;GAD1;HES7;HOXD8;HPCAL4;HS6ST3;IGSF9B;IQGAP2;KREMEN2;KRT8;LLGL2;LRCH4;LRFN4;MICAL2;NTPCR;NXPH4;OLFML2A;PHF21B;PLAG1;POLR1D;PROX1;PURA;RNF38;RTN1;SIPA1;SLC16A6;SRSF7;STK35;STX1A;SYT3;TMEM38A;TRIB1;TTC39B;ZBTB37;ZC3H10;ZIC1
ZNF175_TARGET_GENES	705	109	0.2254	0.516	ACSL6;ACTB;AHCYL2;AHNAK;ALG6;ALKBH8;ANKZF1;ANO10;APH1B;ARHGAP24;ARRDC3;ATF3;ATP2B4;B3GNT5;BANP;BIN1;BRWD1;C1orf74;C2CD2L;CALCOCO1;CALM3;CAPN15;CCAR1;CCDC124;CCDC25;CCDC88A;CCNL1;CDCA3;CPEB2;CSTF3;CTTNBP2;DIXDC1;FKBP8;GAB2;GALM;GFER;GTF2H4;HDAC6;HMBOX1;IFT20;IGF1R;IL1R1;IMPACT;ING4;JAM2;KMT5A;KNTC1;LEMD2;LUC7L;LYSMD1;MAK16;MAN2A2;MARCH2;MARS;MKKS;MPND;MPV17L2;MTR;MXD1;NADK2;NAGLU;NDUFS2;NMRAL1;NPE…
MYB_Q6	255	43	0.2261	0.516	AK2;ANK2;ARHGEF6;CDCA3;CDK14;CNTF;CRISPLD1;FBXL2;FLI1;GABPB2;GCNT2;HOXB4;HOXB5;IGFBP4;JARID2;KLF5;KMT2A;KMT5A;LNPEP;LRCH4;MBD6;MGLL;MICAL2;MSN;MYO18A;NOL4L;PCSK1N;PPP4R4;PREB;RHOV;SHKBP1;SLC16A6;SLC39A4;SOBP;SOCS2;SSBP2;SYNPO;SYVN1;TCTA;TP53I13;UBE2H;WDR81;YPEL1
AACTTT_UNKNOWN	1909	323	0.2263	0.516	ACSF2;ACTB;ADAMTS2;ADAMTS6;ADAMTSL3;ADCY6;ADGRV1;ADM;AFF2;AGO2;ALCAM;ALX4;ANKRD36B;ANKS1B;AP1S2;ARAP2;ARRDC3;ARVCF;ASTN1;ATF3;ATP2B4;ATP5MC3;ATXN7L2;AXIN2;BCAR3;BCHE;BCL6;BCL9L;BMF;C9orf85;CA12;CACNA2D3;CALD1;CALM1;CALM3;CAPS;CASZ1;CBX8;CCDC88A;CD72;CDC73;CDH1;C15orf41;CDS1;CFHR3;CHST8;CIC;CITED1;CLSTN2;CNTF;COL13A1;COL27A1;COL3A1;COPG2;CPEB2;KIAA1211L;CREBZF;CSNK2A2;CSRNP3;CTDSP1;CTNNB1;CYP26A1;…
TGIF_01	253	44	0.2284	0.5188	ALDOC;ANKRD12;ANKS1B;APOO;ARL4C;C15orf41;CDKN2B;CEP57;CLSTN2;CREBZF;DDIT4;DPF3;DYSF;FZD9;GAB2;GOLGA6L9;GOLGA8A;GPHN;HCFC2;HOXA2;HOXB2;KCNH2;LPCAT3;LRCH4;METTL8;MOSMO;NR4A3;NXPH4;PCBP4;PIK3R3;PSME3;RAMP2;RFX3;RNF14;RNF152;SAMD1;SCUBE3;SLC16A6;SORT1;TAF5;TGFBR1;TUBB4A;UBE3D;UNC79
MMEF2_Q6	269	45	0.2284	0.5188	ARL4C;BCL6;BCL9L;BZW2;CACNA2D3;CDK14;COL11A2;COLQ;CSNK1E;DHRS3;DMPK;DNAJA2;E2F8;EBLN2;FGF13;FGF9;FLRT3;FXR1;HIBADH;HOXA11;HOXD8;HSPB1;KLF2;LHX9;LUC7L;LUZP1;MAFA;NANOS1;NRP2;POU2F1;PRKCQ;RBM12B;RFX3;RHOBTB1;RTN1;SALL3;SEMA3A;SH3BGRL3;SOBP;TCTA;TENT5A;TYRO3;WDR81;WIPI1;YPEL5
CYTAGCAAY_UNKNOWN	150	26	0.2323	0.5266	APOO;ASB7;CBX6;CCNG2;CDC14A;CNTF;CPD;DNAJC1;FOSB;HMGCS1;KIF6;MRPL10;MXD4;NKX2-2;PDE1A;POLR3H;PPP1R32;RBM14;RHOBTB2;SCN2A;SPATA18;SPATA7;TMEM53;TSC22D1;TTC25;XRCC1
EMX1_TARGET_GENES	199	33	0.2329	0.5269	AKAP3;ARPC4-TTLL3;ARRDC3;BABAM2;BCL6;BZW2;CALM3;DNAAF3;E2F7;EPB41L2;ERAP1;FEZ2;HMGCR;INAVA;KLF5;LSG1;MAST4;MCCC2;NET1;NIN;PIF1;PIK3R3;PLGRKT;PRMT1;SCFD1;SEMA3C;SIRT4;SRI;SYVN1;USP3;VTA1;WASF2;ZBTB24
PRMT5_TARGET_GENES	76	13	0.2337	0.5273	ADAMTS6;DDAH2;FEZ2;HIST1H4C;KMT5C;MICAL2;NOL4L;PGK1;PHF1;PRKCH;TPST2;ZBTB38;ZC3H10
IRF5_TARGET_GENES	733	106	0.234	0.5273	AC020928.1;ACAD11;ACCS;AKAP1;AKAP3;ANP32E;APBB3;ARHGAP31;ASB1;ASNS;ASXL1;ATP6AP1L;BABAM2;BANP;C19orf48;C1orf74;CDC73;CDCA8;CIRBP;COX7A2L;CREBZF;DCAF6;DDHD2;DDX39B;DHFR2;DHRS7;DPH6;WDR34;DZIP3;EFHC1;EIF5;ELL3;FARSB;FASTKD2;GPATCH3;GSDMB;GSTCD;HCCS;HECTD3;HELQ;HMBOX1;HSPA4;HSPA8;HSPH1;HYLS1;IFI27L2;INKA2;IQCG;ITGA4;KLC4;KLHL23;LDLRAD4;LGMN;LRSAM1;MAK16;MALT1;MATR3;MCRIP2;MED21;MICOS10;NBL1;MRPS18C;…
AAAYWAACM_HFH4_01	259	47	0.2353	0.5291	ASXL1;ATOH8;BCL6;BMP7;BRCA2;CADM2;CALD1;CLN5;CREBRF;CTDSPL2;DUSP1;ELOVL6;FGF13;FLRT3;FOSB;GPX1;HESX1;HMCN1;HOXA11;HOXB4;IDH1;INSM1;IRS4;LHX9;LIN37;LYST;MAML2;MAP3K3;MGLL;NCAM1;NEO1;NKAIN2;NR4A3;NTN1;PURA;RETREG2;SCN2A;SDK2;SEMA3A;SLIT3;SNTB2;SPATA18;STX16;SYTL2;TCF4;VASN;ZBTB37
LHX2_TARGET_GENES	1075	155	0.2363	0.5298	AARS2;ABCB8;ACBD4;ACOX1;ACYP2;ADORA1;AHCYL2;AL035530.2;ALDH1A2;ALKBH8;ANKRD13D;ANXA2;APH1B;APTX;BCL6;BOLA1;BRAF;C1orf226;C7orf50;CACYBP;CALCOCO1;CAPN10;CCDC151;CCDC25;CCDC86;CDC14A;CDCA3;CDCA8;CDH3;C15orf41;CEP112;CEP41;CHCHD6;CLN3;COX14;COX7A2L;CRACR2B;CUTC;CYP51A1;DCAKD;DDX42;DEDD;DHDDS;DTNB;DTWD1;WDR34;EIF3E;ELL3;ERAP1;FAM110A;FAM114A2;FDXR;FEZ2;GABPB2;GAS5;GDAP1;GID4;GTF2H4;GUSBP11;H3F3B;HOXB…
SMAD4_Q6	240	40	0.2366	0.5298	ACACA;AGAP2;ANKS1B;ATXN7L2;CALD1;CALM1;CERS1;CXADR;DHRS3;DIABLO;FKBP10;FLI1;FLRT1;IL17RC;KAZN;LHX4;MAFB;MEIS2;MYLK;NXPH3;PCBP4;PRKCZ;PRR35;PURA;RGS3;RORA;SIPA1;SLC22A17;SLC25A35;SYVN1;TBCB;TCF4;TMEM25;TSEN54;VEZF1;WASF2;WDR81;YPEL1;ZNF282;ZNRF2
MED16_TARGET_GENES	25	5	0.2372	0.5301	BRWD1;CUEDC1;KMT2A;SAMD11;TBL1XR1
PAX2_02	261	46	0.2379	0.5306	ASCC3;BCL6;CALCOCO1;CDYL2;CHST8;DHRS3;DPF3;EIF5;FAM110A;FAM78A;FGF9;FOS;GPX1;GRID2;HOXB2;HOXB4;HOXB5;LOX;LRRTM4;LSG1;MAML2;MEIS2;MGLL;MID1IP1;NFKBIA;NOL4L;OLFM2;PHF21B;PPDPF;PRKCH;PURA;RARB;RBMS3;RNF220;RTN1;SAMD1;SCUBE3;SLC16A6;TCF4;TCTA;TGFBR1;TSPYL2;VASN;XPO1;ZFPM2;ZNF143
SRF_Q5_01	223	37	0.2388	0.5316	ACTB;ASXL2;ATF3;CALD1;CHST8;COL23A1;COX14;DIXDC1;FLNA;FOS;FOSB;HOXB4;HOXB5;KCNH2;KDM3A;LRRTM4;MAP1A;MYLK;NKX2-2;NOB1;PADI2;PDLIM7;PFN1;RARB;RSU1;RUNDC1;SERTAD4;SLC16A6;SUN2;SUSD1;TAGLN;TAZ;TGFB1I1;TIMP3;TPM3;UBE2H;VCL
GATA1_04	243	40	0.2401	0.5333	ADM;AIF1L;ANK2;ANKS1B;ARHGEF37;CALD1;CASZ1;CNTF;EDA;FAM117A;FLI1;GRID2;MAGED2;MAMDC4;MST1;MYRF;NDRG2;NDUFA4L2;NOL4L;NR5A2;NRP2;P3H2;PI15;PIK3R3;PLAG1;RARB;RHOBTB2;RORA;SAMD11;SCUBE3;SEMA4D;SOBP;SYNE1;SYNPO;TACC1;TNXB;TSC22D3;UBE2H;ZBTB20;ZIC1
ZNF547_TARGET_GENES	140	23	0.2409	0.534	ANK2;ANKRD10;ANO8;BOLA1;CYREN;DTL;EXD3;FOSL2;HSPA14;IFT46;LRRC17;PATZ1;PIK3IP1;RELT;RNF14;AC097534.2;TATDN3;TCTA;TRAF3IP2;TSPAN10;VTA1;ZNF18;ZNF599
PAX8_TARGET_GENES	78	14	0.2413	0.534	C14orf93;CYREN;WDR34;FAM117B;FSD1;GABPB2;HLA-DMB;PLCL1;PREPL;PURPL;RHBDF1;AC097534.2;UCP2;ZNF143
CBX5_TARGET_GENES	674	104	0.2438	0.538	ACTN2;AHNAK;ATP8B3;ATXN7;BCAR1;BICDL1;BLVRB;BMP7;BSDC1;CAMLG;CAPS2;CARMIL3;CCDC69;CDAN1;CFAP410;CHKA;CUEDC1;DLK2;DOCK6;DRAP1;DUS3L;ELOVL2;EPHX2;EXD3;FADS3;FGFR4;FLVCR2;FSIP2;GIPR;GPER1;GSTCD;IMPACT;INKA2;KIAA1958;KMT5C;KRBA1;KRT8;LAMB1;LHX4;LMTK3;LRCH4;LRIG1;LTBP2;MAN2A1;METAP1;MICALL2;MINCR;MT-ND2;MTR;MYO15B;NAXE;NECTIN1;NGEF;NIPAL1;NIT2;NKD2;NOC3L;NOXA1;NPEPL1;OLFML2B;PEX3;PHLDA3;PLLP;PMFBP1;PO…
METHYLCYTOSINE_DIOXYGENASE_TET_UNIPROT_A0A023HHK9_UNREVIEWED_TARGET_GENES	130	21	0.2441	0.538	AC093249.6;BMF;DCAKD;DNAJC9;EEF1D;GEMIN5;GUSB;HDAC6;KIAA0753;MND1;MT-ND1;MT-ND2;NYNRIN;RNPEP;SFXN5;SNHG7;SNX16;SPHK2;SRCAP;TIGD5;ZFP69B
PITX2_Q2	257	44	0.2463	0.5419	ABI3BP;ADORA1;AK8;BRCA2;CACNA2D3;COL4A3;COL4A4;CREBZF;DPYSL5;FAM89B;FOSL2;GAD1;HCN4;HESX1;HOXA2;HOXB4;HRK;HSD3B7;JAKMIP2;MBD6;MEIS2;MYLK;NCALD;NDRG2;NDUFS2;NPTX2;PBXIP1;PDE4B;PDLIM7;PMFBP1;PRICKLE2;PRKCE;PTMS;PURA;RORA;RUNX1;SCN2A;SH3BGRL3;SLC37A4;SLC41A2;TRIB1;TTC9C;VEZF1;ZBTB7A
PAX4_02	236	43	0.2493	0.5464	ABCB8;AGAP3;AP1S2;ARHGAP24;BZW2;CACNA2D3;CDAN1;CSNK1E;DIXDC1;EDA;ETV1;GPX1;GRID2;GTPBP1;HOXA11;ITGA7;JARID2;KLF13;LAMB1;LIG3;LRP5;MEIS2;NCALD;NFIA;PAX6;PCDH18;PITPNM2;PNPLA6;PPP1R16A;PTPN21;RAPH1;RFX3;RORA;SEMA3A;SEMA3C;SMOC1;SYTL2;TCF4;TGFBR1;TSC22D3;TYRO3;ZIC1;ZMIZ1
TEF1_Q6	225	38	0.2494	0.5464	BCL9L;BRCA2;CA14;CDC14A;CDCA3;CHKA;CNNM2;CYP26A1;DEDD;IL18BP;LHX4;LOXL4;MDK;MPZ;NECTIN1;NES;OVGP1;PADI2;PAQR6;PBXIP1;PEA15;PIAS3;POGK;PRDM16;PTMS;PTPRF;RBM14;RNF207;RTN4RL2;SCN2B;SH3BGRL3;SHC1;SIPA1;SYT2;SYTL2;VCL;ZBTB37;ZMIZ1
ZNF746_TARGET_GENES	64	12	0.2505	0.5468	AHNAK;ATF3;FAM234A;HNRNPU;IRF2;KIRREL1;MKRN1;NR1D2;SLC29A2;SOCS2;TMOD1;TSC22D3
ZNF133_TARGET_GENES	132	24	0.2509	0.5468	ACY1;ALCAM;ASNS;BCL2L11;BPHL;C1R;EXD3;FAM214A;G0S2;IFFO2;IL6R;ITGA7;KIAA1958;KRT8;LIG1;MAGED2;PPP1CC;SEMA3B;SH2D5;SLC25A37;TBC1D12;TOP3B;TTC19;VGLL4
BPTF_TARGET_GENES	633	95	0.2511	0.5468	AC093249.6;ANLN;ANP32E;ARRDC1;ASNSD1;ATF3;ATP11B;BANP;BRWD1;BZW2;CDC14A;CPD;CTDSP2;CUEDC1;DBI;DDX55;DHRS2;DIXDC1;DNAJC9;EHHADH;EIF3E;FBXL2;FEZ1;FXR1;GABPB2;GATC;GDAP1;GGACT;GPHN;GPX3;GRAMD1B;GREB1;H3F3B;HEG1;HERC6;HSPB1;IFIT5;KIFAP3;KLHL12;KMT2A;KMT5A;LSG1;LUC7L;LYRM9;MAPK7;MARS;MEIS2;MIF4GD;MME;NAT10;NCALD;NPAS3;NR1H3;NR5A2;NRG4;NSMCE2;OGDH;PBXIP1;PDAP1;PPP1R3F;PPP2CA;PROX1;PRPF40B;PWWP2A;RAD51-…
AREB6_03	262	45	0.2519	0.5473	ADGRG6;AP1S2;BICDL1;CBX8;CCDC78;CDH3;CDK14;CUEDC1;CXCR4;DNAH17;E2F1;ELL3;ENHO;FAM117B;FGF9;FLNB;FOXA1;HMCN1;HOXA11;JAG1;KLHL23;KREMEN2;KRT8;LLGL2;LRCH4;LRP5;LRRC8D;MEIS2;MID1IP1;NAT8L;NPEPPS;PCYOX1L;PHF1;PPM1J;RASSF7;SCN3B;SERF2;SHKBP1;SLC16A6;SRSF7;SYT2;SYVN1;TIMM10B;VGLL4;ZNF503
CREL_01	256	44	0.2523	0.5473	ALG6;CALCOCO1;CDC14A;COL11A2;CTDSP1;CTDSPL2;CUEDC1;EIF5A;ENO3;ETV1;FAM117A;GNAO1;HIVEP1;IGDCC3;JAK3;KANSL1L;MAML2;MIR17HG;NFKBIA;NFKBID;NXPH4;PCBP4;PFN1;PIK3R3;PLXNB1;POGK;PTGES;RAPH1;RELB;RRAS;S100A10;SH2B3;SLC16A6;SMOC1;STAT6;TACC1;TAZ;TP53;TPM3;TSEN54;TSLP;UBE2H;VEZF1;ZDHHC24
GCGSCMNTTT_UNKNOWN	69	13	0.2533	0.5477	BCLAF1;CDC14A;COL27A1;CSE1L;FAM193B;GABPB2;HOXA2;LMF2;NCAPH2;PCYT2;POU2F1;PSPC1;ZNF143
YATGNWAAT_OCT_C	359	60	0.2534	0.5477	ACBD4;ADGRV1;ADM;ADNP2;ADORA1;ALDH1A2;ARHGAP4;ASXL1;BEX3;BZW2;C2CD2L;CADM2;CDK14;CELSR2;COL23A1;CSRNP3;DLL4;DOK3;EDA;EGLN2;EPHB3;ETV1;FAM117A;GRID2;HIST2H2AC;HIST2H2AB;H3F3B;HOXA5;HOXB4;HPCAL4;KANSL1L;LHX6;LLGL2;LPL;LRCH4;MED16;MIR17HG;NEK10;NFIA;NIN;NKX2-2;NPTX2;NR4A3;PANK4;PATZ1;PAX6;PCYT1B;PHF6;POLM;PRICKLE2;PTEN;RARB;RRAS;SALL3;SERTAD4;TCF4;TRAF3IP2;TSC22D3;TUBB4A;WNT9A
ZNF239_TARGET_GENES	36	7	0.256	0.5521	ARSG;GSTCD;SH2B3;SH2D5;SLC16A6;STAT6;TM7SF2
ZBED4_TARGET_GENES	161	24	0.2566	0.5521	BRD8;CALCOCO1;CDCA3;DDX39B;DHDDS;EIF4B;FAM114A2;FAM219B;IFT122;IPO11;MARS;NELFA;PNPO;PPP2CA;PWWP2A;RBM14;RBM14-RBM4;RBM45;RNF135;TMEM19;TTBK2;UQCRQ;ZBTB8OS;ZKSCAN5
TGCGCANK_UNKNOWN	552	86	0.2573	0.5521	ABHD14B;ACOT13;ARRDC3;ARVCF;B9D1;BANP;C2CD2L;C6orf136;CALM3;CAVIN1;CCNG2;CDK16;COQ3;COX7A2L;CTDSPL2;DNAJA2;EEF1AKMT1;EIF1;EIF3E;EIF5A;ERG28;FBXO9;FGF9;FOSB;GATD3A;GFI1;GPRASP2;HACD3;HMMR;KANSL1L;KDM3A;KIFAP3;KMT2A;LPCAT3;MAGED1;MAGED2;MAP4K1;MAPRE3;MORF4L2;MRPL45;MXD3;NEURL1;NFKBIA;NOA1;PCBP2;PCSK1N;PCYT2;PDE4D;PHF1;PNRC1;POLI;POU2F1;PPME1;PPP4R4;PREB;PSMA4;PSPC1;QPCTL;RAB23;RALGAPB;RBM14;RFXANK;…
EGFR_TARGET_GENES	8	2	0.2575	0.5521	ACTB;CSKMT
GCM_Q2	241	43	0.2601	0.5557	APOLD1;BLVRB;BRMS1L;CADM2;CCNT2;CERS1;CNNM2;COLQ;DLL4;EIF1;ENHO;FAM78A;FBXO9;FOXP4;GAP43;GNAO1;H3F3B;HSD3B7;IGF1R;ILDR2;KLF5;KNTC1;L3MBTL1;LHX6;LPCAT3;MAGED1;MSANTD2;NFKBID;OVOL2;PCBP2;PCBP4;PCYT2;PURA;RASGEF1B;RBM14;SEMA3D;SPTBN4;TAF5;TMEM25;TSC22D1;UHRF2;VCAN;XRCC1
PITX1_TARGET_GENES	312	46	0.2606	0.5557	AHCYL1;ANKZF1;APBB3;BRAF;C20orf96;CADM4;CAPS2;CUTC;CYP51A1;DARS2;DDX55;DHODH;DTL;EARS2;EFHC1;EIF1;ELP6;FAM114A2;FAM174B;FNIP1;GPRC5A;GUSB;HMGXB3;IPO11;ITFG2;LNPEP;MAK16;MMAB;MPND;MRPL55;MVK;NCAPD2;PARP3;PCCB;PCDH1;PPIL2;PRMT1;RBM12B;RRP9;SLC22A18;SRGAP3;STOML1;THBS4;TMEM143;TMEM19;TMEM42
LXR_Q3	81	15	0.2606	0.5557	ACACA;ACSL3;ACY1;BLVRB;CDC73;CIC;HPCAL4;JARID2;LPCAT3;MAFB;MID1IP1;NFKBIA;PCSK1N;PTMS;SPTBN4
FOXJ2_01	186	33	0.2614	0.556	ACACA;BRCA2;C6orf136;CDAN1;COL13A1;CSRNP3;FGF9;GAP43;GFI1;GNAO1;GNAZ;HESX1;HEY2;HMCN1;HOXA11;ID1;IRS4;LUC7L;MGLL;NCAM1;NCDN;NECTIN1;NEO1;NTN1;PLAG1;RORA;SCUBE3;SLIT3;TSPYL2;TYRO3;ZADH2;ZBTB20;ZBTB37
AP1_Q4_01	262	43	0.2619	0.556	ANXA7;BCL9L;BICDL1;C2CD2L;CCDC120;CDKN1A;CNTF;DHRS3;DIRAS1;ENO1;FBXO2;GADD45A;H3F3B;HBEGF;HCN3;HOXA11;IGSF9;IQSEC1;KRT8;LAMA3;LYSMD2;MAPRE3;MARK1;MARK4;NCDN;NDRG2;PCYT2;PEA15;PPP2CA;RAB3D;REXO2;RGS2;RHBDF1;RNF144B;SLC16A6;SLC35B1;SNCB;SYNPO;SYT2;TENT5A;TNXB;TUBB4A;USP3
ZNF454_TARGET_GENES	12	3	0.2623	0.556	ANO8;GSTCD;ING4
PAX7_TARGET_GENES	571	91	0.2633	0.5571	AC127496.7;ACACA;ADAR;AKAP1;AP1S2;ARHGEF10;ARHGEF10L;ASMTL;ASS1;B3GNT5;BAIAP2;BANP;BSPRY;C19orf48;CAB39L;CACYBP;CALCOCO1;CALM1;CCNG2;CCNL1;CHRNA3;CRACR2B;CRPPA;CTTNBP2;DHDDS;DHRS2;EFHC1;EHD3;EIF2B3;FAM193B;FRY;FUZ;GALM;GCNT2;GNPTAB;GSTCD;GTF2H4;HMBOX1;HPS4;HUS1;KLHL14;KMT2A;LGALS3BP;LRRC8B;MAPK8IP3;MATR3;MEIS1;NFIA;NHP2;NIN;NIPAL2;NMD3;NMRAL1;PARVB;PIGS;POU2F1;PPP1CC;PRKCE;PRKCH;PRTFDC1;PTPN4;PUM…
MCM2_TARGET_GENES	58	10	0.2642	0.5579	CALCOCO1;GTF2H4;H3F3B;PANK4;PEMT;PPP1R12B;TMEM127;TRIM41;TUBA1C;ZFYVE1
MYOD_01	264	45	0.2669	0.5627	AGAP3;AK9;ALCAM;AP1S2;ARRDC3;BCL2L1;CAV3;CBX8;CCNL2;CEP41;CNNM2;COL11A2;CYP26A1;DDAH2;DGKD;DRP2;ETV1;FGF9;GRID2;HBEGF;KAZALD1;LUC7L;LYPD1;LYSMD2;MIR17HG;NCDN;NDUFA4L2;PCDH1;PLXNC1;POLR1D;PRKCQ;PRR11;PRR35;RORA;SEC31B;SHANK2;SORCS2;SYT2;TAZ;TCEAL7;TNFRSF21;TSEN54;USP3;WDR81;WT1
P300_01	254	42	0.2676	0.563	ANKS1B;ARL4C;BCL2L1;CARMIL3;CCDC88A;CHMP1B;DDAH2;DDIT4;DPF3;DPP3;EDEM2;FDPS;FGFR1;GEMIN8;GSN;HBEGF;HCN3;HEBP1;HMGCS1;HOXA2;JARID2;KMT2A;LHX6;MAP4K2;MTA2;NFKBIA;NME1;NXPH4;PDRG1;PHC3;PIH1D1;PIK3IP1;PUM2;RHOV;SHC1;SUGP2;SUMO2;TFEB;TSC22D3;WNT11;ZIC1;ZNF395
GATA3_01	241	39	0.2682	0.5631	ANKS1B;APTX;BCL2L1;BIN1;CNTF;EFEMP1;EPHB3;ERG28;FIBP;FLI1;FOSL2;FOXA1;GRID2;HOXA2;INHBB;KLF5;MEIS2;MSN;MYO18A;MYRF;NCDN;NR5A2;PHF21B;PI15;PIAS1;PILRB;POU2F1;RBM14;RGS12;RORA;SATB2;SCUBE3;SHKBP1;SUSD1;TACC1;TNXB;TTBK2;USH1G;XPO6
TNCATNTCCYR_UNKNOWN	136	23	0.2687	0.5631	ABCB1;AGTRAP;ALKBH8;BIN1;C5orf22;C15orf41;CHMP2A;DDX47;DEF6;HMBOX1;HOXA5;HSD11B1L;HSD17B4;LYSMD1;MED15;MICOS13;MTR;NR4A3;RNF220;SHKBP1;STX16;ZNF568;ZNF569
YYCATTCAWW_UNKNOWN	190	33	0.2704	0.5657	AP1B1;ATF3;BMP7;CALM1;CDC14A;CKB;DNAJC22;ELOVL6;EMID1;ERBB4;FLI1;FOSB;GAP43;ID1;IGF1R;LOXL4;MED12L;MFSD2A;NFIA;NR4A3;PDE4B;RAPH1;RGS3;RUNX1;SALL3;SAPCD2;SPRYD3;TPM3;TUBA1A;UBALD2;VCAN;VDAC2;XPO1
WCTCNATGGY_UNKNOWN	82	13	0.2724	0.5682	ARMC2;DPH3;GPS2;HSD3B7;ID1;PCSK1N;PGS1;SKIL;TCF4;TFB2M;TP53BP1;WDR54;ZC3H10
FOXO4_TARGET_GENES	263	39	0.2726	0.5682	AHCYL1;APOLD1;ASNS;B9D1;BCLAF1;BLOC1S2;BRAF;BSDC1;CDC14A;CIC;CTDSPL2;EIF3D;ERLIN2;FAM234A;FBXO30;FBXO33;FDFT1;GIPR;HSD3B7;IBTK;KLHL28;KMT5C;MPV17L2;MSMO1;MZT1;NCAPD2;NME1;PCDH1;PFKL;PPIL2;PRR11;RDM1;RMND1;SERF2;SUB1;TNK2;TRIB1;ZNF395;ZSCAN5A
RTTTNNNYTGGM_UNKNOWN	156	27	0.2743	0.5706	ACACA;ALDH1A2;C16orf87;CAB39L;CALD1;CSRNP3;DHRS3;DPF3;ETV1;GID4;HOXA11;HOXA2;KLF5;MAST4;METTL8;NIPAL2;PCYT1B;PTMS;PUM2;RFX3;RGS3;SCUBE3;STX6;ZADH2;ZBTB37;ZIC1;ZNF654
PAX8_B	105	19	0.2785	0.5782	AHCYL1;ALCAM;CALD1;CCDC24;ELK4;HIVEP1;HOXB4;HOXB5;HOXD8;OLFM2;PAK1IP1;PIK3R3;PUM2;PURA;RARB;RGS12;RHOBTB1;RNF220;TAF5
HNF4_01_B	256	41	0.2794	0.5791	ACTB;AP1B1;ASB7;ASXL1;CA12;CALM3;CCDC151;CDK16;CRABP2;CREBRF;CYP1A1;DAB2IP;DNAJA2;DNAJC22;EFEMP1;HSD17B8;IFFO1;IGF1R;INSR;LYSMD1;MYRF;NXPH4;PCBP4;PHF21B;PIK3R3;PLLP;PRDM16;PROX1;PTMS;RARB;RBKS;SELENOM;SERTAD4;SLC39A4;SRSF4;TMEM79;TP53;TP53BP1;USH1C;WDR81;ZBTB40
DBP_TARGET_GENES	771	108	0.2819	0.581	ACTB;AGO3;AHCYL2;AHNAK;AKAP8L;ANO10;AP4B1;ASNS;ATF3;ATP5F1B;BBC3;BLOC1S2;BRD9;BTD;C5orf22;CALCOCO1;CDKN2D;CHCHD6;CLN3;CNNM2;COPS2;COPS7A;CYREN;DDX39B;DDX55;DIABLO;DPH3;WDR34;ECH1;ECSIT;EDEM2;EIF2A;EIF5;EIF5A;ELL3;ETV1;FAM117A;FASTKD2;FDFT1;FDXACB1;FOS;FOXL1;GABPB2;GSTCD;GSTO2;GUSB;HILPDA;HINFP;HMBOX1;HSCB;HSD11B1L;IFT20;ILF3-DT;IPO11;ITFG2;KDM3A;KLHL28;LCA5L;LETMD1;LRSAM1;MAIP1;MATR3;MED19;MORN4;…
CHOP_01	237	42	0.2824	0.581	ADM;AHCYL2;AHNAK;ARHGEF6;ATF3;ATXN7L2;BCL2L11;BORCS7;CBX8;CDK14;CREBZF;CYP51A1;DYRK1B;FSBP;GPHN;HIST1H2BD;HOXA11;HOXA5;IGSF9B;IRS4;JAKMIP2;LRRTM4;MEIS1;NDUFA4L2;NFKBIA;NPAS3;PCDH18;PCYT2;PDZD4;PHF6;PLXNC1;PRR11;RHBDL3;RNF220;ROGDI;SERPINF1;SESN2;SHKBP1;TRIB1;TYRO3;WIPF1;ZBTB37
TTAYRTAA_E4BP4_01	266	46	0.2824	0.581	AHNAK;AP1S2;ARRDC3;BCL6;BMT2;CALM1;CAPS;CDKL1;CNTF;CREBRF;CSNK1E;CTDSP2;CYCS;DCAKD;DNAJA2;EIF2A;ELOVL6;FNBP1;FRY;GABRR2;HS6ST2;IGSF9B;LHX6;MED12L;MID1IP1;MYLK;NECTIN1;NPTX1;NPTX2;PGK1;PIK3R3;PURA;RHOBTB2;SH2B3;SH3GL2;SIAE;STK35;SYT14;TFEB;TSC22D1;TSC22D3;UBE2H;WDR81;WEE1;YWHAG;ZBTB7A
AP1_Q6	257	42	0.2824	0.581	ANXA7;ATXN7L2;AXIN2;BICDL1;BMP2;C2CD2L;CAPNS1;CCDC50;CDK14;CDKN1A;COL27A1;KIAA1211L;DHRS3;DIRAS1;DMPK;ENO1;FHL3;GAB2;GADD45A;GPX1;HOXA11;IGSF9;KDM3A;LAMA3;MAP1A;MAPK3;MARK1;NCDN;NDRG2;NRIP3;PDAP1;PEA15;PPP2CA;RAB3D;REXO2;RNF144B;SLC16A6;SNCB;SPARC;SYT2;TRIB1;VIM
TGGAAA_NFAT_Q4_01	1904	296	0.283	0.581	ACACA;ACLY;ACYP2;ADAMTS2;ADAMTSL3;ADAMTSL4;ADGRV1;ADM;ADORA1;AGO3;ALG6;ALS2CL;AMPH;ANKRD36B;APOLD1;ARHGAP8;ARRDC3;ARRDC4;ATP2B4;ATRNL1;BABAM2;BBS4;BCAR3;BCL6;BCL9L;BEND7;BEX3;BICDL1;BMP2;BRCA2;BZW2;C1RL;C2CD2L;C6orf136;CAB39L;CABLES1;CACNA2D3;CADM2;CALD1;CALM1;CAVIN1;CCDC171;CCDC3;CCNT2;CD72;C15orf41;CDKN1A;CEP41;CLEC11A;CNTF;COL27A1;COLQ;CPLANE2;CREBZF;CSPG4;CTDSPL2;CUEDC1;DAAM2;DAB2;DCLK2;DEF6;…
PAX4_03	254	41	0.2875	0.5863	ACVR2B;ANK2;ANXA4;ATP5F1B;C2CD2L;CBX6;CCNYL1;CDKN1C;CERCAM;CITED1;COL11A2;EDA;FGFR1;FLVCR2;GNAO1;HS6ST3;HSCB;ITGA5;KANSL1L;KIAA0825;LRCH4;LRP5;MAN2B1;MAP1A;NCDN;NECTIN1;PCBP4;PCSK1N;POU2F1;PRMT1;PSME3;PTMS;RHOBTB2;SYVN1;TCTA;TUBB4A;USP31;VCAN;WASF2;ZBTB37;ZNF503
OCT_Q6	261	44	0.2877	0.5863	ADNP2;ADORA1;ANXA2;ARHGAP4;CADM2;CEP41;COL23A1;CRACR2B;CSRNP3;EPHB3;ETV1;FAM117A;GAB2;HIST2H2AC;HIST2H2AB;HIST1H2AB;H3F3B;HOXB4;HPCAL4;KANSL1L;LHX6;LPL;LRCH4;MED16;NFIA;PATZ1;PAX6;PCYT1B;PDE4D;PIGT;PRICKLE2;PTEN;ROGDI;RRAS;SERTAD4;SLC25A35;STAT4;SUGP2;SYVN1;TLL2;TRAF3IP2;TSC22D3;TSPYL2;VGLL3
OSF2_Q6	267	44	0.2878	0.5863	ADAMTS8;AKAP8;BCL6;CACNA2D3;CHSY1;CNIH3;DAB2;DMPK;DPYSL5;DYRK1B;FGFR1;GPX1;HOXA5;HOXB4;HOXB5;KRAS;LEMD2;MND1;MSRA;NCAM1;NGEF;NKX2-2;NOB1;NOL4L;PEA15;PHF6;PI15;PIGV;PIK3R3;POU2F1;RNF24;ROGDI;RUNX1;SDF2L1;SIRT1;SRP14;SYNE1;TCF4;TRMT1L;TSC22D1;TSC22D3;VASN;ZIC1;ZNF654
ERR1_Q2	265	43	0.2878	0.5863	ATXN7L2;BZW2;CNTF;CTDSPL2;CYTH2;DIRAS1;ENO3;FGF9;FZD9;HIST1H4C;HCN4;HOXA5;HS6ST2;IQSEC1;KCNH2;KCNN1;LRFN4;MAP1A;MAP4K2;MTSS2;NAA50;NDRG2;NR2C2;NXPH4;PCBP4;PHF6;RAB11FIP5;RELT;RNF44;SDHB;SMARCC2;SMPD1;SORCS1;STRN;TCF7;TFEB;UCHL1;UHRF2;VAMP2;VCL;VDAC2;XYLT1;ZNF664
E2F_Q6	236	40	0.2886	0.5863	ADAMTS2;AK2;ASXL2;ATF5;BRMS1L;CDT1;CTDSPL2;DDB2;DNAJC9;E2F1;E2F7;E2F8;EFNA5;HCN3;HS6ST3;ILF3-DT;INSM1;KIAA0825;MEIS2;MXD3;NECTIN1;NFATC2IP;NOLC1;NRP2;PAX6;PCYT2;PPP1CC;PRPF4B;PRPS1;RPS6KA5;RRM2;SRSF7;STK35;TMEM143;TRMT6;TYRO3;VCAN;WDR62;WEE1;ZNF524
EBNA1BP2_TARGET_GENES	329	52	0.2892	0.5863	ADNP2;AGAP1;AHNAK;AKAP1;AMACR;ANKRD13D;ASB1;ATP8B3;BCL6;BRWD1;C2orf92;CFAP221;CHCHD6;CREBRF;DHRS7;EFNA5;ENO3;ERAP1;ETNK1;FAM117A;GCNT2;GIPR;GIT1;GSDME;HNRNPU;IGF1R;IL6R;IRF1;LAMB1;MAP3K2-DT;NUDC;PHLDB2;PPP3CC;PREPL;PRPF40B;RELB;RFXANK;RNF187;SEMA4D;SH2D2A;SLC25A37;SLC43A2;SPATA6;SSPO;SYT16;SYVN1;THBS4;TMBIM1;TRIM14;UROD;XRCC1;ZNF34
ZNF791_TARGET_GENES	44	8	0.2892	0.5863	ADA;BRWD1;FEZ2;HAPLN2;MED21;NOL6;RAB11FIP5;STAT6
SEF1_C	6	2	0.2904	0.5878	MEIS2;SPRYD3
AR_01	156	27	0.2922	0.5897	AMPH;BCL6;C6orf136;CDKN1A;CEP57;DAB2IP;DTNB;FAM162A;GNB1L;ITGA7;KCNH2;LUC7L;MXD4;NAT8L;NCDN;NDST2;OLFM1;PCDH1;RTL10;SIPA1;SLC29A2;SUGCT;TMEM161B;TP53BP1;TSC22D3;TXNIP;ZNF654
STAT1_02	261	41	0.2927	0.5897	ALKBH8;BCLAF1;CHMP2A;CTDSPL2;DDX47;DNAJA2;GABPB2;GFI1;GLA;HMBOX1;HOXB2;HSD11B1L;HSD17B4;ISG20L2;LRFN4;LRP5;LYSMD1;MARS;MED15;MICOS13;MORF4L2;NXPH4;PAX6;PCYT2;PDE4D;PPP2R2C;PREPL;PRR11;RNF220;SH2B3;SHC1;SHKBP1;SRSF4;STX16;STX6;SYNE1;TJAP1;VEZF1;ZNF568;ZNF569;ZRANB2
LEF1_Q6	265	47	0.2933	0.5897	AIF1L;ARRDC3;ASAP2;B3GNT5;BAZ1A;BCAR3;BMP7;CA14;CCNL2;CDC14A;CERS1;DCLK2;DPYSL4;EDA;EFNA4;EPHB3;FOXA1;GAP43;HIVEP1;HOXB4;IGDCC3;IGF1R;INSM1;IRS4;KATNAL1;LHX4;LHX9;LPCAT3;MAFB;MORC3;MOSMO;NRP2;PCBP4;PDE4D;RGS3;RNF44;SERTAD4;STEAP1;STEAP1B;SUOX;TCF7;TNXB;TP53I13;TSEN54;TUBA1A;TUBB4A;WEE1
ZNF292_TARGET_GENES	22	4	0.2935	0.5897	ADA;HAPLN2;MED21;NOL6
COREBINDINGFACTOR_Q6	272	42	0.2944	0.5904	ARHGAP33;ASB7;B3GNT5;BCAR3;BMPR1B;CACNA2D3;CD101;COL9A2;DIABLO;EIF2B3;EIF5A;FAM117A;FLI1;GPX1;HOXB4;LEMD2;LRP5;LUC7L;LUZP1;MAFG;MEIS2;MOSMO;NR4A3;PAX6;PHF6;PIGV;RAG1;RAMP2;RHOG;RUNX1;SCN2A;SDF2L1;SLC37A4;SNTB2;SRSF4;TAZ;TSC22D3;TUBB4A;UBALD2;VASN;VIM;WDR81
E2F1_Q6_01	241	42	0.2966	0.5919	ADAMTS2;AK2;ASXL2;BMP2;BRMS1L;CADM2;CCDC150;CTDSPL2;DDB2;DNAJC9;E2F1;E2F8;EFNA5;FLI1;HCN3;ILF3-DT;INSM1;KANSL1L;KIAA0825;KLF5;KMT5A;MAP4K1;MEIS2;MXD3;NOLC1;PAX6;PCYT2;PNPLA6;POU2F1;PRPS1;RELT;RNF207;SLC25A1;SPHK2;STK35;TMEM143;TRMT6;TSTD2;TYRO3;WEE1;ZDHHC24;ZNF524
TTCYNRGAA_STAT5B_01	339	54	0.2969	0.5919	ADAMTS6;ADAMTSL3;ADORA1;APOLD1;ASXL1;ATXN7L2;AUP1;BCL6;BCLAF1;CCDC25;CDH1;CEP41;CREBRF;CYP26A1;DLL4;ECEL1;EDEM2;HOXA11;HOXA2;HSD3B7;HTRA2;IL18BP;IPO11;IRF2;KLF4;LRRC29;MIR17HG;MXD1;MYO18A;NCALD;NDUFS2;NOA1;NOB1;NOL4L;NR4A3;NT5C2;PCDH1;PCOLCE;PHF21B;PROS1;PROX1;RBM14;RGS3;RLIM;RRAS;SMPD1;SOCS2;STXBP6;SYT12;TSPAN31;VASN;WDR81;WIPF1;XRCC1
FREAC7_01	195	34	0.2983	0.5919	ALPL;BRAF;CACNA2D3;CBX6;CDAN1;COL13A1;CREBRF;CSNK1E;DMPK;EFNA5;FEZ1;FGF9;FLRT3;HESX1;HMCN1;HOXA11;HOXB4;MAGED2;MGLL;NIN;PIAS1;PLAG1;PNPLA6;POU2F1;RHOBTB1;SCUBE3;TAZ;TCEAL7;TSHZ3;TSPYL2;TYRO3;UBE2H;ZADH2;ZBTB20
TBP_01	244	39	0.2983	0.5919	ACYP2;ANKS1B;BRAF;CHMP1B;CKB;COL13A1;CSNK1E;DIRAS1;DMPK;FAM78A;FLI1;FOS;GIT1;HIST2H2AC;HIST2H2AB;HBEGF;HDAC7;HOXB4;HOXB5;IGSF9B;ITGA7;LUC7L;LYPD1;MAT2A;MEIS1;NANOS1;NAT8L;NDRG2;PATZ1;RHOBTB1;RILP;SH3BGRL3;SOX9;SYTL2;TRPM4;TSC22D1;WIPI1;ZC3H10;ZKSCAN5
OCT1_01	265	46	0.2984	0.5919	ACBD4;ASXL1;CADM2;CEP41;CPD;CRACR2B;CSRNP3;DOK3;EPHB3;ETV1;FAM117A;GAB2;HIST2H2AC;HIST2H2AB;HIST3H2A;H3F3B;HOXA5;HPCAL4;JARID2;LHX6;LLGL2;LPL;LRCH4;MIR17HG;NDUFA4L2;NEK10;NFIA;NIN;NKX2-2;PAX6;PCDH1;PDE4D;POU2F1;PPP1CC;PTEN;RHOBTB1;RHOBTB2;SERTAD4;SKIL;SLC24A1;SLC25A35;TCF4;TRAF3IP2;TSPYL2;VGLL3;ZBTB20
T3R_Q6	256	43	0.2985	0.5919	AHNAK;BCL6;BRAF;BZW2;CACNA2D3;CARMIL3;CDK16;CITED1;CUL7;CYCS;DRP2;ELOVL6;FKBP10;FOXA1;HAPLN2;HSD11B1L;IGSF9B;KCNH2;LRP5;LRRTM4;MICOS13;NXPH4;PAX6;PCBP4;PDHB;POGK;PTMS;RALGAPB;RELT;RPS6KA5;SCUBE3;SIPA1;SMOC1;SNCB;SPATA7;SYNPO;TCF7;TENT5C;TMEM8B;TNXB;USP3;VAMP2;ZNF143
CARM1_TARGET_GENES	9	2	0.2994	0.5919	GREB1;STX16
TAANNYSGCG_UNKNOWN	81	14	0.3001	0.5919	CLK1;CSNK1E;GSTCD;KCNH2;LHX6;MATR3;MEIS2;NFKBIA;PRPS1;RBM4;RFX3;SUCLG2;TCTA;WNT11
GLI4_TARGET_GENES	743	109	0.3003	0.5919	ADGRV1;AGAP2;AHCYL1;ANKRD13D;ANO8;ATP2B4;ATP6V0E2;BANP;BCAR3;BRF2;BRWD1;CALM1;CAPS2;CCDC88A;CCNG2;CCNL1;CDC73;CNIH3;COPS2;CTNNB1;DDX55;DGAT2;DPP8;DTWD1;EIF2B3;EIF3E;EXD3;FAM162A;FGF9;FLNB;FNBP1;GABPB2;GAS5;GPR89B;GSTCD;GTF2H4;HIST3H2BB;HIST1H4B;HACD3;HELQ;HIVEP1;HMGXB3;INKA2;KCTD2;KDM3A;KMT2A;KRBA1;LAS1L;LIFR-AS1;LRP5L;LSG1;MAP3K3;MAPK3;MARK4;MBD6;MRPL39;MRPS18C;MTR;MVK;MYOF;NAGLU;NCAM1;NCEH1;NEK…
ZNF777_TARGET_GENES	44	8	0.3005	0.5919	GNAO1;GSTCD;KIRREL1;LSG1;MEGF10;MRPL39;RPS29;TSEN54
RRCCGTTA_UNKNOWN	87	15	0.3012	0.5923	C9orf85;DCAKD;DIABLO;FXR1;HRK;ID1;ILF3-DT;KLHL24;LRRC29;NCAM1;NECTIN3;NFIA;TUBA1B;VIM;WEE1
XPO1_TARGET_GENES	23	4	0.302	0.5927	ANK2;CCNG1;FSTL3;ITGA4
LMTK3_TARGET_GENES	496	74	0.3047	0.597	ADAR;ADSSL1;ANKRD13D;ANKRD18B;ARHGAP8;BAIAP2;BCL9L;BRD9;C6orf136;C7orf50;CCDC124;CCDC86;CHMP1B;CIRBP;COL23A1;COLEC11;COPS7A;COPS8;COX7A2L;DGKD;DHDDS;DHRS2;DNAH17;DPH3;EPHA10;ESPNL;FGFR4;FLNB;GATC;GPAM;GTF2H3;HOXD8;HPS4;INPP5K;IPO11;KCNH2;KIAA1958;KLC4;KMT2B;LRRC29;MAGOHB;MAMLD1;MAPK8IP3;MED16;MED20;MRPL4;MRPL55;NDUFB6;NEURL1;NOL4L;NOLC1;NOP9;PGS1;POU5F2;PRSS12;QARS;RBM20;RBM42;RHBDF1;SNED1;SOBP;S…
DROSHA_TARGET_GENES	48	8	0.3054	0.5974	ANO10;ARHGAP4;MT-ND1;MT-ND2;PMPCB;PTGES2;TAF4;ZC3H12A
EGR1_01	268	45	0.3074	0.6002	ANKH;CBLN1;CDH2;DLL4;EGLN2;EIF5A;GIT1;GPHN;HCN4;HNRNPDL;HOXA2;HOXA5;HRK;ICAM5;IRF2BPL;ISG20L2;KCNC1;KREMEN2;L1CAM;MAN2A2;MATR3;MGLL;MORF4L2;MRC2;NDUFA4L2;NOP53;PARP6;PCOLCE;PITPNA;PORCN;PTMS;RASSF7;RELB;REXO2;RNF24;RPUSD4;RUNX1;SCN8A;SLC22A17;SMYD5;SYVN1;TCTA;TRIB1;TTC9C;VAMP2
GCCATNTTG_YY1_Q6	435	69	0.3099	0.6041	ACTR8;AKAP8;AKAP8L;ALKBH8;APLP1;ASXL2;CAB39L;CCDC151;CHCHD10;CLK4;CSE1L;DYRK1B;DZIP1;EIF5;ETV1;FAM162A;FAM193B;GFER;GNAO1;HMBOX1;HOXA2;HSF1;HSPA8;ILF3-DT;ING4;IRS4;JARID2;JMJD6;KDM3A;KLHL28;KNTC1;LMF2;LRRC4;MAT2A;NCAPD2;NCAPH2;NCDN;NDUFS1;NDUFS8;NELFA;NR2C2;PCBP4;PCNT;PCYT2;PDE4D;PIAS1;PIAS3;PIGV;POU2F1;PPP1CC;PPP2CA;PSPC1;PUM1;RBM14;RLIM;SF3A1;SHANK2;SMYD5;SRSF7;SUMO2;SYNE2;TCF4;TJAP1;TP53BP1;TS…
AP4_Q6	219	37	0.3128	0.607	AIF1L;AMPH;APOLD1;ARHGAP24;CBX6;CNNM2;CTDSP1;DHRS3;FHL3;FOSL2;HAPLN2;HOXB5;KLF13;LOXL4;MYLK;NANOS1;NDST2;NDUFA4L2;NES;NXPH3;PARP6;PCYT1B;PDE3A;PPM1J;PRKCQ;RAMP2;RBMS3;RUNX1;SLC25A35;SYTL2;SYVN1;TCF7;TPM3;TRPV1;UBALD2;WNT9A;ZMIZ1
SRF_Q6	247	40	0.3128	0.607	ACTB;CALD1;CNTF;CSNK1E;CTDSP1;DIXDC1;DMPK;FLNA;FOS;FOSB;HOXA5;HOXB4;HOXB5;INSM1;ITGA7;KDM3A;LDLRAD4;LRP5;LRRTM4;MAP1A;MATR3;MYLK;NKX2-2;PADI2;PDLIM7;PFN1;PITPNA;RARB;RSU1;RUNDC1;SCN3B;SIPA1;SUN2;SUSD1;TAGLN;TAZ;TGFB1I1;TPM3;TRAF3IP2;VCL
GR_Q6	269	45	0.3136	0.607	ADCY6;ADORA1;AGAP3;ASXL2;ATP5MC3;CA14;CDKN1A;COLQ;DAAM2;FGF13;FGF9;FLRT3;FOXP4;GNB1L;GREB1;H3F3B;HOXA11;HOXA2;INSM1;KLF5;LAMB1;LHX6;LOX;LYSMD2;MEIS2;MPZ;NCAM1;NCDN;NDST2;PAK1IP1;PCDH18;PLAG1;PTMS;RGS3;RNF38;RTL10;SLC9A9;SUN2;TSC22D3;TXNIP;TYRO3;VASN;WASF2;WDR81;ZNF654
HSF_Q6	207	32	0.3137	0.607	ATF3;BCL6;C1RL;EIF1;FHL3;GPHN;GSN;HS6ST3;HSPH1;JMJD6;LUC7L;MAP3K3;MID1IP1;MORF4L2;NAA50;NFIA;NKX2-2;PHF6;PIGV;PPCDC;PURA;RTN1;SH2D2A;SHC1;TENT5A;TNXB;UBE2H;UCHL1;XPNPEP3;YWHAG;ZBTB37;ZFP69B
OCT1_02	208	38	0.3141	0.607	BCL2L1;CEP41;CHML;COMMD10;ERBB4;FGF13;FGFR1;GAP43;HCN4;INSM1;JAG1;LOX;LPL;MEIS1;NFIA;NPAS3;NPTX2;PAX6;PDE1A;PDE4D;PHF21B;PHLPP1;PIK3R3;PLAG1;POU2F1;PPFIA2;PURA;RASGEF1B;RUNX1;SEMA3A;SLC25A35;TCF4;THRB;TYRO3;VGLL3;WDR12;ZBTB20;ZIC1
HEN1_01	200	34	0.3155	0.6087	ANK2;ARHGEF10L;CALCOCO1;CBX6;DLL4;DPF3;ENHO;ENO3;FOXA1;FOXP4;HOXA11;HOXB4;HOXB5;HSD3B7;IRF2BPL;KLF13;KMT2A;KRT8;LYPD1;MAP3K3;MGLL;MID1IP1;NDUFA4L2;NR4A3;NXPH3;OLFML2A;PCBP4;PURA;SULT2B1;SYTL2;TCF7;TIMM10B;TPM3;TSHZ3
RACCACAR_AML_Q6	264	42	0.3162	0.6089	ADAMTS8;AKAP3;AP1S2;ARHGAP8;ASB7;BCAR3;BCL6;BMPR1B;CALCOCO1;CCNT2;CITED1;DAB2;DAB2IP;DYRK1B;EIF5A;FAM117A;FGFR1;FLI1;GPR50;GPX1;HOXB4;HOXB5;LUC7L;MAFG;MIR17HG;MND1;MSRA;NDUFA3;PHF6;PLXNC1;POU2F1;REXO2;RHOG;RUNX1;SCN2B;SDF2L1;SIRT1;SLC43A2;SRSF4;TCF7;TRMT1L;VASN
CASP3_TARGET_GENES	4	1	0.3179	0.6112	MT-ND2
PBRM1_TARGET_GENES	6	2	0.3191	0.6124	NPAS1;STK24
ZSCAN18_TARGET_GENES	42	8	0.3208	0.6146	ARHGAP24;CALM3;GSTCD;RNF220;SNHG7;STAT6;STX6;TSEN15
CEBPGAMMA_Q6	256	43	0.3218	0.6155	ALDH1A2;ANKS1B;ARL4C;BRAF;CAPS;CASZ1;CDCA3;COL3A1;KIAA1211L;CSNK2A2;CYCS;DDAH2;E2F8;EIF5;FLI1;G0S2;GSTO2;H3F3B;HESX1;HOXB2;JARID2;LHX6;MARS;MGLL;NCALD;NDST2;NRP2;PAK1IP1;PCDH18;PPFIA2;PPP1R12B;PURA;RALGDS;SALL3;SERTAD4;SLIRP;SOBP;SPATA18;SYT16;YWHAG;ZBTB20;ZDHHC24;ZNF503
AP2_Q3	255	44	0.3229	0.6165	ACSL3;ANKZF1;APLP1;BARX1;CDK16;CHSY1;COL11A2;CTDSP1;DDB1;DSP;FAM78A;FAM89B;FLI1;FOSL2;GABBR2;HEBP1;IGF1R;LHX4;LHX6;LLGL2;LRRC29;MAFB;MAP3K3;MAT2A;MGLL;MIR17HG;NEURL2;NXPH4;PATZ1;PLXNC1;POLH;PORCN;PPME1;PRDM16;PURA;RELB;RNF220;RRAS;SPATA6;TCF7;ZBTB7A;ZC3H10;ZIC1;ZNF576
GCCNNNWTAAR_UNKNOWN	152	26	0.3243	0.6176	ALPL;CA14;CBX6;CTDSP1;DMPK;DNAJC22;DPF3;FAM117A;FGF9;FHL3;FSBP;HPS3;LDHD;LRP5;MIR17HG;NDRG2;NKX2-5;NPTX1;PITPNA;SCUBE3;SFXN5;SLC25A10;SOCS2;STK35;VCL;ZADH2
S8_01	245	42	0.3246	0.6176	ANK2;ARHGEF10L;ASB7;CALD1;CLSTN2;COMMD10;DEDD;DIXDC1;EFNA5;ESR2;ETV1;FBLN2;FOSB;GAP43;GCNT2;HESX1;HEY2;HOXD8;HRK;JAZF1;LAMB1;LRRC4;LYPD1;MAPK8;MEIS1;NEO1;NOL4L;NPAS3;NPEPL1;PCNT;PIK3R3;PPP1R16A;PRSS12;PURA;RFX3;SALL3;SEMA3A;SYTL2;TCAP;TESK2;ZBTB20;ZFPM2
GTTGNYNNRGNAAC_UNKNOWN	110	17	0.3254	0.6181	ARL6;B9D1;C3orf67;ERG28;GLA;MORF4L2;MORN4;NCALD;PTMS;PUM1;RHOBTB1;RHOBTB2;SPARC;TM9SF1;TP53BP1;TUBB4A;ZFYVE1
AP2_Q6	259	44	0.3267	0.6185	ACTB;APLP1;ASS1;ATXN7L2;BANP;C12orf66;CAMK4;CBX6;CDC73;CNNM2;COL11A2;CYB5R1;CYTH2;DUSP15;EDA;ENHO;GALNT10;GUCY1A2;HOXB2;ICA1;IGFBP7;INSM1;IRF1;LIMD2;MAFB;MAPRE3;MEIS2;MIR17HG;MTA2;NFKBID;NXPH3;PHF21B;PLXNC1;POU2F1;PPM1J;RASIP1;RELB;SIRT1;SOBP;SPATA6;SPTBN4;TMEM8B;WDR12;ZNF503
RBL1_TARGET_GENES	38	7	0.3267	0.6185	AVEN;BCAR3;FBXO31;LARS2;NDST2;RPS20;STX16
PIT1_Q6	235	40	0.3298	0.6232	ANKS1B;BAZ1A;BRAF;C20orf204;C15orf41;COL13A1;CSRNP3;EIF2B3;FEZ1;FGF13;FGF9;FXR1;GAB2;GNAO1;GPX1;HIVEP1;HOXA2;HOXB5;IGSF9B;ITGA8;KIAA0825;LHX6;MEIS1;MEIS2;MXD4;NANOS1;PAX6;PCDH18;PLAG1;POU2F1;PRR11;PURA;RORA;SEMA3A;SERTAD4;SGK3;SOBP;SRSF7;VGLL3;ZNF654
SMN1_SMN2_TARGET_GENES	705	105	0.3312	0.6234	ABCC11;ACACA;ACTN2;ADAMTS6;ALS2CL;ANK2;ANO10;ANXA4;BLVRB;BRCA2;CCDC189;CCNL1;CD2BP2-DT;CERK;CLYBL;CNIH3;CPD;CREBRF;CSPG4;CYP2E1;DAAM2;DDX39B;DMPK;DPP8;DYNC1LI2;EGFL8;EGLN2;EIF4B;ELOVL6;ENO1;FAM114A2;FCHO1;FCSK;FLNA;GALNT12;GAS2L3;GIPR;GPCPD1;HDDC2;HMCN1;KDM3A;KLC4;LDLRAD4;LGALS3BP;LONRF1;LRRC34;LRRC75A;LTBP2;MAN2A2;MAP4K1;MDC1;MED15;MROH8;MVB12A;NCOA4;NR2C2;NT5C2;PARP6;PAX6;PCK1;PDE4B;PHLPP2;PLEK…
GATA1_02	246	41	0.3317	0.6234	ADCY6;APOO;BCL2L1;BCL6;BIN1;CACNA2D3;FAM162A;FGF13;FLI1;FOSL2;FSBP;GPX1;GRID2;HAGHL;ING4;JARID2;KDM3A;LHX6;MYRF;NCDN;NOCT;NR5A2;NRP2;PILRB;RHBDL3;RLIM;RORA;SATB2;SCUBE3;SH2B3;SKIL;SLC27A3;SUSD1;TNK2;TNRC6C;TNXB;TSC22D3;UBE2H;XPO6;ZNF219;ZNF326
ATOH8_TARGET_GENES	30	5	0.3317	0.6234	BCAR1;BIN1;MGLL;MICAL2;OGDH
CEBP_01	273	45	0.3323	0.6234	ACLY;ADM;ARAP2;ARRDC4;BCAR3;CACNA2D3;DOCK9;EDNRA;FGF13;FLI1;FOSB;GCNT2;GNAZ;GPX1;GSTA4;HBP1;HOXA11;JARID2;LEMD2;NCDN;NECTIN1;NEK10;NEO1;NKX2-2;OLFM2;OVOL2;PAK1IP1;PLXNC1;PPP2CA;PURA;RBM14;REEP6;RGS3;RORA;SEMA3A;SIAE;SLC25A35;SNTB2;STN1;SUMO2;SYNE2;TAPT1;TSC22D3;TSHZ3;VGLL3
BANP_TARGET_GENES	679	97	0.3332	0.6234	AC064807.1;ACCS;ADNP2;AKAP1;ANKRD49;ARPC4-TTLL3;ASNSD1;ASXL1;BANP;BBS5;BCLAF1;BLVRB;C1orf74;CAB39L;CACYBP;CBY1;CCM2;CCNG1;CDKN2D;CETN2;CNNM2;CREBZF;DCAF6;DCAKD;DDX42;DHFR2;DZIP3;EFHC1;EIF3L;EIF5;ERLIN2;ESCO2;FASTKD2;FDPS;GDI2;GPATCH3;GSTO2;HELQ;HMBOX1;HSF1;HSPA4;HSPH1;ICAM5;IFT46;INKA2;LIN37;LRSAM1;MAGOHB;MAK16;MATR3;MCCC2;MICOS10;NBL1;MKKS;MORF4L2;MRPS18C;MTR;NCOA4;NDUFB6;NMRAL1;NOC3L;NSDHL;PCMT…
ZNF488_TARGET_GENES	29	6	0.3333	0.6234	ALDH1A2;BRWD1;CCBE1;G0S2;INSM1;STAT6
NUP214_TARGET_GENES	7	2	0.3339	0.6235	HOXB4;TAP2
GGGNRMNNYCAT_UNKNOWN	82	13	0.3399	0.6336	CSTF3;CYP26A1;EHD3;FAM162A;FAM193B;FLRT3;GFER;MEIS1;NDUFS8;NELFA;RGS3;ST3GAL3;XPO1
DYRK1A_TARGET_GENES	685	99	0.3429	0.6382	AC020928.1;AC064807.1;ACBD4;AHCYL1;AKAP1;ANKRD36B;ANKRD49;ARPC4-TTLL3;ARRDC3;ASMTL;ASNSD1;ASXL1;ATL1;BANP;BCAR3;BCLAF1;C1orf74;C1RL;CACYBP;CCNG1;CETN2;CREBZF;CST3;DCAF6;DDHD2;DDX42;DHFR2;DZIP3;EFHC1;EFNA3;EHD2;EIF5;EPHB3;F12;FASTKD2;FBXO31;FDPS;FUNDC2;GDI2;GPATCH3;HDAC10;HDAC6;HEG1;HELQ;HMBOX1;HSPA4;HSPH1;IFT46;INKA2;IPP;LIN37;LRSAM1;MAGOHB;MAK16;MATR3;MCCC2;MCRIP2;MED16;MICOS10;NBL1;MKKS;MRPL39;…
CDX2_Q5	259	44	0.3438	0.6387	ALDH1A2;AMOT;AP1S2;BBS1;CDAN1;CHST2;DCAKD;DPF3;FSIP2;GAD1;GMPR;GNB1L;H3F3B;HMBOX1;HOXA11;HOXA2;HSD3B7;JAG1;LHX6;LOX;LPL;LUC7L;MEIS1;MEIS2;NDUFA4L2;NEO1;NID2;PAX6;PDAP1;PIK3R3;PLAG1;PLSCR4;PNRC1;PRDX5;PTGES2;RPL38;RTL10;SERTAD4;SLIT3;SYTL2;TBL1XR1;TSC22D1;TSPYL2;ZFPM2
HOXC13_TARGET_GENES	111	17	0.3444	0.6389	CEP152;FAM114A2;FASTKD1;GALNT12;GHET1;HBP1;LSG1;MED20;NOCT;POLH;PRPF40B;RHBDF1;S100A10;S100A11;STAT6;UQCR11;VMAC
GR_01	200	33	0.3454	0.6396	ADCY6;AMOT;BCL6;CASZ1;CDKN1A;CUEDC1;DLL4;DNAJA2;EMILIN1;FAM189A2;HIVEP1;HOXA2;KLF5;KLHL23;LOX;LRRC17;MPZ;NCDN;NDST2;NDUFS1;PAK1IP1;PPP1CC;PROX1;PUM2;RGS3;RNF38;SEMA3A;SKIL;STK35;TBL1XR1;TUBB4A;WNT9A;ZNF654
VDR_Q3	230	38	0.3477	0.6414	AGAP2;AP1B1;ARHGAP8;ASXL1;ATXN7L2;BMF;CALM1;CERS1;EGLN2;EIF5A;FBXO36;FGF9;FLI1;FOS;GRID2;HES7;HOXA2;HRK;MEIS2;NCAM1;NR4A3;PCBP2;POGK;POU2F1;PPM1J;PRKCH;PROX1;PTMS;RAB6B;RARB;TIMP3;TSC22D3;TSEN54;VEZF1;WNT11;XPO1;YWHAG;ZBTB7A
ZNF404_TARGET_GENES	18	3	0.3479	0.6414	MED21;NOL6;STAT6
SGCGSSAAA_E2F1DP2_01	170	27	0.348	0.6414	ADAMTS2;AK2;ASXL2;ATF5;BRMS1L;CTDSPL2;DNAJC9;E2F1;E2F8;EFNA5;HCN3;ILF3-DT;KIAA0825;MXD3;NFATC2IP;NOLC1;PRPF4B;PRPS1;RPS20;RRM2;SRSF7;STK35;TMEM143;TYRO3;VCAN;WDR62;ZNF503
RTAAACA_FREAC2_01	930	150	0.3493	0.6426	ABCB1;ABI3BP;ABTB1;ACSF2;AHNAK;ALDH4A1;ANK2;ANXA2;ARHGEF6;ASB7;ASXL2;ATXN7L2;AXIN2;BIN1;BMP2;BMT2;BRAF;BRCA2;BRD8;CALD1;CCDC120;CDK14;CDKN1A;CDKN1C;CILP2;CLN5;CNNM3;CREBRF;CSRNP3;CTDSPL2;CUEDC1;DAB2IP;DDB1;DDIT4;DHRS3;DUSP1;EFEMP1;ELOVL6;EPHB3;ERBB4;ETV1;FAM110A;FAXC;FGF9;FLI1;FLRT3;FOS;FOSL2;FRY;GADD45A;GCNT2;GNAO1;GPX1;GRID2;H3F3B;HBP1;HESX1;HIBADH;HMCN1;HOXA11;HOXA5;HOXB4;IGF1R;INSR;IRS4;KCNH2…
ZNF37A_TARGET_GENES	127	20	0.3517	0.6459	ADCY6;ANKRD10;ANO8;CERCAM;CRYBG1;DRAP1;GALT;LRRC8D;MCRIP2;NKX3-1;PDE3A;PGK1;PLEKHM1;PNRC1;POGK;PRICKLE2;PTPN21;SAT2;ZNF143;ZNF219
CP2_02	252	41	0.355	0.6498	ATXN7L2;BEX3;CALD1;CDK14;CILP2;CITED1;DDAH2;DDIT4;DEF6;EFNA3;ETV1;FGF9;FLI1;FOXA1;H3F3B;HBEGF;KCNH2;KIFAP3;MAPK3;MAPRE3;MDK;MORF4L2;NEK8;NHS;ODC1;PAK5;PHPT1;PPFIA2;PRKCH;RHBDF1;RNF207;RTN1;SCUBE3;SLC25A35;TFCP2L1;TSC22D1;TSC22D3;UBA1;VEZF1;YWHAG;ZC3H10
YTTCCNNNGGAMR_UNKNOWN	52	9	0.3553	0.6498	AP1B1;CCDC25;DNAJC13;HSD3B7;JAG1;MYO18A;PPFIA2;PPME1;ZC3H10
E2F_Q4_01	238	39	0.3558	0.6498	ADAMTS2;ANP32E;AP1S2;ASXL2;BMP7;BRMS1L;CTDSPL2;DDB2;E2F1;E2F7;E2F8;EIF5A;EVA1B;FBXO9;GPS2;HIST1H1D;IPO11;KDM3A;KLF5;KMT5A;KNTC1;MAP4K1;MAT2A;MEIS2;MXD3;NECTIN1;NRP2;OVOL2;PATZ1;PCYT2;PIK3R3;PRIM1;RELT;RPS6KA5;SFMBT1;UCHL1;WDR62;WEE1;ZBTB8OS
FOXM1_01	248	41	0.3561	0.6498	ALDH1A2;ANP32E;ASTN1;BCL6;C12orf66;CARMIL3;CEP41;COL3A1;DCAF6;FSTL3;GAB2;HMCN1;IRF2;JAKMIP2;JARID2;LRP5;MARS;MBD6;MEIS2;NCAM1;NCDN;NLN;NPHP3;NPTX2;PAX6;PCSK1N;PI15;PIAS3;PLAG1;PRDX5;PRR35;PUM1;RARB;RGS12;SALL3;SEMA3A;SGTB;SRCAP;STXBP6;TCTA;ZBTB20
RFX7_TARGET_GENES	446	65	0.3571	0.6504	ACTR8;AGTRAP;ATF5;ATP5MC3;BCCIP;BLOC1S2;C17orf97;C1orf216;CCDC124;CDCA3;COPS2;CTDSPL2;DDX55;DGKH;DIXDC1;EIF3D;EIF3E;ETV1;FBXO33;GABPB2;GALM;GDAP1;GSTCD;GTF2H4;HIST1H4D;HEXA;INKA2;KDM3A;KIAA0753;KIAA1958;KLC4;KNTC1;LARS2;MRPS17;NEK10;NPEPL1;PIK3C3;PROX1;PRR11;PSME3;RBM12B;RDM1;RNF187;SEPSECS;SERF2;SGF29;SHC1;SIRT4;SPPL2A;SRCAP;STAT6;STX3;TOLLIP;TP53BP1;TSEN54;TTC30A;UCHL5;UROS;VARS2;VMAC;VPS52;WDR…
RORA1_01	247	41	0.358	0.6511	ABHD3;BZW2;CCDC88A;CNTF;COLQ;CYP39A1;DTNB;EFNA3;ENO3;FBXO30;FGF9;FLI1;FSBP;GABARAPL1;GALT;GID4;GPR161;HIST1H4C;JAKMIP2;JARID2;MATK;MPP3;MYLK;NAA50;NDRG2;NEO1;PACSIN1;PBXIP1;PCDH18;PPP2CA;RLIM;RNF144B;SOCS2;SORCS1;STK38;SYNE1;TCF7;TPM3;TTBK2;UHRF2;VAMP2
ISRE_01	251	40	0.3602	0.654	AKAP6;ARHGEF6;BATF2;CDH3;CHKA;CRACR2B;CREBZF;CXCR4;CYB5B;DDX60;DNAH6;ETNK1;FAM117A;FGF9;FSBP;GPX1;HMCN1;IRF2;ISOC2;JARID2;MEIS1;NKX2-2;PGK1;PIGV;PIK3R3;PLAG1;PLXNC1;PRDM16;PRKD2;PURA;SCN2A;SH2B3;SLC24A1;SSBP2;STAT6;UBA7;USP18;USP44;YWHAG;ZBTB7A
MSX1_01	173	28	0.3609	0.6542	BCAR3;BSPRY;CALM1;CCDC3;CDC14A;CEP41;COL27A1;FLNA;GAD1;HOXA11;HOXB4;HSD3B7;JAK3;KMT2A;LHX6;MAML2;NCDN;NKX2-2;NPEPL1;NQO2;POU2F1;RARB;SHKBP1;SKIL;SYTL2;TP53;UROD;ZIC1
ZNF563_TARGET_GENES	533	78	0.3637	0.6575	AC091182.1;ACADL;AHDC1;ALDH1A2;ARHGAP4;ARMC7;BCAR1;BCAR3;BIN1;BORCS7;BRF2;BRPF3;CHCHD6;CREBZF;CYREN;DCLK2;DCUN1D2;DDIT4;DDX55;ELOVL2;FNDC10;FUZ;GABARAPL1;GALNT6;GET1;GPC5;GPHN;HELZ;HIBADH;HLA-DRB1;HSD17B6;HSPA8;IFFO1;IFT122;IRS2;KCNH2;LPCAT3;MED15;MIR17HG;MRPL55;NANOS1;NHSL2;ODF2L;PARP3;PAX6;PDCD11;PEMT;PFDN5;PGBD5;PHLDA3;PIH1D1;PLK3;PRIM1;PROX1;PRRT3;RIMS3;RNF38;RNH1;RRP9;SCD;SRCAP;STK24;STK32C;…
PAX3_B	90	15	0.3644	0.6575	AGAP2;BAZ1A;BRAF;BZW2;CNNM2;EIF5A;HIVEP1;KLF2;NECTIN1;NR4A3;PHLPP1;PNRC1;PURA;SEMA3A;XPO1
HIF1_Q3	235	38	0.3645	0.6575	AGAP1;ALDH1A2;BCL2L11;BCL6;BMT2;C12orf66;CREBRF;DDIT4;ELOVL6;ENO1;EPHB3;G6PC3;HBEGF;INSM1;IRF2BPL;KDM3A;KLF11;LIG1;LMF2;MGLL;MICAL2;MID1IP1;MYLK;NCAPH2;PATZ1;PGK1;PIK3IP1;PRMT1;PSME3;PTEN;PTPRF;RAMP2;RGS16;RUNDC1;SLC37A4;SNCB;UBA1;ZBTB37
FAC1_01	220	38	0.3677	0.6614	ACACA;ACVR2B;ADGRL3;ANKH;ANKS1B;BMF;CALCOCO1;CALM3;CASZ1;CCNG2;CHMP1B;DEDD;DYRK1B;FAM117A;FBLN2;FSBP;GPR50;HOXB4;IRS4;JARID2;KLF11;LHX6;LRP5;MSRA;NKX2-2;NOL4L;NRP2;OLA1;PIK3R3;RLIM;RUNX1;SALL3;SEMA3A;WASF2;WNT9A;YPEL5;ZC3H6;ZIC1
PTF1BETA_Q6	242	41	0.3678	0.6614	ABI3BP;ACADVL;BCL2L1;CALD1;CITED1;CREBRF;CSNK1E;DCAKD;DHRS3;EVA1B;HES7;HOXA11;HOXB4;ITGA7;KLF13;KLHL24;LPCAT3;LPL;LRCH4;LRRTM4;MAGED1;NCALD;NOL4L;NR4A3;NXPH3;PDE10A;PLXNC1;PTPN2;PUM1;PURA;RBM14;RELB;SMOC1;SYT3;TENT5A;TSPYL2;XPO1;ZBTB20;ZBTB7A;ZIC1;ZNF143
NME2_TARGET_GENES	55	10	0.372	0.6677	ACSF2;AMPH;APLP1;COLQ;NPEPL1;OTOG;RCBTB2;SELENBP1;SLC25A15;SNX16
DR3_Q4	144	24	0.3734	0.6691	ASXL1;ASXL2;COL11A2;CTDSP1;DDAH2;EIF5A;FKBP11;FLI1;KCNC1;LRRC17;NAT8L;NDUFS2;PATZ1;PAX6;PCBP4;POU2F1;RBM14;SSBP2;TMEM38A;TRIM41;TSC22D3;USH1C;XPO1;YWHAG
YGACNNYACAR_UNKNOWN	99	16	0.3741	0.6694	CEP57;EPAS1;FGF13;GSTO2;MAPK3;MOSMO;OGDH;RNF44;STAT6;TAZ;TNFRSF21;TSC22D1;UBE2H;USP3;VCAN;ZC3H10
MYB_Q5_01	267	42	0.3754	0.6705	AK2;ARHGEF6;BRD8;CCDC171;CDCA3;CDK14;CNTF;CRISPLD1;DNAAF3;FGF13;FLI1;GCNT2;GPHN;HEBP1;KLF5;LHX6;LNPEP;MBD6;MGLL;MXD3;MYO18A;NDUFC1;OGDHL;PCNT;PCSK1N;PCYT2;PIAS1;PLXNC1;PPP4R4;PREB;PTMS;RBM14;RFX3;RGS2;SHKBP1;SLC16A6;SSBP2;SYNM;SYVN1;UBE2H;WIPI1;XPO1
PPARGC1A_TARGET_GENES	88	12	0.376	0.6705	APTX;ATP5MC3;CACYBP;DDX39B;HSPA8;HSPH1;MRPS6;MVB12A;PWWP3A;SHC1;XPNPEP3;ZFAND2A
ZNF157_TARGET_GENES	46	8	0.3765	0.6705	CCDC171;CNIH3;FBXL2;NOL6;PITPNM2;PKD1;SCN1B;SLC29A4
TTCYRGAA_UNKNOWN	338	51	0.3785	0.6727	ARSG;ATP5ME;BCL6;C15orf41;CDKN1A;CYP39A1;E2F1;ETV1;FBXO30;FBXO33;FLRT1;GAB2;GCNT2;GPRASP2;GPX1;HMBOX1;HSPA8;HSPB1;HSPH1;IDH1;JAG1;JARID2;JMJD6;KCNH2;KLHL9;LRRC17;MAT2A;MEGF10;MIR17HG;MORF4L2;MTA2;NUDC;PHF6;PIGV;PIGW;PLAT;PLSCR4;PON2;RTN1;SATB2;SEMA3A;SIAE;SLC2A12;STAT4;TBL1XR1;TEDC1;UCHL1;VPS52;XPNPEP3;XPO1;YWHAG
MZF1_01	238	40	0.3795	0.6727	ANK2;BLVRB;C6orf136;CACNA2D3;CBX6;CCNYL1;COX14;EFNA4;EIF5A;FKBP11;FLI1;GABPB2;GAD1;H3F3B;HDDC3;HOXB13;HOXB4;HPCAL4;ITGA5;KNTC1;LYPD1;MEIS2;MGLL;NCDN;NDRG2;NR1H3;NRIP3;PATZ1;PCBP4;PLEKHA4;PPP2R2C;PTMS;SAMD1;SCN3B;SPTBN4;ST3GAL3;SYVN1;TMEM134;WDR81;XPO1
HNF4ALPHA_Q6	270	43	0.3799	0.6727	ARHGAP33;ASB7;ATL1;ATXN7L2;BSDC1;CADM2;CDK16;CSNK2A2;DCAF6;DHRS3;DNAJA2;DNAJC22;ESAM;F12;HOXA2;LHPP;LYSMD1;NCDN;NDST2;NDUFA4L2;NR4A3;PACSIN1;PAX6;PCK1;PFN1;PLAG1;PLLP;PRPF4B;PURA;RAB3D;RBMS3;RHOBTB1;SEC24B;SLIT3;SMYD5;TCF7;TP53BP1;TSC22D1;USP51;VCL;ZBTB20;ZDHHC24;ZFYVE1
TASOR_TARGET_GENES	258	36	0.3801	0.6727	AKAP1;ASB7;ASNS;AXIN2;BOLA1;CYCS;DDIT4;DTWD1;EIF3D;EIF4B;FAM117B;FAM229B;GUSB;HIST2H2AC;HIST2H2AB;HIST1H2BO;HIST2H2BF;HIST1H2BD;HIST1H4B;IFT122;MAP4K1;NFKBIA;NOL6;PIGW;PREPL;REXO2;RHBDF1;RNF187;TAF5;TAZ;TPD52L1;TUBB;UTP15;ZC3H10;ZNF219;ZNHIT6
AR_02	39	7	0.381	0.6732	ADCY6;BCL6;LOX;NCDN;PLAG1;PPP1CC;TXNIP
CEBP_Q3	254	42	0.3819	0.6736	ADAMTS2;ALDH1A2;ALDH5A1;ANKS1B;BCL6;CADM2;CALD1;CDK16;CHMP1B;DGKH;EDNRA;EFNA5;GNAO1;GSTA4;HMGN3;HOXA5;HS6ST2;JARID2;LEMD2;MAP3K3;MEIS2;NAB1;NCAM1;NDUFA4L2;OVOL2;PBXIP1;PDRG1;PER3;PLA2G4A;PTEN;PUM2;PURA;RARB;RORA;SFMBT1;SHKBP1;SLC25A35;SOBP;SYNE2;ZADH2;ZBTB20;ZNF654
PTPRA_TARGET_GENES	111	17	0.3849	0.6759	GPRASP2;ATXN7L2;C17orf113;CCDC28B;CIRBP;INKA2;KLHL9;MDC1;MFSD3;MTR;OLFM1;PGK1;PHF6;PNPLA6;PRKCH;RPS29;SESN2
YY1_02	247	39	0.3851	0.6759	ACTR8;ASXL2;BCL2L1;C19orf48;CAMLG;CCDC151;CHCHD10;DNAJC22;DYRK1B;DZIP1;EFCAB2;FAM193B;FBXO9;GNAO1;HOXA2;HSPA8;MORF4L2;NAT8L;NCDN;PATZ1;PCBP4;PCNT;PHC3;PIAS3;PIGV;POU2F1;PPP1R12B;PPP2CA;PUM1;SELENOM;SHKBP1;SMYD5;TAPT1;TCF4;TUBA1A;UBA52;VEZF1;ZBTB40;ZNF524
P53_DECAMER_Q2	254	43	0.3853	0.6759	AKAP6;APOLD1;ARHGEF37;ARHGEF6;BATF2;BLVRB;BMF;CARMIL3;CDC73;CDKN1A;CITED1;CLN5;CRAMP1;CREBZF;DAB2IP;DNAH6;DOCK9;ETFB;ETV1;FGF9;FLRT1;HEBP1;HMGCS1;HOXA11;HOXA2;IFFO1;INHBB;MICALL2;MTA2;NKX2-3;NXPH4;RARB;RHOBTB2;RNF144B;SLC1A3;SPTBN4;TAF5;TJP2;TMBIM1;TSC22D1;USP3;WASF2;ZNF654
ZNF529_TARGET_GENES	22	4	0.3863	0.6759	ADA;BRWD1;NOL6;OTOG
CTGRYYYNATT_UNKNOWN	73	12	0.387	0.6759	ASTN1;CCDC3;CRACR2B;GAB2;GADD45A;GPX1;NCDN;NRP2;NXPH4;PCNT;PIK3R3;RHOBTB2
SYNCRIP_TARGET_GENES	18	3	0.3875	0.6759	ANXA2;COL4A4;FAM53A
CAGGTA_AREB6_01	787	123	0.3888	0.6759	ALDH1A2;ALDH4A1;ANKRD36B;ARAP2;ARL4C;ASTN1;AXIN2;BCL6;BCL9L;BMP7;BZW2;C6orf136;CACNA2D3;CADM2;CBLN1;CBY1;CCDC120;CD72;CERCAM;CHSY1;CIC;CSRNP3;CXCR4;DARS2;DBI;DHRS3;DNAJC22;DOCK9;DTNB;E2F8;EFEMP1;EIF5;ENHO;ERG28;ESR2;FAM117A;FAM193B;FDPS;FGF13;FGF9;FOXA1;FRY;FSIP2;GAP43;GREB1;GRID2;HIST1H1D;HCN4;HDDC3;HEBP1;HIVEP1;HOXB4;HOXD8;IGSF9B;JAG1;JARID2;KCNS3;KLF5;KRT8;LAMA3;LAS1L;LHX6;LOXL4;MBD6;MED27;MGL…
ZIC2_01	251	42	0.3899	0.6759	BBS1;CADM2;CASZ1;CBX6;CCDC151;CERCAM;CKB;COL27A1;CYP26A1;DHRS3;DLL4;FGF13;FLVCR2;FNBP1;GNAO1;HDDC3;HOXB2;HOXB4;HSPH1;IL17RC;KCNC1;LYST;MAP1A;NDUFA4L2;NKX2-2;NTN3;PCGF2;PHF6;PRMT1;PURA;RAB6B;RPS6KA5;SEMA3B;SESN2;SMOC1;TENT5A;TIMP3;TP53;TP53BP1;TRAF3IP2;UBALD2;YWHAG
COMP1_01	117	21	0.3909	0.6759	CALD1;DHCR24;EDA;ERBB4;FKBP11;FLI1;GSTCD;HOXA2;HSD3B7;ILF3-DT;MEIS2;NCAM1;NR4A3;PHF6;PLEKHA7;PROX1;SALL3;SLC1A3;SLC2A12;WNT9A;ZIC1
ZNF426_TARGET_GENES	58	9	0.3912	0.6759	ADA;BORCS6;CASD1;CCDC40;LIPA;LUZP1;MED21;TOP3B;TRPV1
PR_02	133	22	0.3918	0.6759	ADCY6;AKAP3;BCL6;CD101;CDKN1A;FBXO9;LOX;MPZ;NCDN;NDST2;NDUFS1;PIGV;PROX1;RGS3;RNF38;SEMA3A;SKIL;STK35;TBL1XR1;XPNPEP3;ZNF395;ZNF654
NFY_C	249	37	0.3918	0.6759	ACYP1;ARL17A;ARRDC3;BAZ1A;BRD8;CEP57;CNNM2;ERG28;FAM117A;FDFT1;FDPS;H3F3B;HIST1H4C;HSCB;IFFO1;MAP3K3;MROH8;NCAM1;NCAPD2;NCEH1;NDUFS8;PAX6;PCYT1B;PXMP4;RAG1;RBM14;RBM4;RPS6KA5;SATB2;SEL1L;SESN2;TESK2;TRAF3IP2;TRMT6;WASF2;WDR81;ZNF597
TGACCTTG_SF1_Q6	249	37	0.3919	0.6759	ABHD3;AK2;ASTN2;ATP5F1B;ATP5MC3;CDK16;CHCHD10;CKB;CNTF;CTDSPL2;DHRS11;DIRAS1;FGF9;FSTL3;FZD9;GABARAPL1;HCN4;INSR;IQSEC1;MTCH2;NCDN;NPTX2;NXPH4;OGDHL;PPP3CC;RAB11FIP5;RILP;SH3GL2;ST3GAL1;TBL1XR1;TMEM161B;TUBB4A;UBA1;UCHL1;VAMP2;VDAC2;XYLT1
PAX5_01	155	26	0.3922	0.6759	ASXL1;CALD1;CBLN1;DET1;DNAJC22;GAB2;GSTCD;HMGN3;ICA1;IGDCC3;JMJD6;LIG1;LRCH4;NOL4L;POLR1D;PRKCE;PRPF4B;RLIM;RNF220;RORA;SH2B3;SYTL2;TIMM10B;TIMP3;TSEN54;ZNF143
TGACATY_UNKNOWN	671	109	0.3923	0.6759	ABCB8;ABI3BP;ACAP3;ADCY6;AGO2;AKAP3;ANKS1B;ARAP2;ARHGAP24;ARHGAP4;ARHGEF3;ARHGEF6;ASCC3;ASXL1;BCHE;BSDC1;CA12;CABLES1;CALD1;CALM1;CCDC50;C15orf41;CNIH3;COX14;CREBZF;CTDSPL2;CYP26A1;DNAJC1;DNAJC13;DPF3;DVL1;EFEMP1;FAM162A;FAM78A;FAXC;FBXO32;FBXO36;FHL3;FLRT3;FOS;GAB2;H3F3B;HAPLN2;HBS1L;HCN4;IGSF3;INSM1;JARID2;KCNH2;KRAS;LRP1B;MAP3K14;MEIS1;MEIS2;MICAL2;MYLK;NAP1L3;NCDN;NDST2;NECTIN3;NKX2-2;NPAS3;N…
ZNF197_TARGET_GENES	564	85	0.3939	0.6768	ACACA;ACSL3;ADCY9;AHCYL2;ALG6;ANKZF1;ARRDC3;AUP1;BANP;BICDL1;BZW2;CACYBP;CALCOCO1;CCAR1;CCDC124;CCDC151;CCDC88A;CDCA3;COX7A2L;CUTC;DEDD;ECH1;EFNA3;FAM117A;FASTKD1;FCSK;GAB2;GALM;GFER;GIT1;GTF2H4;H3F3B;HTRA2;IL1R1;IMPACT;KRBA1;LEMD2;LIG1;LYSMD1;MAN2A2;MARCH2;MARS;MEIS2;MKKS;MPND;MPZ;NAGLU;NOP53;NPEPPS;NR1H3;NRG4;OTUD7A;PADI2;PANK4;PATZ1;PGBD5;PHLPP1;PPP1R12B;PPP2R2C;PREPL;RAB29;AC097534.2;SEL1L;SE…
WHN_B	261	42	0.394	0.6768	ANKH;ANKS1B;BANP;BBS5;CAMK4;CCAR1;COPS2;CREBRF;CXADR;DLL4;ELOVL6;ERLIN2;FOXA1;H3F3B;HSPA14;ICA1;INSM1;JAG1;JARID2;KCNS3;KIAA0825;KLF2;LRP1B;NAT8L;NIN;NKX2-2;NOLC1;NR4A3;PHF21B;PITPNA;PNPLA6;PPP1R32;SNCB;TAF5;TBC1D32;TRIB1;TSC22D3;UCHL5;VEZF1;ZBTB37;ZC3H10;ZNF524
METTL14_TARGET_GENES	118	19	0.3954	0.6781	BRCA2;C1orf74;CCDC110;CCNL1;CLK4;DHRS2;FGFR4;HIST1H4B;KLF4;LONP2;LRIG1;LYSMD1;NCAPD2;PGK1;PNRC1;RUNX1;SIRT1;TNRC6C;TRIM38
GATA_Q6	199	32	0.3964	0.6787	ADM;AIF1L;AMOT;ANKS1B;BIN1;CACNA2D3;C15orf41;COL4A3;COL4A4;EDA;FAM117A;FHL3;FLI1;FOSL2;KDM3A;LHX6;MYRF;NOCT;NR5A2;NRP2;PLAG1;SCUBE3;SUSD1;TACC1;TMBIM1;TNK2;TNXB;USH1G;WNT11;XPO6;ZBTB7A;ZNF219
STAT3_01	22	4	0.397	0.6787	ASXL1;CREBRF;IRF1;PROS1
E2F_Q4	238	39	0.3993	0.6804	ADAMTS2;AK2;ASXL2;ATF5;BRMS1L;CDT1;CTDSPL2;DDB2;DNAJC9;E2F1;E2F7;E2F8;EFNA5;HCN3;HS6ST3;ILF3-DT;INSM1;KIAA0825;MEIS2;MXD3;NECTIN1;NFATC2IP;NOLC1;NRP2;PAX6;PCYT2;PPP1CC;PRPS1;RPS6KA5;RRM2;SRSF7;STK35;TMEM143;TRMT6;TYRO3;VCAN;WDR62;WEE1;ZNF524
MAML1_TARGET_GENES	243	35	0.3995	0.6804	ANKRD24;ARHGAP4;BCL9L;CD72;CIRBP;DDX39B;FCHO1;FUNDC2;GPER1;GSDME;HDAC7;HLA-DMB;KMT2A;LDLRAD4;LIMD2;LRIG1;MME;NEIL2;NEK8;PDE4D;PRKCH;PUS10;RGS20;RHOG;SHANK2;SIPA1;SNX25;ST3GAL1;SYVN1;TESK2;TET3;TFEB;TMEM37;TRIM38;TXNIP
CEBPDELTA_Q6	245	39	0.4003	0.6804	ARRDC3;ATF3;CACNA2D3;CCNL1;C15orf41;COPS2;DDX42;DOK3;DPF3;EFEMP1;FLI1;FOS;FOSB;G0S2;GLA;HOXA11;ITGA5;KCNS3;LHX6;NDUFA4L2;NEO1;NOTCH1;NR1H3;PDAP1;PI15;PLA2G4A;PREPL;PTEN;RARB;RORA;SEMA3A;SERPINF1;SLC25A35;TIMP3;TRIB1;TSHZ3;TTC25;UBALD2;ZADH2
TTGCWCAAY_CEBPB_02	63	11	0.4004	0.6804	BMF;CUEDC1;DCAF6;HOXA5;IDH1;KLF5;LUZP1;NRP2;SLIT3;TRIB1;VCAN
GATA1_03	244	41	0.4035	0.6827	ADAMTS6;ADM;AMOT;APTX;ARL4C;ATXN7L2;CACNA2D3;CASZ1;CCM2;ETV1;FAM117A;FLRT3;FOXA1;GNB1L;GREB1;LHX6;MEIS2;MYRF;NCDN;NDRG2;NPL;NRP2;PCK1;PCOLCE;PPP1R16A;PTMS;RLIM;RNF144B;RTL10;S100A10;SCUBE3;SERTAD4;SYTL2;TBX19;TMEM161B;TNXB;TTBK2;UROD;XPO6;ZFPM2;ZIC1
ZNF711_TARGET_GENES	1522	221	0.4037	0.6827	ABCB8;ABCC11;ABTB1;ACAD11;ACOT13;ACSL3;ACYP2;AKAP1;ANKAR;ANKRD13D;ANLN;ANXA4;ASNSD1;ASXL1;ATL1;ATP5F1B;ATP5ME;ATXN7;AXIN2;BANP;BBS1;BCAR3;BCKDK;BCL2L1;BRCA2;BRD9;BRF2;BRWD1;C10orf143;CACYBP;CASD1;CCDC40;CCNL1;CDC73;CDCA3;CERS2;CFAP410;FAM92A;CLK3;CLTCL1;CNIH3;COMMD10;COPS2;CREBZF;CRPPA;CYP51A1;DCAF6;DCAKD;DDX19B;DDX55;DGKE;DHRS7;DNPEP;DPP3;DTNB;DTWD1;DUSP28;EEF1D;EFCAB2;EIF5;ERI2;EXD3;FAM117A;FAS…
ZNF236_TARGET_GENES	194	30	0.4042	0.6827	B9D1;C19orf48;CALM3;CLTCL1;CTNNB1;CYP51A1;DDB1;GABPB2;HSPA8;KDM3A;LLGL2;LSG1;MAPK7;MMAB;MPV17L2;MROH8;MVK;OGDH;OSBPL10;PHC3;SDF2L1;SH3BGRL3;SLC19A2;SMIM14;SPICE1;TMEM134;TSPAN31;UNC93B1;ZC3H6;ZNF219
ZNF169_TARGET_GENES	38	7	0.4042	0.6827	ARHGAP24;BRWD1;FBXO31;QPCTL;STAT6;STX6;ZNF790
EFC_Q6	271	43	0.4052	0.6833	AKAP1;BCL2L1;BCL6;BLOC1S2;C2CD2L;CACNA2D3;CBX6;CELSR2;CEP41;DPYSL5;FGF9;FLRT1;FOSB;FUZ;GLA;HMGN3;HOXA11;IFT46;IGSF8;IRS2;KDM3A;MAGED1;MAP1A;MEIS2;MIEF2;MORF4L2;MTA2;NPAS3;NUDC;PARP6;PAX6;PCYT1B;PDE1A;PDZD4;PPME1;SOBP;STK36;TM9SF1;TP53BP1;TSC22D1;WDR81;XPNPEP3;YWHAG
YATTNATC_UNKNOWN	375	60	0.4072	0.6857	ADAMTS6;AFF2;ANK2;ANKS1B;ARHGAP33;ARHGAP8;AXIN2;BCL9L;BMPR1B;BZW2;C3orf35;CALD1;CCDC171;CCNYL1;C15orf41;CEBPA-DT;COL3A1;COLQ;E2F1;ENO3;F12;FLRT3;FRY;GFI1;GNAO1;GPX1;H3F3B;HOXA2;HOXB2;HOXB4;JAKMIP2;KCNH2;LUC7L;MAP4K2;MED27;NANOS1;NOB1;NOL4L;NPAS3;NPTX2;NXPH4;OVGP1;PBXIP1;PI15;RARB;RASGEF1B;RTKN2;SAMD11;SCUBE3;SEMA3A;SLC2A13;SORT1;ST7;TJP2;TMBIM1;TMEM79;TMIE;USP51;ZBTB37;ZIC1
ZNF419_TARGET_GENES	5	1	0.4091	0.6877	ANO8
TGTTTGY_HNF3_Q6	743	115	0.4096	0.6877	ADPRM;AHNAK;ALDH1A2;AP1S2;ARHGEF6;ASXL1;ATOH8;BABAM2;BANP;BCL6;BCL9L;BLOC1S2;BMF;BZW2;CA14;CACNA2D3;CADM2;CALCOCO1;CALD1;CBX6;CDK14;CITED1;CLUL1;CRABP2;CTDSP1;DNAJC22;DOCK9;DUSP1;E2F1;EDA;EFNA5;EGFL7;ENHO;ESAM;FLRT1;FOSB;GAB2;GIPR;GRID2;HIST1H2BD;HESX1;HOXA11;IQGAP2;JAG1;JARID2;KANK2;KIRREL1;KLF5;KMT2A;LEMD2;LHX9;LRRC17;LRRC29;LUC7L;MAPK3;MAPRE3;MAST4;MBD6;MEIS1;MEIS2;MFSD13A;MGLL;MYLK;NCAM1;NCDN…
ZNF165_TARGET_GENES	72	12	0.4103	0.6878	ABCB6;CDKN1C;CST3;FGF9;MYLK;NPEPL1;PRSS12;PTEN;RICTOR;SLC22A5;SPPL2A;STK10
ZNF34_TARGET_GENES	61	9	0.4129	0.691	ANO8;CASD1;CCDC40;GSTCD;IFI6;LIPA;LUZP1;NME1;RNF220
MIF1_01	184	28	0.4141	0.692	ARL13B;BCL2L1;C2CD2L;CBX6;CCDC151;CPEB2;CYTH2;DHRS3;DNAJC1;FASTKD2;FGF13;FUZ;GRID2;HMGCS1;KIF17;MAGED1;MRPL10;NCDN;PDZD4;PPME1;PPP1R32;SHANK2;SIAE;SLC25A37;SREBF1;STK36;TP53BP1;TSC22D1
ALX4_01	16	3	0.4157	0.6937	FAM89B;IL6R;ZNF569
MCAATNNNNNGCG_UNKNOWN	85	14	0.4178	0.6962	CCNT2;CDCA3;CHKA;CNNM2;CYCS;LIG1;NOL6;RAD51C;RNF38;SH3BGRL3;SLIT3;SQLE;STK35;ZIC1
CIZ_01	244	41	0.4185	0.6962	BORCS6;CAB39L;CCDC88A;COL27A1;COL3A1;EFNA5;FAM89B;FLI1;FLRT3;GPX1;H3F3B;HIVEP1;HOXA2;IGSF3;LYPD1;LYST;MAP1A;MEIS2;MYLK;NCAM1;NKX2-2;NR5A2;OVOL2;PAK1IP1;PAXIP1;PDE4D;PHF6;PLAG1;PURA;RIMS3;SEMA3A;SYTL2;TCF4;TENT5A;TYRO3;VCL;YWHAG;ZBTB20;ZFPM2;ZIC1;ZNF654
CDPCR3_01	57	9	0.4248	0.7048	MARK1;MICAL2;NFIA;NPAS1;NTN1;POU2F1;SOWAHA;WIPI1;ZIC1
ATGGYGGA_UNKNOWN	103	17	0.4256	0.7048	ADGRL3;APBB3;C19orf48;CBX6;GABPB2;GLA;GNAO1;KDM3A;LRRC29;NDST2;PHC3;PIAS3;POU2F1;PRPS1;PURA;TUBA1A;WASF2
RREB1_01	209	34	0.4258	0.7048	AHCYL1;ARL4C;BRMS1L;CALM1;CALM3;CASZ1;CBX8;DLL4;FBXO36;FLI1;FMNL3;GNAO1;GNAZ;HIBADH;HMBOX1;HOXB2;HOXB4;HSD17B8;ITGA5;MAP1A;MORF4L2;NCDN;NDRG2;NKX2-2;PHF21B;PPFIA2;PRKCE;PURA;RNF220;RUNX1;ST7;SUSD1;TIMP3;VIM
MZF1_02	236	39	0.4262	0.7048	ALDH4A1;ANKS1B;ASXL1;ATXN7L2;BCL9L;CBX6;CCDC24;CYP1A1;EVA1B;FAM117A;FAM117B;H3F3B;HBP1;HMBOX1;HMX1;IGF1R;JAKMIP2;KCNS3;LHX4;LHX6;LHX9;LRCH4;LRRTM4;MAML2;MAP4K1;MEIS2;MRC2;MTA2;PCBP4;PLAG1;PTPRF;SLC22A17;STX16;TCEAL7;TP53;TSEN54;WDR81;XPO1;ZADH2
AHRARNT_02	15	3	0.428	0.7059	CBX6;CREBRF;MEIS2
NRF2_Q4	256	40	0.4281	0.7059	ABCB6;ARHGAP8;ASS1;BCL9L;BEND7;BICDL1;BLVRB;DRP2;ENO1;FBXO30;FGF9;H3F3B;LAMA3;LOXL4;LRP1B;LYSMD2;MAPRE3;NDRG2;NOL4L;PDE4D;PIAS1;PPP2R2C;PPP4R4;REXO2;RGS2;SFXN5;SLC16A6;SNCG;SOBP;SPTBN4;SYNPO;SYT2;TNRC6C;TNXB;TUBA1C;TUBB;UCHL1;WDR81;YWHAG;ZIC1
MAF_Q6	262	42	0.4289	0.7061	AFF2;ALCAM;AMOT;BMF;CBX8;CCR10;CNTNAP1;CSRNP3;CTDSPL2;ELOVL6;ERLIN2;FAM78A;FGF13;GAB2;GPX1;HMGCS1;HOXB4;KMT2A;MAP4K2;MBD6;MEIS2;MGLL;NKX2-2;NOL4L;NPAS3;NXPH4;PAX6;PNRC1;RARB;RNF44;RORA;RRAS;SEMA4A;SLC16A6;SNCG;SQLE;STAT6;TFEB;TGFBR1;UHRF1BP1;WDR54;WDR81
LMO2COM_02	241	38	0.4303	0.7064	ADCY6;ADM;ANKS1B;AP1B1;ARHGEF10L;BCL6;BIN1;CACNA2D3;DAB2;ESPNL;FOSL2;FOXA1;GRID2;HAGHL;ING4;LHX6;LRRC4;MTCH2;MYO18A;NCDN;NDRG2;NOB1;NR5A2;NRP2;PILRB;RUNX1;SCUBE3;SH2B3;SUSD1;TACC1;TBX19;TNK2;TTBK2;UROD;USH1G;WNT11;XPO6;ZNF219
IK1_01	278	43	0.4308	0.7064	ACVR2B;AHNAK;APOLD1;ATP2B4;BCKDK;CYP26A1;DLL4;ELK4;FAM117A;FGF13;FOSL2;HCN3;HIVEP1;HOXB13;HOXB4;IRF2BPL;LHX6;LUZP1;MIR17HG;NFATC2IP;NOA1;NR4A3;PDE10A;PIAS1;POLR3B;PRMT1;RARB;RBM4;RELB;RHBDF1;RORA;SMOC1;SOBP;SOCS2;SRSF7;TBX19;TJAP1;TNFRSF21;UBE2H;VARS2;WDR62;ZBTB37;ZFPM2
TATA_C	286	42	0.431	0.7064	ACTB;ARRDC3;ATF3;BIN1;BMPR1B;CALCOCO1;CHMP1B;CITED1;CRABP2;CTDSP1;EPAS1;ESR2;FBXO36;GNAZ;GPR50;H3F3B;HIVEP1;HOXB4;HSD17B8;IGSF9B;JARID2;LOX;LPL;METAP1;MYLK;NKX2-5;NR5A2;OTUB2;PRDM16;PURA;RTN1;S100A10;SEMA3A;SHANK2;SLIT3;TAGLN;TCF4;TCTA;TGFBR1;TSHZ1;WDR20;ZC3H10
PHB2_TARGET_GENES	167	25	0.4328	0.7077	ACSL6;ATG4D;ATP2B4;BCCIP;CAMK2N1;EGFL7;FKBP8;G6PD;HDAC6;HDDC2;IL1R1;MAN2A2;MARCH2;NPL;PLEKHA4;PTMS;SPATA5L1;TATDN3;TESMIN;TKFC;TMBIM1;TMCC3;UROD;UROS;ZFPM2
SIX4_TARGET_GENES	40	7	0.4332	0.7077	ADA;CABLES1;OVOL2;PLXNB1;RND2;SEMA3B;SMURF2
STAT5A_03	266	42	0.4341	0.7077	AKAP1;ALS2CL;ARRDC3;BCAR3;BCL6;BORCS6;CACNA2D3;CADM2;CXADR;DHRS3;ECEL1;ERG28;ERLIN2;FBXO9;FGF13;FLRT3;FOXA1;GRID2;HIST2H2AC;HIST2H2AB;ITGA7;LAMA3;LPL;LRP5;LYPD1;NEO1;NR4A3;PRKCE;RARB;RBM12B;RBMS3;SCN2B;SCUBE3;SH2B3;SHC1;SUMO2;TCF4;TPM3;TUBA1A;UBE2H;VGLL3;ZBTB20
SRY_01	226	37	0.4343	0.7077	ANKS1B;ATXN7L2;CA14;CDKN1C;CYP26A1;DDIT4;DEDD;DHRS3;DNAJC22;DPYSL4;EFNA4;GAB2;GABARAPL1;ING4;KIRREL1;KMT2A;LHX9;LRP5;LYST;MAML2;MORN4;MPZ;NBL1;NCAM1;NECTIN1;NFIA;PAX6;RBM4;RNF220;RPUSD4;SELENBP1;SESN2;SORT1;TAL1;TSEN15;USP44;ZBTB37
E2F4DP1_01	241	38	0.439	0.712	ADAMTS2;AK2;ASXL2;ATF5;BRMS1L;CTDSPL2;DNAJC9;E2F1;E2F7;E2F8;EFNA5;HCN3;HS6ST3;ILF3-DT;KIAA0825;KLF4;KMT5A;LIG1;MAT2A;MXD3;NFATC2IP;NOLC1;PAX6;PRPF4B;PRPS1;RPS20;RPS6KA5;RRM2;SRSF7;STK35;TIGAR;TMEM143;TRMT6;TYRO3;VCAN;WDR62;ZNF503;ZNF524
EVI1_05	173	28	0.4395	0.712	ARHGAP8;CDK14;DNAJC1;FHL3;GNAO1;HIST1H4C;HOXB5;JAZF1;LUC7L;MEIS2;MGLL;NCDN;NDUFA1;PCYT2;PI15;PLAG1;RHOG;RTN1;SALL3;SATB2;SCUBE3;SLC37A4;SLC43A2;SORCS1;TYRO3;VASN;WNT9A;ZFPM2
RAX2_TARGET_GENES	64	8	0.4406	0.712	COPS2;ETFB;HSPA4;NEK8;SNAPC5;TSPAN31;ZNF441;ZNF581
ER_Q6_02	259	40	0.4412	0.712	ADAMTS8;ADAMTSL3;ASTN1;BCL6;BRAF;BZW2;CCDC88A;CDK14;CDKN1A;CNTF;CRABP2;CYP26A1;CYP39A1;DAB2;DTNB;EFNA3;FSBP;GRID2;HIBADH;HOXA5;HPCAL4;IRF2BPL;MAFB;NDRG2;NR2C2;NXPH4;OVOL2;PARP6;PAX6;PCDH18;PHF1;PLXNB1;SLC16A6;SMPD1;SPATA7;ST3GAL1;TCF7;TMEM38A;UHRF2;XPO6
TTF1_Q6	265	41	0.4426	0.712	ADCY6;AK9;BABAM2;BMP2;CACNA2D3;CAVIN1;CCNG2;CD101;C15orf41;CITED1;DAB2IP;DDB1;ELK4;FAM193B;H3F3B;HESX1;HOXB5;HOXD8;HPCAL4;ICA1;JARID2;KCNH2;KLF5;LHX6;MAFB;NCDN;NDRG2;NTN3;OVOL2;PIK3R3;PLXNB1;RBKS;SDF2L1;STK32C;SYTL2;TCF4;TKFC;WASF2;ZBTB37;ZIC1;ZNF654
XBP1_01	136	22	0.4427	0.712	ASXL2;CITED1;DHDDS;FOXRED1;GLA;HBP1;HMBOX1;HOXA11;HOXB5;IRS4;MORF4L2;NKX2-2;NR4A3;PCYT1B;PLEKHF1;PURA;SEMA3B;SNTB2;SYT3;TCF4;TM9SF1;TYRO3
ZF5_01	237	39	0.4431	0.712	ABCC8;ADM;ALX4;BICDL1;CALM1;DRAP1;EIF3A;FLI1;FRAT1;GFER;HCN4;HS6ST3;HSD11B1L;KCNC1;KLF13;LIMD2;MAP3K3;MICOS13;MMP15;NEURL1;NIN;NTN1;NXPH4;PLXNC1;POU3F1;PPP1CC;PRDM16;RHOG;RRAGC;SLC25A33;SUMO2;SYT12;TAL1;UBALD2;WNT11;ZADH2;ZBTB7A;ZBTB8OS;ZC3H10
CREB3L2_TARGET_GENES	117	17	0.4442	0.712	ABCB8;BBS4;CIC;EIF2A;HBP1;HMGCS1;IQCG;LNP1;MAGOHB;MAP3K14;MORF4L2;NME1;NOL6;TUBA1B;ZNF576;ZNF581;ZRANB2
CEBPB_02	265	42	0.4442	0.712	ACLY;ALDH1A2;ARRDC3;BAZ1A;BCL6;BMF;CITED1;COL4A3;COL4A4;CSNK1E;CTDSPL2;CUEDC1;DCAF6;DUSP1;EFNA5;G0S2;H3F3B;HOXA5;LEMD2;LUZP1;LYPD1;MAP3K3;MED12L;MRC2;NFKBIA;NOL4L;PDAP1;PDE4D;PLA2G4A;REXO2;SERPINF1;SERTAD4;SHKBP1;SLIT3;SOBP;SOCS2;TRIB1;TSHZ3;TTC39B;VCAN;ZADH2;ZBTB20
RUVBL2_TARGET_GENES	34	5	0.4447	0.712	COX20;DHRS2;HIST1H2BD;MARK4;MCRIP2
E4F1_Q6	291	46	0.4457	0.712	ALDOC;ANK2;ANKS1B;BRAF;CALD1;CBX8;CCDC24;CKB;CSTF3;CXCL16;DPH3;DUSP1;EIF1;EIF5A;FAM117B;FGF9;FLRT3;FOSB;FOXA1;FOXRED1;GSTCD;HDAC6;HS6ST2;ID1;IRF2BPL;ITFG2;MAP1A;MED15;MORF4L2;MRC2;NAP1L2;NEK1;NKX2-2;NR4A3;PSME3;RHOBTB1;SATB2;SH2D2A;SLC25A37;SOX9;SSTR2;TRIB1;TSC22D3;YWHAG;ZADH2;ZC3H10
NERF_Q2	251	39	0.4459	0.712	ADAMTSL3;ARHGAP8;ARL4C;ATOH8;CCR10;CDCA3;CNTNAP1;COLQ;CREBZF;DEF6;DIABLO;DPP3;DPP8;FAM110A;FBXO36;FKBP10;FOXRED1;HBEGF;JAG1;KLF13;LIMD2;LLGL2;MAP4K1;MAPK3;MSANTD2;NAT8L;NDUFS2;NFIA;NIPAL2;OLFML2A;PAX6;PIGW;RGS3;RHOV;SH2D2A;SNCG;UCHL5;VCL;ZNF276
ZNF41_TARGET_GENES	80	12	0.4461	0.712	AK2;DTWD1;DUSP15;EFNA5;HMBOX1;MAPK8IP3;METTL7B;PLD2;RBMS3;RSPH3;TATDN3;THSD4
BACH1_01	261	40	0.4465	0.712	ACADVL;AIF1L;AKAP1;BCL9L;BICDL1;BMP2;CDKN1A;DIRAS1;DYSF;ENO1;FADS3;FOXA1;GABARAPL1;GIT1;GPX1;H3F3B;HBEGF;HCN3;KRT8;LAMA3;LUC7L;MARK1;NCDN;NDRG2;PCYT2;PPP2CA;RAB3D;REXO2;RGS2;RNF144B;RPS20;S100A10;SNCB;SPARC;SYT2;TNXB;TRIB1;TUBB4A;WASF2;YPEL5
WYAAANNRNNNGCG_UNKNOWN	65	12	0.4475	0.712	AHCYL2;CSTF3;E2F8;GIT1;HOXA5;MGLL;NDUFA4L2;PHF21B;PPFIA2;SLC43A2;SOCS2;STK35
ZNF486_TARGET_GENES	177	28	0.4482	0.712	ASMTL;CCAR1;CDK14;CHRNA3;CKB;CPD;WDR63;DNAJC13;ERBB4;GSTA4;INSR;KMT2A;LDHD;LRP12;METAP1;NECTIN1;NEO1;ODF2L;PLLP;POLI;PTPN2;PURPL;RFX3;ST7;STK10;STK36;TOP3B;TRPV1
NGFIC_01	256	42	0.4487	0.712	AGAP1;AGAP3;AHNAK;AMOT;ASB7;ATL1;BCL6;CDH2;COL27A1;EGLN2;EIF5A;GIT1;GUCY1A2;HNRNPDL;HOXA2;HRK;ICAM5;KCNC1;KCNS3;KREMEN2;L1CAM;LRRC4;MAN2A2;MATR3;NAT8L;NDUFA4L2;NTN1;PIK3IP1;PITPNA;POU3F1;PTMS;RELB;REXO2;RPUSD4;SLC22A17;SMYD5;SUMO2;SUN2;TRIB1;TTC9C;TUBA1B;ZCCHC12
TGCTGAY_UNKNOWN	539	86	0.4488	0.712	ABI3BP;AGAP3;ANKRD13D;ARHGAP24;ARL4C;ATXN7L2;AXIN2;BMP2;C9orf85;CALM3;COX14;CUL7;DHFR2;DHRS3;DRP2;DTNB;ETV1;EVA1B;FAM110A;FGF13;FGF9;FOS;FSIP2;GADD45A;GALNT10;HDDC3;HEBP1;HLA-DRB1;HRK;HS6ST2;HSCB;IL17RC;INA;IQSEC1;JARID2;KAT14;LRRC4;LRRTM4;MAP3K15;MEIS1;MEIS2;METAP1;MLX;MYLK;NANOS1;NAT8L;NCDN;NDST2;NDUFA4L2;NECTIN3;NLN;NRP2;OLFML2A;PCBP4;PCDH18;PCYOX1L;PLAG1;PPFIA2;PPP2CA;PREB;PRKCQ;RARB;REEP6;RH…
IPF1_Q4	254	41	0.4503	0.712	ACACA;BAIAP2;BCL6;CCDC120;CDKN2B;CSRNP3;DPF3;EFEMP1;ELOVL6;ENTPD5;FLI1;GOLGA6L9;H3F3B;HESX1;HOXB5;HRK;LOX;MEIS2;NEO1;NPAS3;OLFM1;PAK1IP1;PPP3CC;PURA;RALGDS;RHOBTB1;RNF14;RNF24;SALL3;SAMD11;SESN2;SIPA1;SLC9A9;SMURF2;SOBP;SRSF7;TCEAL7;TYRO3;UBALD2;ZHX3;ZIC1
ZNF362_TARGET_GENES	545	79	0.4513	0.712	ABI3BP;ADAR;ANKRD31;ANP32E;APOLD1;ATOX1;BCAR3;BCL6;BLVRB;BRD8;BRPF3;C20orf96;C2orf92;CALD1;CCM2;CEACAM19;CLN3;COQ3;CTDSPL;DBNDD1;DIP2C;EFHC1;ERAP1;ERG28;ERI2;FUZ;FZD9;GDI2;GMPR;GSTCD;GUSB;GUSBP11;HIST1H4C;HNRNPA1L2;HOXB4;ITGA5;JAKMIP2;KATNAL1;KLC4;MAP4K1;MARCH2;MORF4L2;NAB1;NDST2;NFKBID;NKX2-5;NPAS1;NT5M;ODF2L;PIH1D1;PIK3IP1;PNO1;POLR3A;PRDM16;PSMB2;RMND1;RPS20;RUFY2;RWDD2B;SAPCD2;SEMA3A;SGF29;SI…
RNGTGGGC_UNKNOWN	784	123	0.4514	0.712	ACY1;ADAMTS2;AGAP1;AHNAK;AK2;ANKRD13D;ATL1;ATP2B4;ATP5MC3;ATXN7L2;C9orf85;CA14;CADM2;CALD1;CALM3;CCDC120;CCDC69;CCDC88A;CELSR2;CEP41;CKB;COL26A1;COLQ;CREBRF;CSRNP3;CSTF3;DLK2;DMPK;E2F1;EFNA5;EMX1;EPAS1;EPHB3;FADS3;FAM78A;FBXL2;FBXO36;FLRT3;FOXA1;FRY;FSBP;G6PC3;GFI1;GIT1;H3F3B;HDDC3;HMGN3;HNRNPDL;HOXA11;HRK;IDH1;IDH2;IRS4;KCNH2;KLF5;L1CAM;LRRC8D;LTBP2;MAN2A2;MAP1A;MBD6;MEIS2;MICAL2;MORC3;MOSPD3;MP…
SRF_C	215	33	0.4514	0.712	ACTB;CALD1;CDC14A;DIXDC1;DMPK;FLNA;FOS;FOSB;HOXA5;HOXB4;HOXB5;ITGA7;LRP5;MAP1A;MATR3;MEIS1;MYLK;NKX2-2;PADI2;PDLIM7;PFN1;RGS3;RSU1;RUNDC1;SIPA1;SUN2;SUSD1;TAGLN;TAZ;TGFB1I1;TPM3;VCL;WDR81
OLF1_01	273	44	0.4518	0.712	ACY1;ADCY6;ALDOC;C2CD2L;CA14;COL11A2;COL23A1;DPYSL5;FADS3;FAM117A;H3F3B;HES7;JARID2;KLC4;MAGED2;MEIS2;MIB2;MMP15;MORC3;NEO1;PCBP4;PCYT2;PIGW;PITPNM2;PPFIA2;PRKCH;PRMT1;PTMS;PTPN21;REEP6;RELT;RGS3;RND2;RNF220;SCUBE3;SEMA3B;SETMAR;SOWAHA;TTC9C;UBA1;VCL;YWHAG;ZBTB37;ZBTB7A
ZNF512_TARGET_GENES	367	56	0.4523	0.712	ACOT13;ALX4;ANKRD24;AP4B1;ARHGEF6;ASPHD2;ATP6V1G2;BCL6;CA8;CAMK2N1;CES3;CHCHD10;CYREN;EFHC1;FAH;FBXL2;FGF13;GAD1;GALNT6;GPC5;H6PD;HDDC2;IQGAP2;ISG20L2;KLF5;MESP2;MME;MTA2;MYOM2;NEK1;NFKBIL1;NIPA1;PILRB;PLEKHA4;POLR3H;PRMT9;SCUBE3;SIPA1;SIRT1;SIRT4;SLC25A10;SLC7A6;STK10;SUB1;TAF1D;TBX15;TJAP1;TP73-AS1;TRIM69;TRIO;TYRO3;ZBTB20;ZFPM2;ZMIZ1;ZNF30;ZNF581
WWTAAGGC_UNKNOWN	146	23	0.4548	0.7149	ANKRD10;COL3A1;CYCS;DMPK;FLNA;FMNL3;FOXQ1;GSTP1;HBEGF;HOXD8;INA;KLF2;MEIS1;MYLK;NCAM1;NKX2-2;OVOL2;PDE4D;PDLIM7;SCUBE3;SLC16A6;VEZF1;WIPI1
E2F1_Q6	236	37	0.4579	0.7187	ADAMTS2;AK2;ASXL2;ATF5;BRMS1L;CDT1;CTDSPL2;DNAJC9;E2F1;E2F7;E2F8;EFNA5;FLI1;HCN3;HS6ST3;ILF3-DT;KIAA0825;KLF5;MXD3;NECTIN1;NFATC2IP;NOLC1;PAX6;PRPF4B;PRPS1;RPS20;RPS6KA5;RRM2;SRSF7;STK35;TMEM143;TRMT6;TYRO3;VCAN;WDR62;ZBTB8OS;ZNF524
AML_Q6	266	41	0.4587	0.7191	B3GNT5;BCAR3;BCL6;BMP7;CTNNB1;DUSP1;EIF2B3;EIF5A;FAM117A;FLI1;GALNT12;GFI1;GPX1;HOXB4;HOXB5;LUC7L;MAFG;MYRF;NOL4L;PCYT2;PHF6;PI15;PIGV;RAG1;RAMP2;RBM14;RNF207;RUNX1;SDF2L1;SEMA4A;SHKBP1;SLC16A6;SNTB2;SRSF4;TCF7;TRIB1;TSC22D3;UBALD2;VASN;VIM;WDR81
STAT_01	257	40	0.4605	0.72	ADAMTSL3;ADORA1;ASXL1;ATXN7L2;BCL6;BCLAF1;CCDC25;CEP41;CKB;COLQ;CREBRF;EDEM2;HOXA2;HOXB4;HSD3B7;IL18BP;IPO11;IRF1;KLF13;LRRC29;MBD6;MYO18A;NDUFS2;NOA1;NR4A3;NT5C2;PCDH1;PCOLCE;RBM14;RPS15A;RRAS;SCN2A;SHKBP1;SNCB;SOCS2;STXBP6;TAL1;VASN;WDR81;XRCC1
TCANNTGAY_SREBP1_01	477	72	0.4606	0.72	AHCYL1;AKR7A2;AS3MT;ASXL2;ATXN7L2;BAX;BCL9L;BEX3;BMP7;BRAF;CBX6;CFAP54;CLN3;CNTF;CRABP2;CSRNP3;EIF4B;FBXO32;FBXO36;GAB2;GLA;GPATCH3;GRN;HEXA;HIVEP1;HMOX1;HOXA2;HOXB4;HPS3;HPS5;HYPK;ILF3-DT;KAT14;KLHL24;LAMA3;LRRC39;LRRC4;MBD6;MICU1;MMAA;NAA50;NEURL2;NPEPPS;NR5A2;NSMCE2;OGDHL;PCYT2;PLAAT3;PRKCE;PTPRF;PURA;RARB;RETREG2;RNF14;RRAGC;SIRT1;SLC36A1;SNX16;SOCS2;STX6;SUPV3L1;SYTL2;TCEAL7;TOLLIP;TP53BP1;U…
HLF_01	257	41	0.4627	0.7222	AGO3;AP1S2;ARRDC3;BCL6;CACNA2D3;CALM1;CNTF;CSNK1E;CTDSP1;DCAF6;DNAJA2;DPH3;FNBP1;FOXA1;HIST3H2A;HIST3H2BB;HS6ST2;LEMD2;LOX;LRRTM4;MEIS2;MRC2;NPTX1;PCBP2;PDAP1;PDE4D;PHC3;PLAG1;RHOBTB2;RORA;SERTAD4;SH2B3;SLIT3;STK35;TCEAL7;TFEB;TSC22D1;TSC22D3;TTC39B;YWHAG;ZNF654
ATF3_Q6	251	39	0.4638	0.7229	AKAP3;ATF3;BABAM2;BCL6;BRAF;BSDC1;CBX8;CDKN1A;DAAM2;DNAJC1;DUSP1;EIF1;FAM78A;FAXC;FLRT3;FOSB;FOXRED1;HS6ST2;ICA1;ING4;INSM1;IRF2BPL;KLF13;MXD1;NCDN;OLFML2A;PBXIP1;PITPNA;PNRC1;RBKS;RNF44;RPS29;SCN3B;SORT1;TBC1D32;TIPRL;TNFRSF21;TRIB1;UBE2H
SOX3_TARGET_GENES	468	71	0.4651	0.7239	ACACA;AGO3;AKAP6;ANXA2;ARRDC3;ASMTL;B3GNT5;BRAF;C1orf226;C5orf22;C9orf85;CEP41;CRABP2;CYTH2;DMWD;ETV1;FCHO1;FOXP4;FRAT1;FUZ;GLA;GNG2;GPC2;GTPBP1;HIST1H4D;HBP1;HEG1;HINT3;HMBOX1;HMGCR;HSPH1;IPO11;ITFG2;KANSL1L;LIG1;MAGED1;MFSD6;MKKS;MPP1;NCOA4;NECTIN3;NME1;NRP2;PDE4B;PHLDB2;PLEKHG1;PLK2;PLK3;PNRC1;PRH1;RBM15;RBP1;RORA;RRAS;SEPSECS;SPHK2;SREBF1;SRSF7;STAT6;STK32C;SUMO2;THG1L;TMEM143;TSHZ1;TSPYL4;TU…
RFX1_01	261	39	0.4672	0.7263	ADM;APOO;ARL13B;ASB7;ASXL2;BCL2L1;CACNA2D3;CBX8;CDC14A;C3orf67;CPEB2;CPLANE2;CYTH2;DRP2;FASTKD2;FUZ;GPX1;GSN;HMGCS1;HSF1;IGSF8;KIF17;MAGED1;MIEF2;MRPL10;OVOL2;PAX6;PDZD4;PIGW;POLR3H;PPP1R32;PURA;RPS6KA5;SCN2A;SOWAHA;SYT16;XPNPEP3;XRCC1;ZFYVE1
ZNF433_TARGET_GENES	49	7	0.4717	0.7322	BORCS6;HAPLN2;LUZP1;MED21;NOL6;RORA;SH2B3
CTGYNNCTYTAA_UNKNOWN	88	14	0.4739	0.7332	ATOH8;CDC14A;CERCAM;CLN3;DAB2IP;DPF3;KLC4;LIG3;LRRTM4;NRP2;OTUB2;PLAG1;SOWAHA;TMEM79
GTGACGY_E4F1_Q6	668	99	0.4739	0.7332	ADNP2;ANK2;ANXA7;ARL2;ATL1;BCL2L11;BEX3;BLVRB;BRAF;BRCA2;CBX8;CDKN1A;CEP57;CHMP1B;COPS2;CSTF3;CTDSP1;CXADR;CXCL16;CYP51A1;DIABLO;DNAJC9;DOCK9;DPF3;DUSP1;EIF1;EIF5A;ELK4;FBXL2;FOSB;FOXA1;FOXRED1;GSTCD;GTF2F1;ID1;IFT20;ING4;IPO11;IRF2BPL;ISG20L2;ITFG2;KIAA0825;KIF17;KLHL12;MIEN1;MORF4L2;MRC2;MSANTD2;MTHFD1L;NAA50;NAP1L2;NDUFA4L2;NEK1;NEURL1;NKX2-2;NKX2-3;NMRAL1;NOLC1;NR4A3;NUFIP1;OGDH;PEX11G;PFDN2;…
ZNF584_TARGET_GENES	167	25	0.4744	0.7332	ADGRV1;ALG6;B3GNT5;CALCOCO1;CALM3;CCDC88A;DIXDC1;GFER;H3F3B;HMBOX1;IL1R1;IMPACT;IQGAP2;LEMD2;MARCH2;OGDHL;OTUD7A;PANK4;RALGDS;SRSF4;TAL1;TTC33;UNC13A;WIPF1;ZBTB8OS
OCT1_04	232	38	0.475	0.7332	ACBD4;BCL2L1;BCL6;CADM2;CNTF;COMMD10;DIXDC1;EPHB3;ETV1;FGF13;FNBP1;GAB2;GNAO1;H3F3B;JAZF1;KCNS3;MEIS1;NCALD;NCAM1;NFIA;NIN;NPTX2;PATZ1;PAX6;PDE1A;POU2F1;PTEN;PURA;RHOBTB2;RUNX1;SALL3;SERTAD4;SRSF7;TSPYL2;VGLL3;ZBTB20;ZFPM2;ZIC1
ZBTB1_TARGET_GENES	99	15	0.4771	0.7354	AK2;APOLD1;DTWD1;WDR34;GABARAPL1;GSTCD;NFIA;PARP1;POLR3H;SLC39A11;STAT6;TPM3;VGLL4;WDR45B;ZBTB8OS
TAL1BETAE47_01	250	39	0.4782	0.7362	ACLY;ARSG;CADM2;CEP41;CHST13;DDAH2;DLL4;FGF9;FHL3;FMNL3;GFI1;GPX1;GRID2;HCN4;HOXA11;HRK;ITGA8;KRAS;LAMTOR2;LLGL2;MARK1;MBD6;MED27;NDUFA4L2;NXPH4;PBXIP1;PCDH1;PDE1A;PHF21B;PI15;S100A10;SCN1B;SEL1L;SELENOM;SERTAD4;SOBP;TJAP1;WNT9A;ZFPM2
POU3F2_01	100	15	0.4805	0.7375	ALDH1A2;BAZ1A;C6orf136;CHMP2A;COL13A1;FGFR4;HIVEP1;HOXA11;LOX;MAGED2;NANOS1;PHF6;PURA;RARB;SALL3
TERF2_TARGET_GENES	111	17	0.4806	0.7375	BTN3A1;C1orf74;CDC14A;CHMP1B;CHSY1;FAM117A;MTHFD1L;POU2F1;PPME1;RSL24D1;SLC9A9;SRBD1;ST3GAL1;SUOX;TBL1XR1;TMBIM1;WEE1
NR4A2_TARGET_GENES	4	1	0.481	0.7375	KMT2A
RFX1_02	281	42	0.4828	0.7391	AGAP2;ANK2;ANKRD13D;ARRDC4;ATL1;ATP2B4;BBS1;BMT2;BRAF;CCDC74A;CCSER1;CEP41;C3orf67;CSRNP3;E2F1;FGF9;HPCAL4;HSD11B1L;ICAM5;IRS2;KATNAL1;KDM3A;KMT5C;LYSMD1;MAPRE3;MICOS13;NCALD;NUDC;PBXIP1;PCSK1N;PUM1;REEP6;RHOBTB2;SPARC;SPTBN2;TM9SF1;TMIE;TP53BP1;TSPYL4;TTLL1;TUBB4A;ZFYVE1
GFI1_01	263	43	0.4842	0.7392	BCL6;BCL9L;C15orf41;CLEC11A;COLQ;CTDSPL2;DPF3;GABBR2;GADD45A;HIST1H1T;HIST1H2BD;HBP1;ICAM5;JAZF1;LAMA3;LUZP1;MAP3K3;MAP4K2;MEIS1;NCAM1;NFIA;NGEF;NOL4L;PCYT2;PDE4D;PEA15;PI15;POLH;POU3F1;PTEN;PURA;RAB6B;RARB;RORA;SERTAD4;SOX9;TCEAL7;TCF4;TCTA;WDR81;ZBTB20;ZFPM2;ZIC1
ZNF530_TARGET_GENES	6	1	0.4842	0.7392	PCGF2
SOX15_TARGET_GENES	3	1	0.4887	0.7451	NOTCH1
NCOA4_TARGET_GENES	736	103	0.4904	0.7466	ABCB6;ACCS;ACTB;AGAP3;ANO10;ANXA2;AP4B1;ARHGEF37;ASCC3;ASNSD1;ATP2B4;ATP8B3;AUP1;BANP;BBC3;BBOF1;BOLA1;BZW2;C10orf143;C19orf48;CACYBP;CALM3;CCDC69;CCNL1;CIRBP;CNNM3;COX20;CSKMT;CTDSP1;DCUN1D2;DCUN1D5;DET1;DNAJC22;DPP3;EARS2;EIF2B3;EIF3D;ERLIN2;ESCO2;FAH;GAB1;GATC;GFI1;GJB7;GLUL;HIST2H2AC;HIST1H2BD;H3F3B;HIST1H4B;H6PD;HDDC3;HEXA;KAT14;KIAA0232;KIAA0753;KMT5C;KRAS;LRP12;LRRC47;MARK4;MARS;MELTF;MIB2…
AP2REP_01	180	29	0.4915	0.747	BCL2L11;BCL9L;CALD1;CALM3;DYRK1B;ECH1;EFNA5;EIF5A;HMCN1;KMT2A;MAST4;MORF4L2;MSN;NKX3-1;PCBP4;PDE10A;PIK3R3;PPP1R32;PUM1;RBM14;RHOG;RORA;SERPINF1;SHANK2;SMURF2;TSC22D1;UBE2H;VIM;YWHAG
WGTTNNNNNAAA_UNKNOWN	553	89	0.4919	0.747	ADAMTS6;AGO2;ALDH1A3;ANLN;ARHGEF6;ASTN1;ASXL1;ATOH8;ATP5MC3;ATXN7L2;BCL6;C1RL;C2CD2L;CALD1;CDK14;CDKN1A;CHML;COL27A1;COL9A2;KIAA1211L;CREBZF;CTDSP1;CUL7;CXCR4;CYP26A1;DHRS3;DPF3;DRP2;EMX1;ETV1;FAM78A;FGF13;FGFR1;FLI1;FOS;FOXA1;GAD1;GPX1;HBS1L;HIVEP1;HMCN1;HOXA11;HOXA5;HOXB4;IGF1R;JARID2;KLF5;LRRC4;MARK1;MEIS2;NCAM1;NDUFA4L2;NFIA;NLN;NR4A3;OSER1;PAK1IP1;PAX6;PCBP2;PCDH18;PCYT2;PDRG1;POMZP3;PRDM16;…
AAGWWRNYGGC_UNKNOWN	122	20	0.4947	0.7502	EIF5;HOXA2;MAFA;MED27;MOSMO;PAX6;PCNT;PLAG1;PPP1R12B;PREPL;PRMT1;RFX3;RLIM;SHANK2;SMYD5;TAPT1;TEPSIN;TTBK2;VAMP2;ZNF326
ZNF669_TARGET_GENES	112	16	0.496	0.7511	ANO8;C22orf46;C15orf41;DBI;EDEM2;EPHX2;HMBOX1;LYSMD1;MTR;NME1;SAMD4B;SLC24A1;SLC39A11;TTC14;TTC25;ZBTB40
SOX9_B1	235	38	0.4967	0.7511	BCL2L11;CTNNB1;DNAJA2;DPYSL5;E2F1;EDA;ETV1;FGFR1;FLRT3;FSIP2;GNAO1;HOXA2;LHX6;MAML1;MAP3K3;MEIS1;MYO18A;NCAM1;NEO1;NOL4L;OLFM1;PCBP2;PNRC1;PRKCH;PUM1;RELT;RGS3;RHOBTB1;RLIM;SCD;SYTL2;TAL1;TSC22D3;WEE1;ZBTB8OS;ZFYVE1;ZIC1;ZNF664
SRPK2_TARGET_GENES	58	9	0.498	0.7521	FAM92A;GTF2H4;KRBA1;MAP4K1;MMAA;RORA;SPTBN2;SYTL2;VARS2
IRF1_01	253	37	0.5027	0.7581	ARHGEF6;ATF3;AXIN1;BEX3;CASZ1;CNTF;CSTF3;DOCK9;EDA;ELK4;EPAS1;F3;FOXA1;GNAO1;IL17RC;KDM3A;LOX;LRP5;LTBP2;MBD6;MXD3;PGM5;PIGV;PLXNC1;PRDM16;PRDX5;PROX1;RNF220;SHANK2;SLC22A17;SMIM14;SYNE2;USP18;VGLL3;VGLL4;YWHAG;ZADH2
TBPL1_TARGET_GENES	107	16	0.5037	0.7586	ACSL3;ASXL1;ATP2B4;BABAM2;GFER;HUS1;MRPS6;NDUFS1;NRIP3;PGK1;RBKS;STX6;TAF6L;THSD4;TRIO;TRPM4
ZMYND11_TARGET_GENES	38	6	0.5064	0.7607	ACTB;CDT1;EEF1D;JMJD8;PTGES2;SLC39A11
ZNF491_TARGET_GENES	7	1	0.5065	0.7607	F12
GGAMTNNNNNTCCY_UNKNOWN	118	18	0.5092	0.7628	ASXL1;BRMS1L;CA14;CAPN15;DPYSL5;HSD3B7;HSPH1;MTR;NCDN;NFATC2IP;PNPLA6;RNF220;RRAS;RUNX1;SF3A1;SLC16A4;SP2;SYT3
GGARNTKYCCA_UNKNOWN	79	13	0.5093	0.7628	HOXB4;MAP4K2;MRPL45;MRPS6;PHF6;PIK3IP1;PTGES;RAMP2;SKIL;SOCS2;TMEM37;XPO1;ZNF503
SREBP1_Q6	245	38	0.511	0.7628	ADGRL3;ATXN7L2;CASZ1;CAVIN1;DCAKD;EFCAB2;FADS3;FOXP4;GAP43;GNAO1;GRID2;HOXA11;HOXB2;IRF2BPL;KMT2A;LDLR;LRCH4;MAP1A;NAA50;NDRG2;NECTIN1;NOL4L;PIAS1;PRKD2;RHOG;RPS10;SHKBP1;SLC24A1;SLC25A37;SLIT3;SSBP2;STAT6;STX1A;SYTL2;TGFB1I1;TIMM10B;TYRO3;ZFYVE1
PAX4_04	221	37	0.5117	0.7628	ABI3BP;ANKS1B;ARRDC3;ASXL1;ASXL2;BCL6;CALD1;CCNG1;CRISPLD1;E2F1;ETV1;GNAO1;HOXA5;HOXB4;IGF1R;JARID2;MEIS1;MORF4L2;MYLK;NKX2-2;NLN;PDE1A;PHLDA3;PLAG1;PURA;RBM14;RBMS3;RFX3;RGS3;RHBDL3;ROGDI;SALL3;SEMA3C;SGTB;SOBP;TCF4;ZBTB20
AP1_C	275	41	0.5119	0.7628	ARAP2;ATXN7L2;CALCOCO1;CCDC120;CCDC50;CNTF;DIRAS1;FBXO2;FGF9;GABARAPL1;GADD45A;HCN3;HOXA11;IQSEC1;KDM3A;LAMA3;LYSMD2;MAP1A;MAPRE3;MARK1;MARK4;PCYT2;PEA15;PPP2CA;RAB3D;REXO2;RGS2;RHBDF1;RNF144B;SEMA3B;SLC16A6;SLC22A18;SLC35B1;SNCB;SNCG;SYT2;TCF7;TUBB4A;USP3;VCL;XYLT1
PAX5_02	17	3	0.5132	0.7628	ADAMTSL3;FLI1;PFN1
CREB_Q4_01	216	33	0.5133	0.7628	ADNP2;BABAM2;BRAF;C12orf66;CBX8;CCDC86;CDS1;CHMP1B;DAAM2;DUSP1;EIF1;FOSB;ICA1;ID1;IFT20;IRF2BPL;ITFG2;MXD1;NCDN;NPTX1;OGDH;PCK1;RBKS;RELB;RNF44;RPS29;TAPT1;TBC1D32;TIPRL;TRIB1;TSC22D3;UBE2H;ZC3H10
CHAMP1_TARGET_GENES	169	24	0.5138	0.7628	ADGRV1;CDAN1;CRPPA;DET1;DRAP1;GSTCD;HUS1;LAMB1;MAN2A2;NFIA;NOC3L;PCOLCE;RBM20;RBM45;SLC25A15;SLC40A1;SPATA5L1;SPRYD7;SYT14;UHRF2;VTA1;YPEL1;ZFPM2;ZRANB2
GATA_C	266	42	0.5143	0.7628	AIF1L;AK9;AMOT;ANKS1B;ARAP2;BLVRB;C15orf41;COLQ;CTDSPL2;EDA;ETV1;FHL3;FOSL2;GABPB2;HBEGF;HOXB4;HS6ST3;ITGA5;MED27;MTA2;MXD1;MYRF;NDUFA4L2;NOCT;NOL4L;NR5A2;PCYT2;PIGV;PLAG1;RARB;RBMS3;SCUBE3;SERTAD4;SPTBN4;TACC1;TPM3;UBE2H;WNT11;ZBTB20;ZHX3;ZIC1;ZNF219
E2F_Q3	227	35	0.5152	0.7628	ADAMTS2;AP1S2;ATXN7L2;CTDSP1;CTDSPL2;DDB2;E2F1;E2F7;E2F8;FLI1;HIST1H1D;HS6ST3;INSM1;KLF4;KLF5;KMT5A;LIG1;MAT2A;MEIS1;MEIS2;MXD3;NECTIN1;NFATC2IP;NRP2;OVOL2;PCYT2;PIAS1;PPME1;PPP1CC;PRPS1;STK35;TIGAR;TRMT6;WEE1;ZBTB8OS
E2F_03	249	39	0.5154	0.7628	ADAMTS2;AK2;ANP32E;ASXL2;BMP7;BRMS1L;CCDC151;CCNT2;CDKN1A;CTDSP1;CTDSPL2;DDB2;DLL4;DNAJC9;E2F1;E2F7;E2F8;EGLN2;EIF5A;EVA1B;GABPB2;HIST1H1D;KLF5;KMT5A;KNTC1;LIG1;MAT2A;MXD3;NECTIN1;NRIP3;OVOL2;PCYT2;PPM1J;PRIM1;PRPS1;RPS20;RPS6KA5;YPEL5;ZBTB8OS
FOXO4_01	245	39	0.5168	0.7639	ALDH1A2;ARRDC3;ASXL1;ATOH8;BRD8;CADM2;CREBRF;DDIT4;DHRS3;ETV1;FGF9;FUZ;H3F3B;HESX1;HOXA11;HOXB4;IRS4;KDM3A;MAP3K3;MEIS2;NEO1;PDE4D;PLAG1;PROX1;PTP4A3;PURA;RETREG2;RUNX1;SALL3;SATB2;SMURF2;STX16;TAF5;TJP2;UBE2H;VASN;ZADH2;ZNF581;ZNF654
CGGAARNGGCNG_UNKNOWN	55	8	0.518	0.7647	C1orf74;CCDC171;CHMP2A;POLH;RHOBTB2;RNF14;SLC36A1;TP53
TCCCRNNRTGC_UNKNOWN	217	33	0.5206	0.7674	ABCB6;ACADVL;ASXL1;ASXL2;BDH2;CALCOCO1;CCDC150;CCDC25;CDK16;CSRNP3;CYB5R1;DCAKD;DCUN1D2;EIF5A;FCSK;HMBOX1;HSPH1;LIG1;LIN37;MBD6;NAP1L3;NFATC2IP;PLK1;PNPLA6;PUM1;SEL1L;SNX16;TCTA;TSC22D3;TTC30A;TTC30B;VCL;ZNF664
ZNF302_TARGET_GENES	4	1	0.5238	0.7674	STAT6
RYTAAWNNNTGAY_UNKNOWN	63	10	0.5239	0.7674	GTPBP1;H3F3B;HIST1H4C;MAT2A;PCK1;RARB;SCN2A;SHKBP1;SMARCAL1;ZFPM2
TATA_01	257	33	0.5244	0.7674	BZW2;CKB;COL13A1;CRABP2;CSNK1E;CXCR4;DIRAS1;DMPK;EGFL7;GRID2;HIST1H1T;H3F3B;HBEGF;HOXA11;JARID2;KLF2;LHX6;MAT2A;NANOS1;NDRG2;NHS;NPTX1;PATZ1;PDLIM7;PLAG1;PURA;RHOBTB1;SCN8A;TCF7;TCTA;TSC22D1;TSC22D3;ZC3H10
RORA2_01	153	25	0.5255	0.7674	ACSL3;CIRBP;CITED1;DAB2;EIF5A;FAM193B;FSBP;GALT;HOXB2;KLF4;LRRC20;MEIS2;MYLK;NECTIN1;PBXIP1;PCBP4;PPP2CA;RNF144B;SEMA3A;SH3GL2;SHKBP1;SOCS2;SYNE1;TTBK2;ZADH2
GTTRYCATRR_UNKNOWN	173	26	0.5274	0.7674	AGAP2;ANK2;ARMC2;ATP2B4;BMT2;CERS1;CHST8;DNAAF3;E2F1;HCN4;HPCAL4;HSD17B8;HSPH1;JAKMIP2;KATNAL1;NCDN;NR4A3;PBXIP1;PCSK1N;RUNDC1;SPATA2L;SPATA6;TAF6L;TP53BP1;TSPYL4;TUBB4A
ZNF697_TARGET_GENES	57	8	0.5279	0.7674	BORCS6;CASD1;CCDC40;LIPA;LUZP1;MED21;TOP3B;TRPV1
YGTCCTTGR_UNKNOWN	97	14	0.528	0.7674	ARAP2;ATP5F1B;CHST8;CYCS;HMGCS1;IGSF3;NPTX2;PRKCE;SCN2B;SNCB;SNTA1;TMEM8B;VAMP2;YWHAG
TAAYNRNNTCC_UNKNOWN	171	26	0.5281	0.7674	ALX4;ATF3;BANP;CACNA2D3;CERCAM;COL11A2;CREBZF;DLL4;FBXO32;GAP43;GPX1;GRID2;KCNH2;MGLL;NR5A2;PAK1IP1;PCOLCE;PIGV;PURA;RASSF7;RTN4RL2;SPATA7;SYTL2;USP3;ZFPM2;ZNF143
CEBP_Q2_01	271	44	0.5284	0.7674	ADAMTS2;ALDH1A2;AP1S2;ARRDC3;BCL6;CALD1;CALML4;CDKN1C;CEP41;CITED1;CLN5;CUEDC1;EFEMP1;GABRR2;H3F3B;HOXA2;HOXA5;KLF5;LEMD2;LHX6;LUZP1;LYPD1;MAP3K3;MED12L;NDUFA4L2;NEO1;NRP2;PDE4D;PLA2G4A;PREPL;PTEN;RARB;RBM4;SLC25A35;SLC40A1;SLIT3;SOBP;TESK2;TRIB1;TSC22D1;TSHZ3;WEE1;YWHAG;ZBTB20
NFKAPPAB65_01	240	37	0.5286	0.7674	ALG6;BMF;CALCOCO1;COL11A2;CTDSP1;CTDSPL2;CUEDC1;CXCL16;EIF5A;ENO3;FAM117A;HIVEP1;HSD3B7;JAK3;KANSL1L;MAML2;MIR17HG;NFKBIA;NFKBID;NXPH4;PCBP4;PFN1;PLXNB1;PTGES;RELB;RRAS;SH2B3;SLC16A6;SMOC1;STAT6;TJAP1;TP53;TSEN54;TSLP;UBE2H;VEZF1;ZDHHC24
PRDM12_TARGET_GENES	105	14	0.5293	0.7674	ACACA;ADA;BORCS6;GDI2;HAPLN2;LIPA;LUZP1;MED21;NOL6;PTPN2;RORA;SCN3B;SH2B3;TRPV1
GATA6_01	263	42	0.5297	0.7674	ADCY6;ANKS1B;ARAP2;ARHGEF10L;BCL6;BIN1;CACNA2D3;CASZ1;CDH2;C15orf41;COL4A3;COL4A4;EDA;EEF2KMT;FOSL2;FOXA1;FSIP2;GREB1;JARID2;KDM3A;LHX6;MND1;MYRF;NOCT;NR5A2;PPP1R32;PUM2;RGS3;SCUBE3;SKIL;SOBP;SYVN1;TACC1;TNK2;TSC22D1;TYRO3;UBE2H;WNT11;XPO6;ZBTB7A;ZFPM2;ZNF219
GGCNNMSMYNTTG_UNKNOWN	75	11	0.5303	0.7674	ACTR8;HOXA2;KMT2A;PHF21B;PIGV;PPP1CC;PUM1;SMYD5;STK35;WDR81;ZBTB40
SRPK1_TARGET_GENES	295	42	0.5304	0.7674	ACTRT3;ANKRD49;ARPC4-TTLL3;ASXL1;BANP;BLVRB;CAB39L;C15orf41;CETN2;DHFR2;EIF5;FASTKD2;GDI2;H6PD;HDAC6;HSPA4;HSPH1;LRSAM1;MAK16;MATR3;MICOS10;NBL1;NCOA4;NHS;NMRAL1;NSDHL;PDRG1;PPCDC;PRH1;PTPN4;PURA;RBM15;RICTOR;SETDB2;SIL1;SPTBN4;SRCAP;TMEM79;UHRF2;WDR27;ZNF219;ZNF614
ER_Q6	284	45	0.5312	0.7674	ADAMTS8;AK2;ARHGEF37;BCL6;BRAF;BZW2;CARMIL3;CDC14A;CIC;CLEC11A;CNNM2;COX7A2L;FAM174B;FAM193B;FGF9;FSBP;GREB1;HCN4;HOXA5;LOX;LOXL4;LPL;LRFN4;LYSMD2;MAP1A;NAA50;NDRG2;NDUFS1;NFKBIA;OVOL2;PHF1;PHF21B;PIGW;PMFBP1;RASIP1;SLC16A6;SLC25A1;SLC35B1;SOCS2;SPATA7;TMEM53;TPM3;TTBK2;ZBTB20;ZNF503
CREB_Q2	268	39	0.5316	0.7674	ATF3;BRAF;CEP57;CSTF3;CXCL16;DAAM2;DNAJC9;DPH3;DUSP1;EIF1;FBXL2;FGF9;FOS;FOSB;ID1;IRF2BPL;ITFG2;JAG1;KIF17;KLF13;MRC2;NFKBID;NPTX1;NR4A3;OGDH;PDAP1;PNRC1;RELB;RNF44;SDHB;SLC25A37;SPATA7;SSTR2;TBC1D32;TRIB1;TSC22D3;ZBTB20;ZBTB37;ZC3H10
ZNF586_TARGET_GENES	27	4	0.5358	0.7725	CERCAM;CPD;NECTIN1;ZNF540
STAT_Q6	261	41	0.5374	0.7729	AGAP2;ANXA7;ARHGEF3;ARHGEF6;ATXN7L2;BBOF1;BBS1;BCL6;CALD1;CDH1;CLN5;DGKH;DNAJA2;DZIP1;ECEL1;EIF3D;FIBP;FLRT3;FOSB;FOSL2;HSD3B7;IL18BP;IRF2;MKRN1;MRPL45;NDST2;NFIA;NFS1;NKX2-3;NOL4L;NR4A3;PROS1;PRR11;RARB;RNF152;RTN1;SERINC2;SLC41A2;SOBP;TIMM10B;UBE2H
MYAATNNNNNNNGGC_UNKNOWN	112	18	0.539	0.7729	BCL2L1;BORCS6;FLI1;GPX1;JAG1;MORN4;NDST2;NECTIN1;PAQR6;PAX6;PCYT1B;RNF38;RPS6KA5;SEL1L;SQLE;SYNE2;WDR62;ZNF503
MDM2_TARGET_GENES	12	2	0.5393	0.7729	ADM;KMT2A
MYOD_Q6_01	254	39	0.5398	0.7729	AGAP3;ARRDC3;ATXN7L2;AXIN2;BMP7;CDH2;CDYL2;CLSTN2;CYP1A1;CYP26A1;DCLK2;DGKD;DOCK6;FBXO32;FHL3;FOXP4;GIT1;HBEGF;HMBOX1;JAZF1;KCNH2;KRT8;MBD6;NADK2;NEURL1;NOL4L;POLR1D;PRDM16;PRSS12;RRAGC;RUNX1;SHKBP1;SIPA1;SORCS2;TAZ;TCEAL7;TSEN54;WDR20;WDR81
GTF3C1_TARGET_GENES	4	1	0.5419	0.7729	STX6
HOXC6_TARGET_GENES	1041	146	0.5425	0.7729	ABCB8;ACY1;AEN;ALDH4A1;ALDH7A1;ANLN;ANXA4;ARNTL2;ASXL2;AUP1;BBS4;BZW2;C1QL4;C3orf52;CASD1;CCNL1;CDCA3;CNNM2;COPS2;CTDSPL2;CYP51A1;DDB2;DDIT4;DDX55;DLL4;DPP8;DUSP28;EFHC1;EGLN2;EIF3L;ELL3;ERAP1;ETFBKMT;FAM118A;FAM214A;FBXO9;FDXR;FNIP1;FOS;GAS2L3;GDAP1;GFER;GLUL;GPRC5A;GSS;GSTCD;GTF2H5;HBS1L;HILPDA;HMGCS1;HRK;HSPA8;HTRA2;IGSF8;ING4;INKA2;INSIG1;IQCG;ITFG2;KCTD2;KDM3A;KNTC1;LAMA3;LIG1;MOSPD3;MPV17L2…
THRAP3_TARGET_GENES	22	3	0.5426	0.7729	GAS5;HIST2H2BF;STAT6
PER1_TARGET_GENES	24	3	0.5438	0.7729	GAS5;RPL34;VPS52
TAL1ALPHAE47_01	254	41	0.5438	0.7729	ACLY;AMPH;ARRDC3;ARSG;CADM2;CCDC125;CDH2;DDAH2;DLL4;E2F7;EIF3A;FGF9;FHL3;FLNA;FMNL3;GFI1;GRID2;HOXA11;HRK;ITGA8;LAMTOR2;MAP1A;MARK1;MBD6;NDUFA4L2;NXPH3;NXPH4;PBXIP1;PCDH1;PDE1A;PDE4B;PHF21B;PI15;RHOBTB1;SCN1B;SELENOM;SLC2A12;SOBP;TJAP1;WDR81;ZADH2
HJURP_TARGET_GENES	22	3	0.5441	0.7729	DDX39B;H3F3B;RPS15A
ZNF394_TARGET_GENES	346	50	0.5441	0.7729	ACADVL;AHCYL1;AMPH;BATF2;BRWD1;CCDC40;CCDC88A;CNNM2;CXADR;CXCL16;DNAAF3;DTWD1;ELOVL6;FASTKD2;GSTCD;HOXD8;HUS1;INAVA;LIPA;LUZP1;MAIP1;NAGLU;NBN;NR1H3;OTUD6B;PEX3;PGAM1;PHF11;PHLDA1;POLI;PPFIA2;RAD51C;RTN1;SAXO2;SERPINF1;SNHG12;SNHG7;STX16;SUCLG2;TRIB1;TRIM14;TRIM36;USP18;WDR27;XPO1;ZC3H6;ZCCHC2;ZFAND2A;ZFPM2;ZNF581
FOXD3_TARGET_GENES	33	5	0.5444	0.7729	CHKA;DUSP28;HIVEP1;PHF1;RRAS
NR2E3_TARGET_GENES	5	1	0.5475	0.7749	APBB3
ICSBP_Q6	252	39	0.5484	0.7749	ADAR;ARHGEF6;BATF2;CABLES1;CRACR2B;CREBZF;CXCL16;CXCR4;CYB5B;DDB2;DNAH6;EIF5A;ELK4;FGF9;FRY;HIVEP1;HMCN1;IL18BP;LAMA3;LYSMD2;MEIS2;MGAT4A;NKX2-2;NOL4L;NPAS3;NRG4;PHF6;PIGV;PIK3R3;PRDM16;PRDX5;PRKD2;PURA;SATB2;STAT6;SYNE2;UBA7;USP18;VGLL4
ZNF784_TARGET_GENES	368	49	0.5486	0.7749	AARS2;ADPRM;ANO8;BBS1;BRF2;CAB39L;CACYBP;CCDC88A;CCNL1;COPS2;CTNNB1;DDX55;DTWD1;EXD3;GABPB2;GFI1;GSTCD;HELQ;HINT3;LSG1;MARK4;MATR3;MRPL39;MRPS18C;NME1;PDE4A;PEX3;PLK1;PUS10;RBM42;RNF207;RPL38;SIL1;STOML1;STX16;TATDN3;THEM4;TMEM79;TOP3B;TP53;TPM3;TSPAN10;VPS9D1;VTA1;YBEY;ZNF276;ZNF282;ZNF569;ZNF581
MEIS1_01	245	38	0.5501	0.7749	ABI3BP;ANK2;ARRDC4;ATL1;BAZ1A;C15orf41;CDKN2B;CLN3;CREBRF;DPF3;ETV1;FGF13;FLRT3;FOS;GAB2;GNAO1;GPHN;HOXB2;IL17RC;KLF5;LHX9;LPCAT3;LRCH4;MBD6;METTL8;NCALD;NCAM1;NPEPPS;PCBP4;PIK3R3;PSME3;RLIM;SAMD11;SCUBE3;SEMA4A;SIRT1;SMOC1;SOBP
NEUROD2_TARGET_GENES	5	1	0.5503	0.7749	STAT6
ZNF510_TARGET_GENES	36	5	0.5506	0.7749	ADA;HAPLN2;HMGN3;MED21;NOL6
MNX1_TARGET_GENES	5	1	0.5507	0.7749	TRIM41
YBX3_TARGET_GENES	54	7	0.5522	0.776	DDX55;GATC;GNPTG;GPATCH3;NEURL2;PIGT;RBM42
TAAWWATAG_RSRFC4_Q2	170	25	0.5561	0.7805	ARAP2;ARHGEF37;CDKN1A;EIF5A;ESAM;FGF13;FXR1;GPER1;HIBADH;HRK;KCNN1;LRRC20;MAT2A;NRP2;PI15;PRDX5;PURA;RASGEF1B;RNF207;SATB2;TCEAL7;TCF4;TMEM38A;TYRO3;VEZF1
TCF4_Q5	240	37	0.5588	0.7834	AGAP1;AKAP1;ANKS1B;BMP7;CNTF;CUBN;CYP2E1;EFNA4;FOXA1;GAB2;HOXA11;HOXA2;HOXB4;IGDCC3;LHX4;LPCAT3;LYSMD1;MME;MOSMO;NCDN;NR4A3;NRP2;PCBP4;PCDH1;PROX1;SGK3;STEAP1;STEAP1B;STX1A;SYTL2;TBL1XR1;TCF7;TLL2;TRMT1L;UCP2;ZBTB20;ZIC1
KCCGNSWTTT_UNKNOWN	107	17	0.562	0.7868	ACLY;ADGRL3;AKAP8;GABPB2;ILF3-DT;JARID2;KDM3A;LNPEP;MEIS2;NCAM1;NHS;PAK5;POU2F1;RBM4;USP3;XPO1;ZNF524
ZNF512B_TARGET_GENES	192	29	0.5646	0.7874	APBB3;ASPHD2;AXIN2;CALM3;CAMK2N1;CBR4;DDX55;DTWD1;F12;FGF13;GAD1;HRK;HUS1;IQGAP2;MEIS2;NKD2;NR1D2;OTUD1;PLEKHA4;PRKCE;SEMA3A;SEMA4D;SNX16;SSBP2;SYCP2;ZFPM2;ZGPAT;ZMIZ1;ZNF581
PAX8_01	37	6	0.5649	0.7874	AHCYL1;CCDC24;OLFM2;PUM2;TAF5;TRIB1
SRF_Q4	228	33	0.5652	0.7874	ACTB;CALD1;COL23A1;DIXDC1;FLNA;FOS;FOSB;GAB2;HOXA5;HOXB4;HOXB5;INSM1;KDM3A;LRRTM4;MAP1A;MEIS2;MYLK;NKX2-2;PADI2;PFN1;PRDM11;RARB;RSU1;RUNDC1;SCUBE3;SERTAD4;SORT1;TAGLN;TAZ;TGFB1I1;TMOD1;TPM3;VCL
ELF1_Q6	246	36	0.5652	0.7874	BAZ1A;BRAF;CDC14A;CHMP1B;CRACR2B;DNAJA2;DPP3;DPP8;FAM110A;GPX1;HOXB4;JARID2;KLF13;LAMA3;LIMD2;MAP4K2;MED15;MICAL2;NCAM1;NEURL2;NFIA;NR2C2;OSER1;PATZ1;PAX6;PFKFB4;PSPN;PUM1;RASIP1;RETREG2;RLIM;RNF31;RPL34;SLC9A9;STAT6;VIM
ZNF146_TARGET_GENES	1001	142	0.5668	0.7885	AGTRAP;AKAP6;ANKRD12;ANKRD24;ANO8;ANP32E;ANXA2;APOL2;GPRASP2;ASMTL;ATP5F1B;ATP6AP1L;ATRIP;BBS1;BRF2;BRWD1;CALM1;CALM3;CCAR1;CCDC125;CCDC69;CCDC74A;CCDC88A;CCNG2;CCNL1;CDK14;CFAP410;CKB;CLTCL1;CNIH3;COQ3;CTNNB1;DCBLD2;DDIT4;DDX55;DNAJC13;DTWD1;WDR34;EIF3E;ELAC1;ERBB4;EXD3;FAH;FAM110A;FBXO36;GABPB2;GATC;GDI2;GGACT;GIT1;GNPTG;GSTCD;GTF2H4;HDDC3;HELQ;HEXA;HOXD8;HP1BP3;IGF1R;ING4;ITGA7;KDM3A;KLLN;KMT2…
E2F1_Q4_01	229	35	0.5677	0.7889	ADAMTS2;ASXL2;BMP7;BRMS1L;CCNT2;CTDSPL2;DDB2;E2F1;E2F8;EVA1B;FBXO9;HIST1H1D;INSM1;KDM3A;KLF5;KMT5A;MAP4K1;MAT2A;MEIS2;MXD3;NECTIN1;NFATC2IP;NRP2;OVOL2;PATZ1;PCYT2;PIK3R3;PRPS1;RELT;RPS6KA5;STK35;TRMT6;UCHL1;WDR62;WEE1
FOXD3_01	201	31	0.5691	0.7898	ACACA;BCL6;CALD1;CDAN1;COL13A1;CXADR;DIXDC1;FGF9;GNAO1;GNAZ;HESX1;HOXA11;IRS4;KDM3A;LHX9;NCDN;NEO1;NTN1;PCYT1B;PLAG1;PRICKLE2;RORA;RUNX1;SCUBE3;SLIT3;SYTL2;TBL1XR1;TYRO3;YWHAG;ZADH2;ZBTB37
ZNF502_TARGET_GENES	28	4	0.5753	0.7966	ANO8;CITED1;PHLDA3;UNC13A
CAGNYGKNAAA_UNKNOWN	78	13	0.5761	0.7966	ACVR2B;CLSTN2;EDA;FAM117A;HOXB2;MED27;MYO18A;NKX2-2;PDE4D;RHOBTB1;SOBP;UBALD2;YPEL5
ZNF85_TARGET_GENES	278	38	0.5766	0.7966	ALDH1A2;ANO8;ASXL2;C17orf97;CDC14A;CDK16;DARS2;DDX55;EIF5;GABPB2;GRAMD1B;GSTCD;GTF2H4;HMGCR;ITGA2B;LSG1;MORF4L2;MTR;NAXE;NME1;OLFM1;PCGF2;PDE4B;PIGT;POLR3B;PRKCE;PSME3;PURPL;SAT2;SLC24A1;STX16;THYN1;TIPRL;TMEM79;TSPAN10;TTK;VARS2;VIM
AUTS2_TARGET_GENES	397	58	0.5769	0.7966	ACADVL;ACOX1;AKAP8;APTX;ARRDC3;ATOH8;BCL2L11;CCBE1;CDT1;CKAP2L;COX20;DDIT4;DONSON;FDXR;HACD3;HDDC3;HELZ;HEXA;HMMR;HNRNPDL;HOXA5;HOXB2;HRK;IDH1;IGBP1;INSM1;ITFG2;ITGA7;JMJD8;KIAA1958;LIG3;LRSAM1;MAT2A;MIF4GD;NAGK;NFIA;NPTX1;PDE4D;PTPN4;RASGEF1B;RMND1;RNF217;RNF44;RPL9;RSL24D1;RUNDC1;S100A10;SATB2;SEMA3D;SLC24A1;STN1;TSPAN31;TUBA1B;ZMIZ1;ZNF503;ZNF569;ZNF608;ZNF790
E2F1_Q3	247	37	0.578	0.7971	ADAMTS2;AK2;AP1S2;ASXL2;ATF5;BRMS1L;CTDSPL2;DNAJC9;E2F1;E2F7;E2F8;EIF4B;FLI1;GPS2;HIST1H1D;HCN3;HS6ST3;ILF3-DT;KLF5;MEIS1;MXD3;NFATC2IP;NOLC1;OVOL2;PAX6;PIAS1;PRPS1;RPS6KA5;RRM2;SRSF7;STK35;TMEM143;TRMT6;TYRO3;WDR62;ZBTB8OS;ZNF524
CACBINDINGPROTEIN_Q6	244	37	0.5807	0.7973	ARL4C;ATF3;CBX6;CLCN6;CTDSPL2;DCAKD;EMID1;FBXO36;GABPB2;GNAO1;HPCAL4;KANSL1L;KCNS3;KLF13;KNTC1;MAGED2;MAP1A;MBD6;NCAM1;NCDN;NDUFS2;NR1H3;NR4A3;NTN3;NXPH3;POU2F1;PTMS;RAB6B;RLIM;ROGDI;RTN4RL2;SYVN1;TP53;TSEN54;ZADH2;ZBTB7A;ZFYVE1
MYF6_TARGET_GENES	14	2	0.5816	0.7973	HIBADH;SP2
STAT6_01	268	40	0.5821	0.7973	AKAP1;ALS2CL;ARRDC3;BICDL1;BORCS6;CACNA2D3;CADM2;CXADR;DHRS3;ECEL1;ERG28;FBXO9;FGF13;FLRT3;FOXA1;GRID2;ITGA7;LPL;LRP5;MTA2;NDRG2;NEO1;NEURL1;NFKBIA;PRKCE;PRR11;RARB;RBM12B;RBMS3;RNF220;RYR2;SCN2B;SH2B3;SLC2A12;SUMO2;TACC1;TCF4;TRIB1;TUBA1A;VGLL3
ATF4_Q2	260	40	0.5827	0.7973	BICDL1;BMF;BRAF;CIRBP;CXCL16;DAAM2;DUSP1;ENO1;FOS;FOSB;HP1BP3;ICA1;ID1;IRF2BPL;JAG1;KDM3A;KLF13;MYRF;NDRG2;NFKBID;NPTX1;NR4A3;NRIP3;OGDH;PDAP1;PDE4D;PNRC1;RELB;RNF44;SDHB;SELENOM;SYT2;TBC1D32;TIPRL;TNXB;TRIB1;TSC22D3;UBE2H;XPO1;ZBTB20
SIRT3_TARGET_GENES	44	6	0.5828	0.7973	BCAR1;DAB2;L3MBTL1;SEC61A2;TATDN3;WIPF3
MGGAAGTG_GABP_B	770	109	0.5832	0.7973	ACTB;ADNP2;AGAP2;APEH;APOLD1;ARHGAP4;ARHGEF6;BATF2;BAX;BCL2L1;BCLAF1;BMF;BRD9;BRF2;C12orf66;C2CD2L;CBX8;CCDC151;CCDC171;CCDC25;CDH2;CHMP1B;CSRNP3;CTDSP1;CUL7;CUTC;DDX39B;DDX47;DIABLO;DPP3;DPP8;WDR34;EDEM2;EIF5A;ELK4;ELOVL6;FAM110A;FCHO1;FEZ2;FIBP;FUCA1;GAB2;GALNT10;GFI1;GLA;HBEGF;HOXA11;HPS5;HSPA8;HSPH1;IGF1R;IL18BP;ING4;IRF2BPL;ISG20L2;KAZALD1;LIMD2;LRRC29;MAGED1;MAGED2;MAP4K2;MARK1;MGAT4A;MORC3…
PBX1_01	260	40	0.5858	0.7973	ACYP2;ADAMTS6;AK8;ARSG;AXIN2;BMPR1B;CACNA2D3;CALD1;CBLN1;CEACAM19;COL4A3;COL4A4;CSRNP3;ERBB4;FAM117A;FEZ1;FGF13;GPX1;HOXA11;HOXA2;HOXB2;HOXD8;JARID2;KMT2A;MRPS6;NANOS1;NAP1L2;PBXIP1;PRICKLE2;RARB;SAMD1;SRSF7;TCF7;TIMM10B;VASN;ZBTB40;ZFPM2;ZIC1;ZMIZ1;ZNF143
ZFP36L1_TARGET_GENES	17	2	0.586	0.7973	MCRIP2;TRIM41
TEF_Q6	260	41	0.5872	0.7973	ARRDC3;ASB7;CADM2;CBX6;CDAN1;CHMP1B;COL13A1;CSNK1E;CXCR4;FGF9;FNBP1;FRY;HMCN1;HOXA11;HOXB2;HPCAL4;IGF1R;KCNS3;LOX;LRP5;MOSMO;NCDN;NEO1;NIN;NPTX2;OSER1;PAK1IP1;PAX6;PDE4B;PDRG1;PRICKLE2;PUM2;PURA;RGS3;SALL3;SCN2A;SHKBP1;SOBP;UBE2H;USP18;WIPI1
ZNF101_TARGET_GENES	216	30	0.5872	0.7973	AARS2;AC002310.1;BMT2;BRF2;C19orf48;CCNL1;COPS7A;CTNNB1;CYTH2;DARS2;GABPB2;GPS2;GSTCD;HSD11B1L;HSPA4;ITGA7;LIPA;LSG1;LUZP1;MARS;MROH8;MRPL39;PPP1R12B;RPL38;THG1L;TMEM79;VTA1;ZNF569;ZNF704;ZNF790
STAT1_01	68	9	0.5873	0.7973	ARHGAP8;ASXL1;BCL6;CREBRF;GABPB2;JAK3;LRP5;PCDH1;SNCB
DR4_Q2	261	40	0.5879	0.7973	ACACA;ACSL3;ACY1;ADM;ARHGAP24;ATP5MC3;C6orf136;CIC;COL11A2;COL4A3;COL4A4;CRABP2;DCLK2;GAD1;JARID2;LHX4;LPCAT3;LRRC8D;LY6G5B;MEIS2;MID1IP1;MSANTD2;NDUFS2;NFKBIA;NPEPPS;NPTX2;NR5A2;NXPH4;PCSK1N;PIAS1;PLAG1;PRR11;PUM2;RAB6B;RPS6KA5;SRSF7;TFEB;UBE2H;UHRF1BP1;ZBTB20
E2F_Q6_01	240	37	0.5895	0.7973	ADAMTS2;ANP32E;BMP7;BRMS1L;CCDC151;CDKN1A;CTDSPL2;DDB2;DLL4;E2F1;E2F7;E2F8;EIF5A;EVA1B;FLI1;HIST1H1D;KLF5;KMT5A;LIG1;MAT2A;MXD3;NECTIN1;NKX2-2;NRP2;OVOL2;PCYT2;POLH;PPM1J;PRIM1;RND2;RPS6KA5;RRM2;SFMBT1;SNCB;UCHL1;WEE1;ZBTB8OS
CHAF1A_TARGET_GENES	83	14	0.5898	0.7973	CAPS2;IGF1R;INKA2;INSR;KCNJ4;KMT2A;LNPEP;PTEN;SLC39A10;SSBP2;TMEM121B;USP3;ZMIZ1;ZNF395
AHR_01	65	10	0.5904	0.7973	CREBRF;CYP1A1;CYTH2;MORF4L2;NADK2;NCAM1;PCBP2;PDZD4;TP53;TTBK2
E2F_Q3_01	236	36	0.5908	0.7973	ADAMTS2;ASXL2;BMP7;BRMS1L;CTDSPL2;DDB2;E2F1;E2F7;E2F8;EVA1B;FBXO9;HIST1H1D;HS6ST3;INSM1;KDM3A;KLF5;KMT5A;MAP4K1;MEIS2;MXD3;NECTIN1;NFATC2IP;NRP2;OVOL2;PATZ1;PCYT2;PIAS1;PIK3R3;PRPS1;RELT;RPS6KA5;STK35;TRMT6;UCHL1;WDR62;WEE1
ZNF776_TARGET_GENES	7	1	0.5908	0.7973	LRRC29
TCF11_01	255	40	0.591	0.7973	ABI3BP;ALX4;BRD8;CASZ1;CCDC88A;CDKN2B;CNTF;CREBZF;DCLK2;E2F8;FBXO36;GAB2;GPX1;HEBP1;IFT20;JAG1;JAKMIP2;KMT2A;LRRTM4;LYPD1;MAGED1;MAP1A;MED19;NANOS1;NME1;NR4A3;PCYT1B;PDAP1;PDE4D;PHLPP1;POU2F1;RLIM;SATB2;SEL1L;SLC41A2;SOBP;TENT5A;WDR20;ZBTB37;ZNF185
ZNF22_TARGET_GENES	932	131	0.5919	0.7975	ACLY;ADAR;ANXA2;APH1B;ATG10;BAX;BBS1;BCL6;BCLAF1;BMPR1B;BPHL;BRPF3;C20orf96;CALD1;CAPNS1;CARHSP1;CCM2;CELF5;CERS2;CHMP4C;CLN3;COQ3;CUTC;DARS2;DGKE;DHRS3;DIP2C;DOCK9;DONSON;ELAC1;ERAP1;ETFBKMT;F3;FAM174B;FAM234A;FKBP10;FZD9;GAS2L3;GMPR;GPATCH3;GPRC5A;GSTA4;HIST3H2A;HCFC2;HELZ;HNRNPU;IFI27L2;IGDCC3;IGSF9B;IQGAP2;ITGA5;ITGA8;KLC4;KLHL12;LCA5L;LGALS3BP;LLGL2;LONP2;LRIG1;LYRM9;LYSMD1;MARS;MATR3;MEIS1;…
WDHD1_TARGET_GENES	169	24	0.5931	0.7982	ATP2B4;BRWD1;C19orf48;KIAA1211L;DUSP1;EXD3;GNPTG;GTF2H4;KMT2A;LSG1;NOP10;NOXA1;NT5C2;POLR2J3;RTKN2;SIRT4;SLC35B1;SSBP2;STX16;SUGCT;TATDN3;TMEM79;VARS2;ZDHHC6
TEL2_Q6	240	33	0.5942	0.7988	AGAP2;ARHGAP4;C2CD2L;CHMP1B;DIABLO;DPP3;ELK4;FCHO1;FIBP;GFI1;HBEGF;ING4;MAP4K2;MARK1;MEIS1;MGAT4A;MSANTD2;NDUFS2;NIPAL2;PIH1D1;RGS3;RHOV;RLIM;SHC1;SIPA1;SLC39A11;STAT4;SYVN1;TAF5;TIMM10B;TRIM41;USP3;ZKSCAN5
NFKB_Q6	256	38	0.5955	0.7995	AP1S2;ATF5;BCKDK;BMF;CDC14A;CREBZF;CYP26A1;ELOVL6;FAM117A;GNAO1;HOXA11;HOXB2;HSD3B7;IRF2BPL;JAK3;MAML2;MIR17HG;NDRG2;NFKBIA;NFKBID;NOB1;NOL4L;PCBP4;PFN1;PIK3IP1;PTGES;RBM14;RGS3;RUNX1;SEMA3B;SLC16A4;STAT6;TAL1;TSLP;VEZF1;XPO1;XPO6;ZADH2
NRF2_01	272	38	0.5996	0.804	ACAD11;ARHGAP4;BATF2;BAZ1A;BCL2L1;C12orf66;CBX8;CCDC151;CUTC;DDX39B;DIABLO;DNAJC1;DPP8;DRP2;EIF3D;EIF5A;ELK4;FIBP;HMBOX1;HSPH1;ING4;KMT5A;LRRC29;MSANTD2;PHF6;PPME1;PRDX5;RETREG2;RPL34;RPS10;RRAS;SHC1;SRSF4;SYVN1;TCF7;TSPAN31;UBA1;VPS52
HFH3_01	195	31	0.6041	0.8091	CAB39L;CADM2;CDAN1;CEBPA-DT;COL13A1;CSNK1E;CTDSPL2;DUSP1;ETV1;FLI1;GNAO1;HESX1;HOXA11;ID1;IGSF9B;IQGAP2;IRS4;NCAM1;NECTIN1;NFIA;NIN;NR4A3;PLAG1;PNPLA6;SCUBE3;SLIT3;TYRO3;UBE2H;VASN;VGLL3;ZBTB37
LHX3_01	229	34	0.6065	0.8113	BAZ1A;CASZ1;COL4A3;COL4A4;DIXDC1;DLL4;FAM193B;FBLN2;GNAO1;GTPBP1;H3F3B;HESX1;HOXA2;HRK;ITGA8;LYSMD2;MED12L;MOSMO;NEO1;PCMTD1;PCNT;PIK3R3;RARB;RGS12;RORA;SALL3;SEMA3C;SERTAD4;SLC37A4;SRSF7;TBX19;TSHZ3;WNT9A;ZBTB20
CDH4_TARGET_GENES	65	9	0.6089	0.8134	FCHO1;GNG2;GSTA4;HFE;HSD17B14;NPEPL1;PGK1;PRMT1;TAPT1
EGR3_01	83	13	0.6095	0.8134	HNRNPDL;HRK;KLF5;KREMEN2;L1CAM;MAN2A2;MRC2;NDUFA4L2;NOP53;PCOLCE;SIRT1;SMYD5;SUN2
GATGKMRGCG_UNKNOWN	66	10	0.6124	0.8147	EIF5;FRY;H3F3B;HPS5;MORN4;PATZ1;PCNT;PPP1R12B;ZADH2;ZNRF2
SOX11_TARGET_GENES	42	6	0.613	0.8147	AC002310.1;CEP41;COX20;CUEDC1;RNF44;SETMAR
GTTNYYNNGGTNA_UNKNOWN	90	13	0.6131	0.8147	CCDC24;CSRNP3;FBXL2;FGF9;KDM3A;KIFAP3;MAPRE3;MORN4;NR4A3;NUDC;PPP1R16A;PTMS;STAT6
ERCC8_TARGET_GENES	11	2	0.6134	0.8147	ATF3;KMT2A
ZNF555_TARGET_GENES	46	6	0.615	0.815	ADA;BORCS6;LIPA;MED21;NOL6;SCN3B
YGCANTGCR_UNKNOWN	127	20	0.6159	0.815	AGAP1;CADM2;CALM3;CDK14;DGKD;EIF5A;FGF13;FGFR1;GAB2;HACD3;KCNS3;MAGED1;MAT2A;PURA;SFXN5;SOBP;STX16;SYT12;TTC9C;WDR81
CSHL1_TARGET_GENES	200	27	0.6169	0.815	AC099489.1;ANKRD18B;ANO8;ARAP2;BORCS7;CEACAM19;DCPS;DDX39B;DLL4;DOCK9;EPAS1;FOXP4;GSTA4;GTF2H4;HIST3H2A;HIST3H2BB;HERC3;NCAPD2;NOP53;RASIP1;RNF168;SHANK2;SNX25;SUSD1;TCF7;VARS2;ZGPAT
VRTN_TARGET_GENES	12	2	0.6172	0.815	APLP1;SLC24A1
ACAWNRNSRCGG_UNKNOWN	64	9	0.6173	0.815	AKAP8;CBLN1;CKB;ILF3-DT;NOL4L;NR2C2;PUM1;SATB2;TGFB1I1
ACTWSNACTNY_UNKNOWN	106	15	0.6207	0.8172	ADM;AHCYL2;BCKDK;BRD8;COPG2;HMBOX1;HSCB;JARID2;LIG1;MVB12A;PPCDC;RCN3;SYT3;TMEM245;XPO1
DLX2_TARGET_GENES	238	32	0.6212	0.8172	C1orf226;CASD1;CASP10;CTDSPL;EFCAB14;ELL3;ERAP1;HIST1H2BD;HEG1;HMOX1;ICA1;IFT46;IQCG;KAZN;LAMA3;MYOF;NME1;NOD1;NR5A2;PDE4D;PPFIBP2;REXO2;SEMA3C;SH2D5;SIRT4;SRI;STARD4;SUMF2;SYNE2;TBL1XR1;TMEM8B;TRIO
AP1_Q4	269	38	0.6218	0.8172	ABCB6;AKAP1;ANXA7;ARRDC4;ASS1;ATXN7L2;AXIN2;BMP2;CAPNS1;CCDC50;CDKN1A;COL27A1;FHL3;FKBP8;GAB2;GSN;HOXA11;KCNH2;KDM3A;LRP1B;MAP1A;MAPK3;MAPRE3;NOL4L;NRIP3;PDAP1;PDE4D;REXO2;RNF144B;S100A10;SLC16A6;SYNPO;TCF7;TRIB1;TUBA1C;USP3;VIM;ZIC1
HFH1_01	247	38	0.6226	0.8172	ARL4C;ASB7;ATXN7L2;BRMS1L;CLN5;CREBRF;CSRNP3;DUSP1;EFEMP1;EFNA5;FGF9;GPX1;HESX1;HMCN1;HOXA11;HOXB4;IRS4;LHX9;MAPK3;NCAM1;NCDN;NEO1;NIN;NTN1;PROX1;PURA;SALL3;SATB2;SERTAD4;SHANK2;SHKBP1;SLC16A6;SLIT3;TSPYL2;UBE2H;ZADH2;ZBTB37;ZFYVE1
ZNF354A_TARGET_GENES	20	3	0.6231	0.8172	ETFBKMT;KDM3A;USP44
TAXCREB_02	27	4	0.6234	0.8172	JAG1;NKX2-3;NOL10;S100A10
GR_Q6_01	272	41	0.6256	0.8191	ADGRG6;ARL4C;ATRNL1;B3GNT5;C19orf48;C2CD2L;CALD1;CAMLG;CASZ1;CDH2;CUEDC1;CXCR4;DPF3;EMILIN1;FAM117A;FOXA1;GREB1;HOXA2;HOXB5;LOX;MAGED1;ME1;MPZ;MRM1;NCDN;NDST2;NPEPPS;NRP2;OLFML2A;PCBP4;PCDH1;PDAP1;RNF152;RORA;SLC25A10;TBL1XR1;TCN2;TUBB4A;TYRO3;XPNPEP3;ZNF654
SMTTTTGT_UNKNOWN	403	64	0.629	0.8209	ACLY;AKAP8;AKAP8L;ALDOC;ANKS1B;ARL4C;BCL6;CALD1;CCAR1;CDAN1;CLK1;CLK4;CXCR4;DHRS3;DMPK;DPF3;DPYSL5;ETV1;FGFR4;FLRT3;FSBP;GNAO1;HOXA2;HOXA5;HOXB5;IDH2;ILF3-DT;IPO11;ITPK1;JARID2;KANSL1L;LHX6;LHX9;LRRC4;MAGED1;MAP4K2;MEIS2;MKRN1;MSN;NIN;NOL4L;NR4A3;OGFRL1;OVOL2;PCBP2;PCYT1B;PCYT2;PDE4D;PIAS1;POU2F1;PROX1;PURA;RNF44;ROGDI;SATB2;SCUBE3;SOBP;TCF4;TCF7;USP44;WNT9A;YWHAG;ZNF143;ZNF503
E2F5_TARGET_GENES	1133	161	0.6291	0.8209	ACSL6;ADCY9;AGO4;AHCYL2;ALDH5A1;ALG6;ALKBH8;ANKRD12;ANKZF1;ANP32E;ARRDC3;ATP6AP1L;AUP1;BABAM2;BANP;BDH2;BICDL1;BIN1;BRCA2;BRD9;CA12;CALCOCO1;CALM3;CCDC124;CCDC151;CCDC88A;CCHCR1;CCNG2;CDCA3;CDCA8;CHCHD6;CRAMP1;CSNK1E;CSTF3;CTTNBP2;CUTC;DCAKD;DEDD;DTNB;DUSP28;E2F1;EFNA3;FAM110A;FAM117A;FASTKD1;FBXO31;FEZ1;FGFR1;FNBP1;FUZ;GAB2;GALM;GDAP1;GFER;HDAC6;HINT3;HNRNPU;HSCB;HTRA2;IFI27;IFT140;IGF1R;IL1R1;I…
AML1_01	270	39	0.6298	0.8209	ADAMTS8;AKAP3;BCAR3;BICDL1;BLOC1S2;BMF;CALCOCO1;CARMIL3;CD101;CNIH3;COL9A2;DIABLO;EIF2B3;FLI1;HINFP;HP1BP3;LRP5;LUZP1;MEIS2;MIR17HG;PAX6;PIGV;PLXNC1;POU2F1;RAG1;REXO2;RHOG;RNF220;SCN2B;SCN3B;SCN8A;SEMA4A;SIRT1;SLC37A4;SPRYD3;SRSF4;TLL2;TRMT1L;VIM
AML1_Q6	270	39	0.6298	0.8209	ADAMTS8;AKAP3;BCAR3;BICDL1;BLOC1S2;BMF;CALCOCO1;CARMIL3;CD101;CNIH3;COL9A2;DIABLO;EIF2B3;FLI1;HINFP;HP1BP3;LRP5;LUZP1;MEIS2;MIR17HG;PAX6;PIGV;PLXNC1;POU2F1;RAG1;REXO2;RHOG;RNF220;SCN2B;SCN3B;SCN8A;SEMA4A;SIRT1;SLC37A4;SPRYD3;SRSF4;TLL2;TRMT1L;VIM
ZNF26_TARGET_GENES	21	3	0.6316	0.8222	BBC3;SNX16;STAT6
WGGAATGY_TEF1_Q6	379	54	0.6336	0.8224	ACSL3;ARHGAP24;ASXL1;CA14;CALCOCO1;CAVIN1;CDH3;COL11A2;CTDSPL2;DMPK;DSP;FGF13;FGFR4;GALNT12;IRS4;KAT14;KCNH2;LDLRAD4;LHX4;MAPRE3;MBD6;MDK;MGLL;MPZ;NES;NR4A3;NTN3;PAQR6;PDE1A;PIAS3;PIK3C3;PLXNB1;POGK;PTMS;RBMS3;RGS3;RHBDF1;RNF207;ROGDI;RRAS;SCN8A;SH2B3;SH3BGRL3;SHC1;SIPA1;SPARC;SPECC1;SYT2;SYTL2;TSPYL4;VCL;WIPI1;ZC3H10;ZIC1
GTCNYYATGR_UNKNOWN	118	16	0.6339	0.8224	CASZ1;CERS1;DPH3;HBP1;HOXA2;HPCAL4;ID1;ODC1;PBXIP1;PGS1;SCUBE3;SKIL;TMIE;TP53BP1;TUBA1A;WDR54
ARHGAP35_TARGET_GENES	95	13	0.634	0.8224	AC020928.1;ASXL1;EIF5;GPATCH3;HSD17B6;LRSAM1;MICOS10;NBL1;NCOA4;PLEKHG4;PTPN4;PURA;UHRF2
PPARA_TARGET_GENES	58	7	0.6377	0.8262	CYP51A1;DANCR;DDX42;FDXACB1;NAGLU;NME1;TP53BP1
TATAAA_TATA_01	1305	179	0.6389	0.8262	ABCB1;ABCG2;ABI3BP;ACTB;ACTN2;AKAP8L;ALDH1A2;ALDH4A1;ANKS1B;APOLD1;ARAP2;ARMC2;ARRDC3;BBS1;BCL6;BMPR1B;BRAF;BRCA2;BRMS1L;C19orf48;CAB39L;CABLES1;CALD1;CCDC3;CCDC88A;CCNG1;CDC73;C15orf41;CHMP1B;CITED1;CKB;CLN5;COL11A2;COL13A1;CRABP2;CREBRF;CSNK1E;CSRNP3;CXCR4;CYCS;CYP1A1;CYP26A1;CYP2E1;CYP39A1;DCAKD;DHRS11;DIRAS1;DMPK;DNAJC1;EFEMP1;ESR2;ETV1;FAM117A;FAM78A;FBXO36;FLI1;FLRT1;FOS;FOSL2;FOXA1;G0S2;GE…
GTGGGTGK_UNKNOWN	295	43	0.6392	0.8262	AHCYL1;ATL1;ATP2B4;CA14;CALM3;CHKA;COL27A1;KIAA1211L;CUEDC1;FAM110A;FAM89B;GIT1;HBEGF;HES7;HOXB4;INKA2;KCNH2;KMT2A;LUZP1;MAGED1;NECTIN1;NR4A3;NRIP3;NXPH3;OTUB2;PCBP4;PI15;PIGV;PRKCE;PRKCH;PURA;RBMS3;RUNDC1;SEMA3B;SHANK2;SIRT1;SLIT3;SOWAHA;SP2;SPARC;TGFBR1;UCHL1;ZCCHC12
KTGGYRSGAA_UNKNOWN	77	11	0.6417	0.8285	B3GNT9;BRMS1L;DDB2;FLRT1;LIG1;PRIM1;SRSF7;WEE1;ZADH2;ZBTB8OS;ZNF654
NKX25_02	261	39	0.6429	0.8291	ANLN;AP1S2;ARHGEF10L;ARRDC3;ASB7;C15orf41;CEP41;CNNM2;DNAJC22;DPF3;EDA;FLNA;GAD1;H3F3B;HESX1;HOXD8;INA;LNPEP;LRP1B;MEIS2;MOSMO;NECTIN3;NEO1;NOTCH1;NR4A3;OSER1;PCNT;PLAG1;POU2F1;PTPN21;RGS12;ROGDI;RORA;SLC16A14;SLC16A6;SRSF7;TBX19;VGLL4;WIPI1
CDX1_TARGET_GENES	37	5	0.6442	0.8298	CIC;HDAC7;NCAPD2;RHBDF1;ZCCHC2
ZNF140_TARGET_GENES	483	68	0.6452	0.8302	ABHD3;ACAT2;ACOX1;ADA;AKAP6;ANO8;ANXA2;APLP1;ARHGEF3;ATP8B3;BOLA1;BORCS6;BORCS7;BRWD1;CADM4;CCDC85C;CEP57;CFAP410;CYP2E1;DCUN1D5;DHDDS;DNAH17;EARS2;EFHC1;FIBP;GALNT6;HSPA8;IFT122;IFT140;IPP;ITFG2;KDM3A;KLC4;LIPA;LUZP1;MAML1;MAN2A1;MATK;MDN1;MED21;METTL7B;MOCOS;MORC3;MYO18A;NCAM1;NOL6;PLK1;PNPO;PPP2CA;PQBP1;PRKCZ;PRSS12;PURA;RBM15;SAMD13;SAMD4B;SAPCD2;SCN3B;SELENBP1;SNHG7;SPOUT1;SPRYD7;ST3GAL3;TAP…
TAL1BETAITF2_01	259	39	0.647	0.8316	ACLY;ARSG;CADM2;C15orf41;DDAH2;DLL4;E2F7;FBXO36;FGF13;FGF9;FMNL3;FOSB;GFI1;GRID2;HOXA11;HRK;ITGA8;LAMTOR2;LRP5;MAP1A;MARK1;MBD6;NDUFA4L2;NXPH3;NXPH4;PBXIP1;PDE1A;PHF21B;PI15;RGS3;SCN1B;SELENOM;SERTAD4;SLC9A9;SOBP;TJAP1;ZADH2;ZBTB20;ZFPM2
E47_02	252	40	0.6485	0.8325	AMPH;ARSG;ASXL2;BCL2L1;BICDL1;BMF;BZW2;CDK14;CEP41;CUEDC1;DDAH2;DMPK;DNAH17;FGF13;FOXA1;GIT1;HAPLN2;HMCN1;HSD3B7;IRF1;LUC7L;MEIS2;MID1IP1;MIEN1;MXD1;MYO18A;NCDN;NPTX2;PCYOX1L;PDE4B;PRKCQ;PURA;RHOBTB1;SYNE2;SYTL2;TAL1;TENT5C;TSEN54;WDR81;ZNF503
ELK1_02	256	33	0.6504	0.8339	ADPRM;AP1B1;APOLD1;BATF2;BCL2L1;CCDC25;CREBZF;DIABLO;DNAJA2;DPP8;EIF5A;ERI2;FBXO36;FUZ;KMT5A;LRRC29;MAPK8IP3;MED15;NDUFS1;NUDT12;PDRG1;PPME1;PPP2R2C;RAPH1;REXO5;SHC1;SRBD1;SYVN1;TCF7;TIGD1;TMEM53;TSPAN31;VPS52
IRF_Q6	242	35	0.6513	0.8342	ADAR;ARHGEF6;BATF2;CASZ1;CCNT2;CDH3;C15orf41;CREBZF;CXCR4;CYB5B;DDX60;F3;FGF9;FLI1;HMCN1;HOXB4;IL18BP;IRF2;KMT2A;MAML2;MEIS2;NPEPPS;PIGV;PLXNC1;PRDM16;PRKD2;PURA;SEMA3A;SH2B3;SLC40A1;STAT6;SYNE2;TBL1XR1;USP44;ZADH2
RGTTAMWNATT_HNF1_01	72	9	0.6532	0.835	ARHGAP24;CARMIL3;CYP26A1;FGFR4;KMT2A;MYRF;NR5A2;NRP2;USP3
MYBL1_TARGET_GENES	174	21	0.654	0.835	ANP32E;BLOC1S2;CDCA3;CIC;DEDD;DTWD1;ERI2;FAM50B;ITFG2;KRT8;LETMD1;LNP1;MARS;MRPL10;REXO2;REXO5;RIMKLB;RPS29;SERF2;SULT1A1;TMEM143
HTF_01	71	11	0.6542	0.835	ASXL2;ATRNL1;DHDDS;HMBOX1;MORF4L2;NKX2-2;PAK1IP1;PCYT2;TSHZ3;TYRO3;ZNF280C
CTAWWWATA_RSRFC4_Q2	363	53	0.6558	0.836	AHNAK;AKAP1;ATF3;ATP2B4;BCL9L;BZW2;CACNA2D3;CASZ1;CKB;COL13A1;CYP2E1;DIRAS1;EIF5A;ENO3;ESAM;FAM117A;GIT1;GPCPD1;HBEGF;HDAC7;HOXB4;HSPB1;ITGA7;KCNN1;LOXL4;LRRC20;LRRTM4;LYPD1;MAT2A;METTL8;MID1IP1;MOSMO;MYOM2;NAT8L;NDRG2;NPTXR;PATZ1;PIK3R3;PLSCR4;PURA;RASGEF1B;RHOBTB1;RNF207;SOX9;SYTL2;TPM3;TRPM4;TSC22D1;TTYH2;TYRO3;WIPI1;ZC3H10;ZDHHC24
ATM_TARGET_GENES	13	2	0.6565	0.836	TRIB1;TXNIP
ETS1_B	266	40	0.6573	0.8361	AGAP2;APOLD1;ARL4C;CHMP1B;DAB2IP;DEF6;DPP3;ELOVL6;FBXO36;FOXRED1;HSD3B7;KLF13;KMT2A;LIMD2;LUC7L;MAGED1;MAP4K2;NCEH1;NDUFS2;NME1;NT5C2;OLFM1;PAX6;RASA2;RGS3;RHOV;RLIM;RNF31;S100A10;SCN2A;SLC25A37;SLC39A11;SLC9A9;STK10;TMEM161B;TRIM41;TSC22D3;TYRO3;UBALD2;WDR81
TGAYRTCA_ATF3_Q6	547	77	0.6582	0.8361	ABI3BP;ACAP3;ADNP2;AGO2;AKAP3;BABAM2;BRAF;BSDC1;C12orf66;CA12;CALM1;CBX8;CCDC86;CDS1;CHMP1B;CREBZF;CXCL16;DAAM2;WDR63;DNAJC1;DNAJC13;DUSP1;FAXC;FLRT3;FOS;GAB2;GABARAPL1;GPRASP2;GTF2F1;HBS1L;HCN4;ID1;IFT20;ING4;IRF2BPL;IRS4;MXD1;NCALD;NCDN;OGDH;OLFM1;PBXIP1;PNRC1;POGK;PPP2CA;PRICKLE2;PRSS12;RAD51C;RARB;RBKS;RELB;RND2;RNF14;RNF38;RNF44;RPS29;RUNX1;SBF1;SCN3B;SDHB;SNX16;SPATA2L;SPATA7;SULT2B1;TAGLN;…
PPARA_02	133	19	0.6588	0.8361	AHCYL2;ANKS1B;ASB7;CBX6;CTDSP1;GIGYF1;HOXA5;LOXL4;MAFB;MAN2B1;NXPH3;PURA;ROGDI;SEMA3A;TMEM79;TNXB;TRIB1;TTC9C;WDR20
ZNF19_TARGET_GENES	13	2	0.6596	0.8362	STAT6;STX6
CEBP_C	204	29	0.6615	0.8376	AHNAK;AP1S2;CACNA2D3;DYNC1LI2;ETV1;FSIP2;GPX1;H3F3B;HYPK;ITPK1;JAKMIP2;KLF5;LEMD2;LUC7L;MAGED2;MEIS1;NFKBIA;PDE4D;PLA2G4A;PLAG1;PPCDC;PROX1;RARB;RNF38;RORA;TSC22D1;TTC9C;TUBA1A;ZIC1
NKX25_01	125	18	0.6628	0.8376	AGO2;CACNA2D3;CRABP2;CSRNP3;CUEDC1;EGLN2;HOXB4;KLF5;LRRC4;LUC7L;NKX2-2;PAX6;PCBP4;PPP3CC;SDF2L1;TCF4;TTC9C;ZNF654
RAG1_TARGET_GENES	887	125	0.663	0.8376	ACAD11;ACOT13;ACSL3;ACTB;ADA;ANO8;AP1S2;APTX;ARAP2;ARL4C;ATRIP;BCL2L1;BOLA1;BRF2;BRWD1;CCDC88A;CCNE2;CCNL1;CLK1;CSNK2A2;CXCR4;CYB5B;CYP51A1;DDHD2;DDIT4;DDX55;DNPH1;DPP4;DRAP1;DTWD1;FAM214A;FAM229B;FBXO30;FLI1;GABPB2;GADD45A;GALT;GET1;GFI1;GLUL;GPCPD1;GRAMD1B;GTF2H3;HIST2H2AB;HIST1H2BO;HIST1H2BD;H3F3B;HDAC7;HECA;HERC3;HINT3;HRK;HSPA8;IDH1;IPO11;IPP;ITGA4;KAT14;KIAA0753;KIAA0825;KLHL24;KRAS;LRCH4;L…
HOX13_01	46	7	0.6642	0.8382	CALD1;CDK16;FOXA1;GPR161;HOXB5;NEO1;SMOC1
STTTCRNTTT_IRF_Q6	190	27	0.6658	0.8392	ARHGEF6;ASXL1;BATF2;BCL2L1;CASZ1;EIF5A;ELK4;IL17RC;IL18BP;LGALS3BP;MEIS1;MGAT4A;PGM5;PIGV;PIK3R3;PLXNC1;PRKD2;RNF31;SATB2;SFMBT1;SYNE2;UBA7;USP18;USP44;VGLL4;YWHAG;ZNF503
GKCGCNNNNNNNTGAYG_UNKNOWN	61	8	0.668	0.841	AK8;CCDC86;GPAM;MECR;NEK1;NOP9;PSMB2;PSME3
PBXIP1_TARGET_GENES	219	30	0.6694	0.8419	ACSF2;ACSL6;ACTB;AGAP3;ASS1;BCKDK;CCDC189;CCDC85C;CYP2S1;DPYSL5;FBLN2;FDFT1;FUT1;GDF6;GRAMD1B;GSTA4;HSF1;HSPA8;IL18BP;MED12L;NDST2;PDCD5;RPS29;SAMD11;TBL2;TMEM219;UHRF2;XRCC1;ZDHHC11;ZMIZ1
FOXC1_TARGET_GENES	34	5	0.6703	0.8421	PSMA4;RHBDF1;SNHG12;SPATA5L1;VPS52
STN1_TARGET_GENES	8	1	0.6729	0.8443	ST6GALNAC6
CREBP1_01	182	27	0.6745	0.8448	AHNAK;AP1S2;ARRDC3;ATF3;BCL6;BMT2;CALM1;CAPS;CNTF;CSNK1E;FNBP1;GABRR2;HS6ST2;KCNC1;MED12L;MID1IP1;NPTX2;RHOBTB2;SH2B3;STK35;TFEB;TSC22D1;TSC22D3;TSPYL2;WDR81;WEE1;YWHAG
CEBPE_TARGET_GENES	30	4	0.6748	0.8448	ALDH1A2;GAS5;MMAA;SEMA3C
YTAATTAA_LHX3_01	191	27	0.6769	0.8466	ARHGEF10L;BAZ1A;CHST8;DIXDC1;DLL4;EDA;ETNK1;FAM193B;GNAO1;HESX1;HRK;ITGA8;LRRC4;MOSMO;NEO1;PCNT;PIK3R3;PURA;RORA;SALL3;SEMA3A;SOBP;SRSF7;SUCLG2;TAL1;TBX19;ZBTB20
ADCYAP1_TARGET_GENES	8	1	0.6784	0.8468	NKD2
AP1_Q6_01	265	37	0.6787	0.8468	ABCB6;ANXA7;ASS1;ATXN7L2;AXIN2;CAPNS1;CCDC120;CCDC50;DMPK;FGF9;GAB2;GABARAPL1;GIT1;GPX1;HOXA11;IGSF8;KCNH2;KDM3A;LRP1B;MAGED1;MAP1A;MAPK3;NAA50;NRIP3;PDAP1;PI15;PPP2CA;PPP2R2C;REXO2;RGS2;RNF144B;SNCG;SYT2;TENT5A;TNXB;TUBA1C;VCL
HP1SITEFACTOR_Q6	232	34	0.685	0.8537	AP1S2;BCL6;CACNA2D3;CADM2;DYNC1LI2;FLRT1;GCNT2;H3F3B;HAPLN2;HBP1;HOXA11;JAG1;LHX6;LUC7L;MEIS1;MRPL28;MTCH2;NCALD;NPAS3;NR5A2;PCYT2;PNPLA6;POU2F1;PUM2;RGS3;RNF144B;ROGDI;SFXN5;SPARC;TUBA1A;TYRO3;XPO1;ZADH2;ZIC1
SCGGAAGY_ELK1_02	1240	165	0.6877	0.8561	ACAD11;ACTB;ACYP1;ADPRM;AP1B1;AP1S2;APEH;APTX;ARMC7;ASB1;ATP5ME;BCL2L1;BZW2;C12orf66;CBX8;CCDC171;CCDC25;CDCA3;CEP41;CHMP2A;CLN3;COPS7A;CREBZF;CSNK1E;CSTF3;CUL7;CUTC;DAB2IP;DCAKD;DDX39B;DDX42;DDX47;DDX55;DIABLO;DNAJC1;DPP3;DPP8;WDR34;DZIP3;EFNA5;EIF3L;EIF5A;ELK4;ERI2;FBXO33;FBXO36;FDXR;FIBP;FOXRED1;FUZ;GALNT10;GFI1;HBP1;HCCS;HDAC10;HPS3;HSPA4;HSPH1;HYPK;ING4;IRF2;JAG1;KIAA0825;KMT5A;LAS1L;LIMD2;L…
E4BP4_01	222	33	0.6896	0.8568	AGO3;AHNAK;AP1S2;ARRDC3;ATF3;CALM1;CDKL1;CNTF;CSNK1E;DNAJA2;ELOVL6;FNBP1;HIST3H2A;HIST3H2BB;LRP1B;MED12L;NECTIN1;NIN;NPTX1;PGK1;RHOBTB2;SH2B3;SH3GL2;TFEB;TSC22D1;TSC22D3;TUBA1A;UCHL1;VGLL4;WDR81;WEE1;YWHAG;ZBTB7A
SREBP_Q3	256	37	0.6898	0.8568	ADORA1;ANKS1B;APBB3;BCL6;COLQ;DLK2;DNAJC1;E2F1;FADS3;FNBP1;FOXRED1;GAP43;GNAO1;GRID2;GRN;HBEGF;HCN4;HOXB2;HOXB4;IDH1;JAKMIP2;KANK2;LDLR;LRCH4;MAN2B1;MAP1A;MST1;NDUFS8;NECTIN1;PDZD4;SEMA3B;SHKBP1;SIPA1;ST7;SYTL2;VEZF1;ZNF202
PAF1_TARGET_GENES	62	7	0.6923	0.859	AGO2;CIRBP;DPH3;MEIS2;MIB2;STX16;ZC3H10
YNGTTNNNATT_UNKNOWN	373	58	0.6948	0.8597	ACACA;AP1S2;ARL4C;ATRNL1;AXIN2;BRCA2;CALD1;CALM1;CBLN1;CEP41;CHMP1B;CITED1;CLN5;DEF6;WDR63;EDA;EIF2B3;ELOVL6;ETV1;FGF9;FLRT3;FSBP;GNAO1;HAPLN2;HOXB4;INSM1;KANSL1L;KAZALD1;LHX6;LRRC4;LRRC8D;LY6G5B;NKX2-2;PCYT1B;PDE1A;PHF6;POU3F1;PRR11;RAPH1;RBM14;RGS3;RUNX1;SEMA3A;SLC2A12;SMIM14;SMURF2;SYTL2;TAL1;THRB;THSD4;TSHZ3;TYRO3;VEZF1;VGLL4;WEE1;ZBTB37;ZFPM2;ZNF641
RNCTGNYNRNCTGNY_UNKNOWN	83	11	0.6962	0.8597	ANK2;ANKS1B;CALD1;FZD9;ID1;SLC27A4;SOBP;SPARC;TBCB;TRIM69;TYRO3
EVI1_06	23	3	0.6964	0.8597	SCUBE3;SLC9A9;TCF4
E2F_02	238	34	0.6966	0.8597	ADAMTS2;AK2;ASXL2;ATF5;BRMS1L;CTDSPL2;DNAJC9;E2F1;E2F7;E2F8;EFNA5;HCN3;HS6ST3;ILF3-DT;KIAA0825;KMT5A;MXD3;NFATC2IP;NOLC1;PAX6;PRPF4B;PRPS1;RPS20;RPS6KA5;RRM2;SRSF7;STK35;TMEM143;TRMT6;TYRO3;VCAN;WDR62;ZNF503;ZNF524
RBM17_TARGET_GENES	6	1	0.6971	0.8597	KMT2A
FREAC2_01	260	39	0.6977	0.8597	ABTB1;BMP2;BRAF;CALD1;CDKN1A;CDKN1C;CREBRF;DHRS3;DUSP1;EPHB3;FGF9;FOSL2;FRY;HBP1;HIBADH;HOXA11;HOXB4;IRS4;KLHL24;LRP5;NAP1L3;NGEF;PCDH18;PHLPP1;PLAG1;PRKCH;PROX1;PURA;RASGEF1B;RBM4;RORA;SCUBE3;SERINC3;TXNIP;UBE2H;UHRF2;VPS52;WEE1;ZADH2
ZNF781_TARGET_GENES	136	17	0.699	0.8597	ACACA;ADA;BORCS6;CASD1;CCDC40;GDI2;HAPLN2;LIPA;LUZP1;MED21;NOL6;PTPN2;RORA;SCN3B;SH2B3;TOP3B;TRPV1
NKX61_01	235	35	0.6991	0.8597	AARS2;AK8;ALDH1A2;BCL6;BRCA2;CASZ1;COL11A2;EDA;FLI1;HESX1;HOXA11;HOXD8;HRK;HYPK;ITGA7;JAKMIP2;LHX6;LLGL2;MIR17HG;NOL4L;NR4A3;PCMTD1;PURA;RARB;RNF152;SALL3;SAMD11;SATB2;SH3BGRL3;SHKBP1;TCF4;TYRO3;ZADH2;ZBTB20;ZFPM2
F10_TARGET_GENES	235	37	0.6999	0.8598	ACACA;AGAP1;ARHGAP24;BMPR1B;CAPS2;CDH2;COL3A1;CSRNP3;CXCR4;EDEM2;ELOVL6;GLUL;GSTA4;HIST3H2A;HMGCS1;IGF1R;KIAA0232;MAML2;NBN;NCAM1;OLA1;PDE4B;PEX3;PHLDB2;PLAAT1;PRSS12;RGMB;RGS12;SSBP2;STARD4;STK36;TAPT1;TCAIM;THG1L;USP44;ZC3H6;ZW10
TOX4_TARGET_GENES	175	20	0.7038	0.8637	ANP32E;CASD1;CREBRF;ERAP1;FAM174B;HIST3H2A;HIST3H2BB;H3F3B;HIST1H4D;HBP1;KNTC1;MPND;NUCKS1;OGDH;PRMT9;SP2;SRI;TEPSIN;TMEM79;ZNF143
E2F1DP1_01	238	34	0.7094	0.8676	ADAMTS2;AK2;ASXL2;ATF5;BRMS1L;CTDSPL2;DNAJC9;E2F1;E2F7;E2F8;EFNA5;HCN3;HS6ST3;ILF3-DT;KIAA0825;KMT5A;MXD3;NFATC2IP;NOLC1;PAX6;PRPF4B;PRPS1;RPS20;RPS6KA5;RRM2;SRSF7;STK35;TMEM143;TRMT6;TYRO3;VCAN;WDR62;ZNF503;ZNF524
E2F1DP2_01	238	34	0.7094	0.8676	ADAMTS2;AK2;ASXL2;ATF5;BRMS1L;CTDSPL2;DNAJC9;E2F1;E2F7;E2F8;EFNA5;HCN3;HS6ST3;ILF3-DT;KIAA0825;KMT5A;MXD3;NFATC2IP;NOLC1;PAX6;PRPF4B;PRPS1;RPS20;RPS6KA5;RRM2;SRSF7;STK35;TMEM143;TRMT6;TYRO3;VCAN;WDR62;ZNF503;ZNF524
E2F4DP2_01	238	34	0.7094	0.8676	ADAMTS2;AK2;ASXL2;ATF5;BRMS1L;CTDSPL2;DNAJC9;E2F1;E2F7;E2F8;EFNA5;HCN3;HS6ST3;ILF3-DT;KIAA0825;KMT5A;MXD3;NFATC2IP;NOLC1;PAX6;PRPF4B;PRPS1;RPS20;RPS6KA5;RRM2;SRSF7;STK35;TMEM143;TRMT6;TYRO3;VCAN;WDR62;ZNF503;ZNF524
SMCHD1_TARGET_GENES	38	5	0.7116	0.8687	ASTN1;CXCL12;GNPTG;ITGA7;NEURL2
AGCYRWTTC_UNKNOWN	121	17	0.7119	0.8687	CHMP2A;CPLANE2;CREBZF;FOXA1;HOXA2;HSD3B7;KMT2A;MRPS18C;NAA50;NOL4L;PCMTD1;PHF1;PIK3R3;ROGDI;SIRT1;TSC22D3;XRCC1
ETS_Q4	251	34	0.7126	0.8687	AGAP2;ARHGAP4;CHMP1B;DAB2IP;DPP3;DRP2;FCHO1;FOXRED1;GAB2;GFI1;HBEGF;KLF13;KMT2A;LIMD2;LRFN4;MAP4K1;MAP4K2;MARK1;MGAT4A;NDUFS2;NFKBID;PAX6;PDAP1;RBM4;RGS3;RHOV;RLIM;SCN2A;SLC9A9;TRIM41;TSHZ3;USP3;ZBTB7A;ZC3H10
ZNF667_TARGET_GENES	131	17	0.7144	0.8699	BRF2;CACYBP;CCDC24;GABPB2;GTF2H4;IBTK;LIN37;LSG1;MTR;NME1;PHYH;POLR3B;SLC24A1;TAZ;TMEM79;VARS2;ZDHHC6
AACWWCAANK_UNKNOWN	145	20	0.7201	0.8752	ALCAM;BCKDK;BRD8;CCDC25;DTWD1;EPHB3;ETV1;FGFR1;HMBOX1;HSCB;JARID2;KATNAL1;METTL8;NDRG2;PBXIP1;PLAG1;PRIM1;RCN3;RPS6KA5;TMEM245
WIZ_TARGET_GENES	15	2	0.7203	0.8752	DIP2C;PRKCH
ZID_01	267	37	0.7219	0.8754	AKAP1;ANKH;ATXN7L2;BCAR3;BICDL1;CAPNS1;CASZ1;CCNYL1;CERS1;COMMD10;DPF3;EVA1B;FGFR1;GFI1;HCN4;HMBOX1;IRF2BPL;LRCH4;MEIS2;MIR17HG;MPP3;NEURL1;PAX6;PHLPP1;PLAG1;RNH1;SKIL;STXBP6;TCF4;THSD4;TP53BP1;TPRN;TSC22D3;VCAN;ZDHHC24;ZIC1;ZNF654
CART1_01	223	33	0.7245	0.8754	ACACA;ANKS1B;ARHGEF10L;ARL4C;BCL6;CABLES1;CADM2;CALD1;DLL4;EFEMP1;FGF13;GPX1;HESX1;HOXA11;HOXA5;HOXB5;HP1BP3;HSD3B7;MEIS2;NECTIN3;NOL4L;NPTX2;POU2F1;PRSS12;RFX3;RFXANK;RLIM;SALL3;SERTAD4;SLC16A9;TRPV1;ZFPM2;ZNF219
RYTGCNWTGGNR_UNKNOWN	116	16	0.7248	0.8754	ANK2;ARRDC4;CHST8;WDR34;E2F1;HPCAL4;ILF3-DT;KATNAL1;MAPRE3;NCDN;NTN3;PBXIP1;PCSK1N;RUNDC1;TAF6L;TP53BP1
IRF2_01	129	17	0.7248	0.8754	ARHGEF6;ATF3;CASZ1;KDM3A;PGM5;PIGV;PLXNC1;PRDM16;PRDX5;PRKD2;PROX1;RNF220;SIPA1;SYNE2;TRMT6;USP18;VGLL4
CCCNNNNNNAAGWT_UNKNOWN	103	14	0.7251	0.8754	ECH1;EDA;GMPR;HOXB5;ITGA5;LHX6;MORN4;NCDN;NOB1;PREPL;PRKD2;TJAP1;ZNF524;ZSCAN32
SRY_02	256	40	0.7257	0.8754	ALDH1A2;CREBRF;CSRNP3;CTNNB1;DHRS3;E2F1;FGF9;FSBP;GNAO1;HESX1;HOXB5;KANSL1L;KAT14;LRP5;LYST;MAML1;MRC2;MYLK;MYO18A;NANOS1;NFIA;NKX2-2;NR4A3;OLFM1;PIAS1;PUM1;PURA;RELT;RHOBTB1;SALL3;SRSF7;TCF4;TSC22D3;YWHAG;ZADH2;ZBTB37;ZBTB8OS;ZC3H6;ZFYVE1;ZNF664
ELK1_01	276	37	0.726	0.8754	ANKH;ARHGEF6;BCL2L1;CHMP1B;CLN5;COPS7A;CREBZF;DDX55;DPP3;DPP8;EGFL7;EIF3L;FAM110A;FOS;KMT5A;LLGL2;LRRC29;MAP4K1;MAP4K2;OLFM1;PAX6;PCED1A;PPME1;RHOV;SHC1;SIPA1;SLC39A11;STAT4;STK10;TAF5;TCF7;TFB2M;TMEM127;TMEM161B;VCL;ZCCHC7;ZRANB2
SNAPC4_TARGET_GENES	74	9	0.7277	0.8766	BLOC1S2;FUZ;GHET1;GPAM;GSTA4;MED16;PHC3;POLM;ZNF587B
NPM1_TARGET_GENES	316	41	0.7327	0.8816	ACTB;AGAP3;AXIN1;BANP;CACYBP;CHPF2;CLEC11A;COPS8;CTDSP2;CYP1A1;EIF5;EIF5A;ERLIN2;GATC;H3F3B;HDAC6;HOXB5;HSPA4;KLHL21;KMT5A;LRSAM1;MDC1;MED20;MFSD3;MKKS;MOSPD3;MYO15B;PCBP2;PFDN5;RAG1;RPS20;SATB2;SNHG12;SPHK2;TBC1D12;TFB2M;TRIM41;UCHL5;ZFP62;ZKSCAN5;ZNF202
LMNB2_TARGET_GENES	32	4	0.734	0.8821	CCDC124;ELOVL2;PDE4A;TGFB1I1
NFMUE1_Q6	247	34	0.7347	0.8821	ACTR8;APBB3;BCLAF1;C19orf48;CCAR1;CCDC151;CLK1;COX20;DZIP1;EIF3A;EIF5;GABPB2;HOXA2;MAML1;NCDN;NDST2;NDUFA4L2;PCBP4;PCNT;PHC3;PIAS3;POU2F1;PPP1CC;PPP1R12B;PRMT1;PRPS1;RBM4;RFX3;SMYD5;TCF4;TEPSIN;VAMP2;VDAC2;ZADH2
BAHD1_TARGET_GENES	21	2	0.7367	0.8836	ENO1;GNPTG
TBX1_TARGET_GENES	151	19	0.739	0.8854	AHCYL1;COX14;CTDSPL2;CUEDC1;FAS;ILF3-DT;MED20;MTHFD1L;OSER1;PCBP2;PFDN5;PNPO;PPCDC;RPS25;RYR2;SH2D5;TRIB1;UROD;ZMIZ1
TFIII_Q6	207	28	0.7411	0.8865	ATXN7L2;BCL9L;BMF;ERG28;FBXO36;FLI1;JAG1;MAFB;MICAL2;MRC2;MTA2;NCDN;NDRG2;NKX2-2;NR1H3;NXPH3;PCGF2;PLXNC1;POU2F1;PSME3;RHBDL3;RPS6KA5;SHANK2;TFB2M;TSEN54;WDR81;XPO1;ZNF143
RSRFC4_01	248	35	0.742	0.8865	ARAP2;ATF3;BZW2;CACNA2D3;CAV3;CYP2E1;DIRAS1;DTNB;ENO3;ESAM;FAM117A;HOXB4;ITGA7;KCNN1;LRRC20;LRRC39;LRRTM4;LUC7L;LYPD1;MID1IP1;MIEF2;MOSMO;NDRG2;PIK3R3;PLAAT1;RASGEF1B;RBMS3;RGS3;TCEAL7;TSC22D1;TTYH2;TYRO3;VEZF1;ZFPM2;ZNF143
YAATNRNNNYNATT_UNKNOWN	103	14	0.7423	0.8865	ACACA;ASXL1;BMPR1B;COL9A2;COMMD10;DLL4;HIVEP1;LHX6;LRP5;NOB1;NOL4L;NPAS3;OGDHL;SERPINF1
RAAGNYNNCTTY_UNKNOWN	145	22	0.7439	0.8874	ACTB;ADAMTS6;AGAP2;CERS1;CNTF;DYSF;FAM193B;HOXA5;HSCB;ITGA7;JMJD6;MAFG;NXPH4;PBXIP1;PDZD4;PLAG1;RNF152;RORA;SCUBE3;TBX19;TUBA1A;ZHX3
ASXL2_TARGET_GENES	23	3	0.7456	0.8878	MXD3;OGDHL;WASF2
MXD1_TARGET_GENES	137	18	0.7458	0.8878	BCAR3;CCNL1;CCDC84;CTDSPL;DDX42;DUSP28;ERI2;GAS5;GHET1;MOSPD3;NDUFS1;NLN;NOL6;POLH;REXO5;RRP12;SRI;UQCRQ
SYATTGTG_UNKNOWN	230	33	0.7491	0.8907	AHCYL1;ANKS1B;BCL2L1;BCL2L11;CA14;CBX8;CCNT2;CYB5R1;DDX39B;FEZ1;HCFC2;HOXA2;ILF3-DT;KLF13;KMT2A;LIG1;MEIS1;NAT8L;NDST2;NECTIN3;NOL4L;NR4A3;PCSK1N;PDAP1;PHLPP1;PIK3R3;PLXNC1;RNF38;RTN1;SEMA3A;TPM3;TRIB1;ZC3H6
HMEF2_Q6	140	19	0.7534	0.8945	ARHGEF37;CACNA2D3;COL13A1;COLQ;CSRNP3;DLL4;DNAJA2;ENO3;FOS;HDAC7;HOXB5;ITGA7;KCNN1;LUZP1;NAT8L;PRICKLE2;TSC22D1;ZFPM2;ZNF143
BRF1_TARGET_GENES	47	5	0.7548	0.8945	BCAR3;FBXO31;MCRIP2;SMARCC2;TRIM41
CCTNTMAGA_UNKNOWN	133	19	0.7554	0.8945	ARL4C;CBX6;CLN3;DPF3;EMILIN1;FBXO2;FKBP8;GPHN;MEIS1;MMP15;P3H2;PHETA1;RNF44;STK35;TGFBR1;TIMM10B;TP53BP1;UHRF1BP1;ZBTB7A
CREB_02	260	35	0.7555	0.8945	BABAM2;BRAF;C12orf66;DUSP1;EIF5A;ERLIN2;FBXL2;FDXR;FOSB;HDAC6;HPS5;ID1;IFT20;IRF2BPL;KLHL12;MDN1;MED27;NOL10;NR4A3;PRICKLE2;PRKCH;RBKS;RNF44;RPS29;SCFD2;SDHB;SEMA3B;SHANK2;SHKBP1;SNAPC5;TIGAR;TIPRL;UBE2H;VAMP2;XPNPEP3
LMX1B_TARGET_GENES	24	3	0.7563	0.8945	HMGCR;RPS29;SRI
RUVBL1_TARGET_GENES	149	17	0.7611	0.8982	ACYP2;BCAR3;BCLAF1;CCNG2;DDX42;FBXO31;GSTA4;ITFG2;LDLR;MKKS;PBLD;PUM1;SPHK2;SRCAP;SRGAP3;TAF1D;ZNF720
CHX10_01	222	31	0.7629	0.8982	AGAP3;AP1S2;ATP2B4;BCL6;CHST8;DAAM2;DIXDC1;ETV1;FLRT3;FOSB;GAP43;GNAO1;HESX1;NDUFA4L2;NEO1;NOL4L;PAX6;PCDH18;PIK3R3;POU2F1;PPP1R16A;PURA;RGS12;RHBDL3;RPL34;SLC37A4;SUCLG2;SYNE2;TUBB4A;USP44;ZIC1
MEIS1AHOXA9_01	121	17	0.7639	0.8982	ANKRD12;ANKS1B;ASXL1;FBXO32;FLRT3;GCNT2;HCFC2;HRK;JARID2;LHX9;NCALD;PHF21B;PRR11;SAMD11;STRN;TRIM69;USH1G
ARGGGTTAA_UNKNOWN	121	17	0.7653	0.8982	BLVRB;CCDC120;CORO2B;CRABP2;DHRS3;DMPK;ELOVL6;FGF9;FLI1;HIVEP1;NCDN;NECTIN1;NES;PUS10;SLC16A6;SPTBN4;TGFB1I1
ZNF418_TARGET_GENES	33	3	0.7654	0.8982	ANXA2;BAIAP2;ZNF608
TBX3_TARGET_GENES	324	41	0.7656	0.8982	ACSL6;AHNAK;AK2;BTD;C19orf48;CAB39L;CALM3;CCNT2;CLK4;CYCS;DCAF6;DDX19B;DGKE;DHFR2;DHODH;DNAAF3;EIF4B;GID4;HEXA;IGF1R;KLHL28;LINC-PINT;LOX;LRIG1;MIEF2;MMAB;NAGK;NFATC2IP;PUS10;RBKS;RPL38;RRAGC;SF3A2;SRCAP;TAF1D;TLL2;TMEM218;TRIB1;ZC3H6;ZDHHC18;ZW10
PRDM5_TARGET_GENES	85	10	0.7675	0.8982	ADCY9;AGO2;ASS1;COLQ;NT5C2;PDE4D;PM20D2;SAMD13;SYTL2;WSCD1
TGACGTCA_ATF3_Q6	234	31	0.7678	0.8982	ADNP2;BABAM2;BRAF;C12orf66;CBX8;CDS1;CHMP1B;CXCL16;DAAM2;DUSP1;ID1;IFT20;ING4;IRF2BPL;NCALD;OGDH;PNRC1;RAD51C;RBKS;RELB;RNF44;RPS29;SDHB;SPATA7;TBC1D32;TIPRL;UBE2H;XPNPEP3;ZBTB37;ZC3H10;ZNF576
BRN2_01	238	34	0.7683	0.8982	ALKBH8;ANKS1B;ANLN;BAZ1A;CARMIL3;C15orf41;CHMP2A;CSRNP3;DIABLO;EDNRA;FGF13;FLRT3;FOS;GNAO1;GPX1;GSTCD;H3F3B;HIVEP1;MGLL;NAT8L;NFIA;NR4A3;PCDH18;POLR3B;PRICKLE2;SALL3;SGK3;SIPA1;SLIT3;SNTB2;TAZ;TCF4;UBA1;ZMIZ1
MCM5_TARGET_GENES	6	1	0.7687	0.8982	CTTNBP2
OCT1_07	162	23	0.769	0.8982	ASXL1;BRD8;CDK14;COMMD10;CXADR;DIXDC1;ETV1;HS6ST2;JAZF1;NEK10;NEO1;NFIA;NOL4L;PRICKLE2;RARB;RUNX1;SALL3;SERTAD4;TSPYL2;TUBB4A;WNT11;ZADH2;ZIC1
RP58_01	207	30	0.7692	0.8982	ADAMTS2;ANK2;ANKRD12;ARL4C;ATF3;ATOH8;B3GNT9;CACNA2D3;CALM1;COL3A1;FGF9;FMNL3;ITGA8;KLF13;KLF5;LRP5;MAGED1;NKX2-2;NTN1;NXPH3;NXPH4;PCDH1;PCOLCE;PDE10A;RUNX1;S100A10;SCN2B;SIPA1;TSC22D3;WNT9A
GATA4_Q3	254	36	0.7703	0.8982	AKAP6;ALDH4A1;AMOT;ATP2B4;BCL6;BICDL1;CNTF;DLL4;DNAH17;EGFL7;ETFB;FSBP;GPX1;HOXB2;JARID2;LHX4;LHX6;LNPEP;LRRTM4;MEIS1;MEIS2;MYRF;PCYT1B;PDE4D;PI15;PLAG1;PTMS;PURA;RBM14;RHOG;RTKN2;SEMA3A;SLC16A6;YWHAG;ZIC1;ZNF654
DBP_Q6	262	37	0.7709	0.8982	ANK2;ANKS1B;ATP5F1B;CALD1;CRACR2B;DAB2IP;E2F1;EFNA5;ENHO;GFI1;GIPR;HOXA2;IGSF9B;JARID2;KIRREL1;LUC7L;MICALL2;MORF4L2;MYLK;NFIA;NR4A3;PLAG1;PUM2;PURA;RFX3;SERINC2;SLC2A12;SPPL2A;TRIB1;TSHZ3;TYRO3;UBA1;UBALD2;UBE2H;ZBTB37;ZC3H10;ZNF282
CTTTAAR_UNKNOWN	987	141	0.7715	0.8982	ABCB1;ADAMTS6;AHCYL2;AKAP1;AMOT;ANKH;ANKRD10;APLP1;ARL4C;ARRDC3;ATOH8;ATRNL1;BCL9L;BIN1;BORCS6;C11orf45;C2CD2L;CACNA2D3;CALCOCO1;CALM1;CAMK4;CBX6;CCNG2;CDC14A;CDK14;CDK16;CELSR2;CERCAM;CHKA;FAM92A;CITED1;CLN3;CPD;CSPG4;CTNNB1;DAB2IP;DNAJA2;DPF3;EPAS1;FAM117B;FBXO2;FEZ2;FGF9;FKBP8;FOXE1;FOXQ1;GABPB2;GIT1;GPR50;HBP1;HIVEP1;HMCN1;HOXD8;HPS3;IDH1;IGDCC3;JARID2;JAZF1;JMJD6;KLC4;KLF5;LIG3;LRP5;LRRTM4;L…
LCORL_TARGET_GENES	397	53	0.7728	0.8987	ABCC11;ACSL6;ADAR;AHNAK;ALDOC;AMACR;ARHGEF10L;ARVCF;ATP2B4;ATP8B3;BAX;BPHL;C19orf48;CAMK2N1;CAPN10;CCAR1;CEP112;CPD;CREBZF;EEF1D;ENO3;F12;FNIP2;GLA;HMGN3;HSPB1;IGF1R;ILF3-DT;IQCG;IQGAP2;KAT14;KLHL12;KLHL9;MTX3;NDRG2;NFIA;NGEF;PCBP2;PLEKHM1;PNO1;PPFIBP2;PRKCE;PTRH1;RASA2;RASSF4;RBM15;RGS20;SCD;STN1;SYT12;THBS4;ZBTB38;ZNF326
SPZ1_01	235	33	0.7737	0.8989	AHCYL2;ATF3;CADM2;CALCOCO1;ECEL1;FGF13;FHL3;FOS;HIVEP1;HOXB4;HSD3B7;ILF3-DT;KCNC1;MAGED2;MAP1A;MBD6;MEIS2;MIR17HG;MRC2;MYLK;NCDN;POU2F1;PTMS;RBMS3;RLIM;SEC24B;SSBP2;STK35;SUMO2;TPM3;TRAPPC6A;TSEN54;XPO1
STAT6_02	259	37	0.7748	0.8992	ASTN1;BMP2;CALCOCO1;CREBZF;CTNNB1;DNAJA2;DOK3;EGFL7;EIF1;FAM110A;FAM78A;FGF13;FLI1;GPHN;GPS2;GPX1;HIVEP1;HOXA2;HOXB4;HYPK;ITGA8;LUC7L;MAP3K3;MAP4K2;MEIS2;PDE4D;POLR1D;PUM1;RGS3;RHBDL3;SCN2A;SIPA1;SLIT3;TSEN54;ZBTB37;ZNF202;ZNRF2
HOXD1_TARGET_GENES	58	7	0.7781	0.9019	ACAD11;APBB3;ATP11B;CCM2;LIG3;PSMA4;SPTBN2
HNF1_01	244	32	0.7787	0.9019	ADAMTS6;ANKS1B;ARHGAP24;ARL4C;CALD1;CARMIL3;CDAN1;CUEDC1;CYP2E1;DAB2;EFEMP1;FGFR4;FLRT1;GPX1;HESX1;HRK;LYSMD2;MOSMO;MYRF;NECTIN1;NOL4L;NR5A2;PLA2G4A;RARB;SATB2;SEMA3A;SHKBP1;SRSF7;USP3;ZBTB20;ZFPM2;ZNF143
FREAC4_01	153	23	0.7833	0.9043	ABI3BP;ALDH1A2;ATXN7L2;BRAF;CALD1;CDKN1A;DUSP1;FGF9;FRY;HMCN1;HOXA11;LOX;MAST4;NCDN;PHLPP1;PNRC1;PUM2;PURA;UBE2H;VASN;ZADH2;ZBTB37;ZC3H6
ZNF626_TARGET_GENES	12	1	0.7834	0.9043	FOXL1
TGCCAAR_NF1_Q6	713	104	0.7836	0.9043	ABCB6;AGAP2;ANKRD12;APTX;ARHGEF6;AXIN2;BCL6;BZW2;CACNA2D3;CALD1;CALM1;CALM3;CCDC78;CERS1;CHMP1B;COL4A3;COL4A4;COPG2;CUEDC1;DDIT4;DGKD;DHRS3;DTNB;EMILIN1;ESAM;FLRT1;FLRT3;GAB2;GCNT2;GNAO1;GRID2;H6PD;HAGHL;HOXA2;HOXD8;IDH2;IQSEC1;IRS2;ITGA7;KANSL1L;LTBP2;LYPD1;MAP1A;MAP3K15;MAST4;MAT2A;MED27;MEIS2;MFSD2A;MTCH2;NANOS1;NAP1L3;NCALD;NCAM1;NDRG2;NDST2;NECTIN1;NFIA;NRP2;OLFM1;OLFML2A;PAQR6;PBXIP1;PCBP4;…
ZFP82_TARGET_GENES	30	3	0.784	0.9043	CCDC180;PSPN;SLC24A1
TRIP13_TARGET_GENES	83	10	0.7855	0.9043	DCUN1D5;HDDC2;IMPACT;LAS1L;LMTK3;MFSD9;PIK3C3;PNPLA4;PXMP4;ZNF738
NF1_Q6_01	271	38	0.7857	0.9043	ALDOC;ATP8B3;BCAR3;C9orf85;COL11A2;COPG2;EIF2A;FAM193B;GABBR2;H3F3B;HBP1;HOXB5;IGSF8;IRS4;JAZF1;KCNH2;KLF13;LOX;LPCAT3;MGAT4A;MORN4;NAA50;NCALD;NDUFS2;NFIA;NFKBIA;NR1H3;OVOL2;PPP2CA;RARB;RRAS;RUNX1;SLC2A12;SOBP;STK36;SYTL2;TSLP;WDR81
YTCCCRNNAGGY_UNKNOWN	73	9	0.7889	0.9071	CCDC120;HOXD8;HS6ST2;IL17RC;MIB2;NTN3;PHLPP1;ST3GAL1;ZW10
NFAT_Q6	246	35	0.7905	0.9071	ANP32E;APOLD1;COL3A1;COMMD10;DLL4;FJX1;GNAO1;GPX1;HOXA2;HOXB4;HSD3B7;IFT20;IRF1;JARID2;KLF13;KLHL24;KMT2A;MAGED1;MRPL45;NDRG2;NECTIN1;NMD3;PAK1IP1;PAK5;PCBP2;PDE4D;PHF6;RBM14;RBMS3;TCTA;TMEM38A;TNXB;ZIC1;ZNF143;ZNF654
ZNF585B_TARGET_GENES	109	14	0.7905	0.9071	ACSL3;AL035530.2;ANK2;CALM1;CERCAM;CPD;HMBOX1;LRRC34;MAFB;MEGF10;NECTIN1;PRSS12;RNF24;ZNF540
FXR_Q3	112	14	0.7937	0.9093	CCDC24;FBXO9;FHL3;MEIS2;MICAL2;NPTX2;NRIP3;PDE1A;TRIB1;VAMP2;VASN;WDR20;WDR81;ZIC1
HEY2_TARGET_GENES	58	7	0.7941	0.9093	CDS1;GAS2L3;IFT140;PIK3IP1;PPP1R12B;PTP4A3;TNK2
ARID3B_TARGET_GENES	88	11	0.7969	0.9109	CEP72;DPP3;DRAP1;ITGA7;JARID2;KNTC1;PAX6;PGS1;PRKCH;RBM4;STMND1
CEBPB_01	267	37	0.7972	0.9109	AP1S2;BMF;CCNL1;CEP41;CLN5;CSNK1E;DCAF6;DDX47;DUSP1;ERBB4;ETV1;FGF9;FLVCR2;FSIP2;GPX1;H3F3B;HOXA5;ITGA5;KLF5;LEMD2;LRFN4;LUZP1;MAGED2;NDUFA4L2;NRP2;PDAP1;PLA2G4A;PRDM16;RARB;RGS3;RORA;SLC25A35;STRN;TRIB1;TUBA1A;WDR81;ZIC1
SREBP1_02	87	11	0.798	0.9109	CACNA2D3;CCDC24;DHRS3;EIF5A;HS6ST2;MORF4L2;NDRG2;PLAG1;PRKD2;RHOG;ZFYVE1
RRAGTTGT_UNKNOWN	255	37	0.8018	0.9128	ARRDC3;ATP5MC3;BCKDK;BICDL1;DAAM2;EDA;ETV1;GRID2;HEBP1;HMBOX1;HOXA11;HOXA5;HSCB;JARID2;KLF4;KLF5;LUC7L;MIR17HG;MVB12A;MXD4;NCALD;NDUFA3;NKX2-2;NR4A3;NR5A2;PAX6;PHF21B;PIAS1;PRICKLE2;RCN3;SLC25A37;SLC9A9;SOBP;TCF4;TLL2;TMEM245;TSHZ3
NR1D1_TARGET_GENES	105	12	0.802	0.9128	BANP;HIST2H2AC;LINC-PINT;MELTF;NOLC1;RICTOR;TBC1D12;TMEM177;TRAF3IP2;ULBP3;UVSSA;WDR27
STAT5A_04	212	29	0.8021	0.9128	ABCB1;AIF1L;ALDH1A2;ANKS1B;ARC;ARL4C;ARRDC3;DHRS11;DIXDC1;EDA;ERG28;FEZ2;FLI1;FNBP1;FRY;FSIP2;GRID2;MRPS18C;NCAM1;NDUFA4L2;NKX2-2;NR5A2;RALGDS;SOBP;SSBP2;SYTL2;TSHZ3;ZFPM2;ZNF654
NF1_Q6	266	37	0.8031	0.913	ADORA1;ALDOC;ATP8B3;C9orf85;CALM1;COL11A2;ENO3;FAM193B;HBP1;IGSF8;IRF2BPL;IRS4;JAZF1;KCNH2;KLF13;LPCAT3;MAN2A1;MGAT4A;NFIA;NFKBIA;NKX2-2;OVOL2;PLAAT1;PTPN21;RARB;RPS6KA5;RRAS;RUNX1;SEMA3C;SESN2;SOBP;SSBP2;STK36;SYTL2;TNXB;WDR81;ZBTB8OS
CDC5_01	260	37	0.8058	0.9148	ADAMTS6;AP1S2;ARRDC3;BCL6;CALD1;C15orf41;DLL4;EDA;EMILIN1;FNBP1;FOXA1;H3F3B;HESX1;HOXA11;HRK;KLF4;MAML1;MGLL;NKX2-3;NPTX1;OSER1;PIK3R3;PLAG1;POU3F1;PRPS1;PURA;RORA;SALL3;SCUBE3;SGK3;SLC27A4;SOBP;UCHL1;WDR27;YWHAG;ZBTB20;ZFPM2
NFE2L3_TARGET_GENES	12	1	0.8063	0.9148	COL6A2
CETS1P54_01	265	33	0.8073	0.915	ACAD11;AP1B1;APOLD1;ARL4C;ATOH8;BCL2L1;CHMP1B;DDX39B;DDX47;DNAJA2;DNAJC1;DPP8;EGFL7;EIF5A;ERI2;FGFR4;KMT5A;LRP5;NFKBID;PPME1;REXO5;RLIM;RNF31;RRAS;SHC1;SIPA1;STK10;SYVN1;TCF7;TSPAN31;TUBA1B;VPS52;ZKSCAN5
AP4_Q6_01	256	35	0.8087	0.9155	ACTB;ADGRL3;CADM2;CCNE2;CD72;DLL4;DRP2;E2F1;ETV1;FGF13;GABPB2;GFI1;HSD3B7;IGF1R;KCNS3;KLF13;METTL8;MLYCD;MYLK;MYO18A;NADK2;NAGLU;NANOS1;NDUFA4L2;NEURL1;NOTCH1;PCBP4;RBMS3;RGS12;SUMO2;SYTL2;TAZ;TUBB4A;WDR81;ZMIZ1
IRF1_Q6	260	35	0.8094	0.9155	BMF;BRD9;CALD1;CASZ1;DDX39B;FLI1;GFI1;GRID2;HOXB4;HSCB;IL18BP;IRS2;JARID2;LOX;LRRC39;LYSMD2;MICU1;PAX6;PIAS1;PLXNC1;PRICKLE2;PRKD2;PROX1;RNF31;RRAGC;SNTB2;STX16;SYNE2;THRB;VDAC2;VGLL4;WASF2;ZADH2;ZBTB20;ZBTB37
EVI1_01	16	2	0.8111	0.9157	SCUBE3;VCL
HMCES_TARGET_GENES	13	1	0.8112	0.9157	FSBP
CDP_02	111	15	0.8132	0.917	AK8;CACNA2D3;CEACAM19;FGF9;GNAO1;GPX1;HOXA11;HOXA2;JARID2;MEIS1;PCGF2;SLC1A3;SOX9;TCF4;WDR12
RLF_TARGET_GENES	301	40	0.8153	0.9185	ADA;AHDC1;ANO8;BRF2;CELSR2;CHKA;CLK1;CPEB2;CTNNB1;CYREN;DDX55;FCHO1;FOXL1;GALNS;GSTCD;IL1R1;KAT2B;LUZP1;MAIP1;MRPL39;NR1H3;PEX3;PPP1CC;PPP3CC;PTP4A3;PUS10;RFXANK;SAMD1;STEAP1;STX16;SUCLG2;SUGCT;TATDN3;TIGD1;VPS9D1;ZBTB34;ZDHHC6;ZNF276;ZNF581;ZNF596
MYOD_Q6	246	35	0.8196	0.9224	AK9;ALG6;ANK2;C2CD2L;CCNL2;CDH1;COL4A3;COL4A4;CYP26A1;DCLK2;DEF6;DGKD;DMPK;DPF3;EMX1;EPDR1;ERBB4;FBXO32;GMPR;GRID2;HS6ST3;JAZF1;KAZALD1;KCNH2;KRT8;NBL1;NKAIN2;NPEPPS;PCDH1;PROX1;RHOBTB1;RNF220;SIPA1;TNFRSF21;TSEN54
ACAWYAAAG_UNKNOWN	103	13	0.8209	0.9229	ALDH1A2;ANKH;CSRNP3;EPHB3;GAD1;HSD3B7;LHX9;LRRTM4;RNF44;SLC27A4;SNCG;ZBTB40;ZC3H6
AR_Q6	255	35	0.8227	0.9236	ATRNL1;BCL2L1;BMP7;CITED1;DCAF6;DLL4;GAP43;HCN4;HOXA2;ID1;LLGL2;LUZP1;MAPK3;MLX;MYLK;NDST2;NEO1;NKX2-2;NOC3L;NOL4L;OLA1;PIGV;PRR35;PUM2;PURA;SCN3B;SLC22A17;SLC9A9;SMOC1;THG1L;TMEM37;TPM3;TSPYL2;UBALD2;ZNF654
YTATTTTNR_MEF2_02	706	101	0.8232	0.9236	AK8;ANKS1B;ARAP2;ARHGEF37;ARRDC3;ASB7;ATP5ME;B3GNT5;BANP;BCL2L11;BCL6;BICDL1;BMP7;BRAF;C2CD2L;CACNA2D3;CDKN1A;CFAP54;CNTF;KIAA1211L;CSRNP3;DLL4;DMPK;DTNB;EEF1AKMT1;ESAM;ETV1;FGF13;FLRT3;FNBP1;FOS;FOSB;FXR1;GABRR2;GNAO1;GPER1;HBP1;HMBOX1;HOXA2;HOXA5;HOXB5;HS6ST2;IGSF9B;IL6R;ITGA7;JAZF1;KCNN1;KLF5;LHX4;LOX;LRP5;LRRC4;LYPD1;MAFA;MAML1;MAP1A;MARK1;MGLL;MIEF2;MLF1;MOSMO;NAA50;NCAM1;NDST2;NEURL2;NFIA;N…
ZNF532_TARGET_GENES	56	6	0.8273	0.9244	C19orf48;DTNB;FARSB;PNO1;PREPL;RNF187
ATF_01	264	35	0.8274	0.9244	ATF3;BABAM2;CALD1;CBX8;CEP57;DAAM2;DUSP1;EIF1;ERG28;FGF9;FOS;FOSB;FOXRED1;GTF2F1;HOXD8;ICA1;IPO11;IRF2BPL;ITFG2;NCALD;NKX2-2;NPTX1;OGDH;PNRC1;RHOBTB1;RNF44;RPL34;RPS29;SH2D2A;SSTR2;TBC1D32;TIPRL;TRIB1;XPNPEP3;ZNF576
MSX2_TARGET_GENES	11	1	0.8279	0.9244	BLOC1S2
CDPCR1_01	128	17	0.8296	0.9244	AK9;ATXN7L2;C15orf41;E2F8;ETV1;HOXB2;HOXB4;ITGA7;KMT2A;MEIS1;NKX2-2;NUCKS1;PCGF2;PRR35;RTN4RL2;ST7;ZNF503
AP4_01	264	37	0.8297	0.9244	ANK2;CARMIL3;CDK16;COL4A3;COL4A4;CTDSPL;ERLIN2;HAPLN2;HOXA11;HSD3B7;KCNH2;LLGL2;LOXL4;MAP3K3;MAPRE3;METTL7B;NTN3;PCBP2;PCBP4;PCDH1;PDE3A;PFDN5;PPM1J;RHOG;SESN2;SH2B3;SLC22A17;SSBP2;SULT2B1;TCF7;TIMM10B;TNRC6C;TP53BP1;TTC9C;TUBA1C;TYRO3;VEZF1
PEA3_Q6	264	35	0.8297	0.9244	APOLD1;BATF2;C2CD2L;CDC14A;DPP3;ELK4;FLI1;FUCA1;GAB2;GFI1;HPS5;IL18BP;KAZALD1;LRFN4;MAP4K2;MARK1;MICAL2;MSANTD2;NCAM1;NDUFS2;NT5C2;PAX6;PBXIP1;PUM1;RELT;RHOG;SIPA1;SNCG;SPATA6;TAF5;TXNIP;UNC93B1;VDAC2;WASF2;ZNF202
CMYB_01	255	33	0.8298	0.9244	ASXL2;ATF5;BCL9L;CALM3;CBX6;ERBB4;ERG28;HEBP1;HMBOX1;HOXA2;HOXB4;IGFBP4;ITGA5;KLF5;LPCAT3;LYAR;MGLL;MORF4L2;MTCH2;NDST2;NOL4L;OVOL2;PIK3R3;POLH;PPME1;PURA;RBM14;RNF38;SOBP;TPM3;TYRO3;UBE2H;UBE2M
CREB_Q2_01	228	30	0.8318	0.9258	ADNP2;BIN1;BRAF;CALD1;CBX8;CDS1;DAAM2;DUSP1;FBXL2;FOSB;HDAC6;ID1;IRF2BPL;ITFG2;KLHL12;MXD1;NCDN;NFKBID;NPTX1;PNRC1;RELB;RNF44;RPS29;SDHB;SNAPC5;TBC1D32;TIPRL;TRIB1;TSC22D3;UBE2H
LEF1_Q2	227	32	0.8363	0.9298	AHCYL1;AHNAK;AP4B1;ATXN7L2;CASZ1;CNTF;COL13A1;CUBN;CYP2E1;DGAT2;DHCR24;EFNA4;GAB2;GADD45A;HMCN1;INA;LHX4;LYSMD1;MPZ;MYOF;NCDN;PAX6;PLA2G4A;PROX1;SIPA1;SLC16A9;SORCS1;TLL2;TRMT1L;UCP2;WNT9A;ZNF488
CDP_01	90	11	0.8379	0.9304	ADAMTS6;BAZ1A;CACNA2D3;CEACAM19;DPH3;FGF13;MEIS1;NDUFA4L2;NKX2-2;POU2F1;SMOC1
CREB_01	267	34	0.8384	0.9304	ADNP2;ATF3;BABAM2;BRAF;C12orf66;CBX8;CDS1;CHMP1B;CHMP2A;CXCL16;DAAM2;DUSP1;FOSB;ID1;IFT20;ING4;IRF2BPL;NCALD;OGDH;PNRC1;RAD51C;RBKS;RELB;RNF44;RPS29;SDHB;SPATA7;TBC1D32;TIPRL;UBE2H;XPNPEP3;ZBTB37;ZC3H10;ZNF576
IRX3_TARGET_GENES	48	5	0.8393	0.9304	CIC;CLK4;COPS7A;CTDSPL2;RMND1
PBX1_02	131	17	0.8441	0.9331	ABHD3;AK8;CCNG1;C15orf41;COL4A3;COL4A4;EFNA5;FGF13;GNAO1;HIBADH;HOXA2;MEIS2;MRPS6;RARB;ZFPM2;ZIC1;ZNF503
PAX6_01	101	13	0.8443	0.9331	ARHGAP33;BAZ1A;ETV1;FLI1;GNAZ;HRK;JARID2;PTPN4;SERTAD4;TAF5;TCF4;UBALD2;ZBTB20
HOXB7_TARGET_GENES	25	2	0.8451	0.9331	PPFIBP2;VEZF1
TCF1P_Q6	269	37	0.8451	0.9331	C20orf204;CDKN1A;CILP2;CLK4;EDA;EFNA5;FAM117A;FGF13;FGF9;FOS;GPX1;HMGCS1;HOXA11;HS6ST3;JARID2;KMT5C;LRRTM4;MEIS2;MOSMO;NDUFA4L2;NEO1;OVOL2;PAX6;PLK1;PRKD2;PRPF40B;SCN2A;SEMA3A;TAL1;TMIE;TRIB1;TTC9C;TYRO3;UCHL5;ZADH2;ZBTB40;ZNF654
ILK_TARGET_GENES	16	1	0.8467	0.9336	ZFYVE1
ALKBH3_TARGET_GENES	388	45	0.848	0.9336	ACOT13;AGO3;ATP6V1G2;BBS1;BRF2;C2CD2L;CALM1;CCNT2;COPS2;CSRNP3;DTWD1;GSTCD;GTF2H4;HIST2H2AC;HELQ;LAS1L;MMAA;MRM1;MROH8;MRPL39;MRPS18C;MVB12A;NFKBIL1;NME1;NQO2;PNPO;PTPN21;RFXANK;STX16;TATDN3;TEDC1;THEM4;TIGD1;TMEM129;TOP3B;TTC14;VARS2;VPS52;YBEY;ZCCHC7;ZNF195;ZNF569;ZNF581;ZNF596;ZSCAN9
CREBP1_Q2	259	34	0.8485	0.9336	BIN1;BRAF;CBX8;DAAM2;DIABLO;DPH3;DUSP1;FGF13;FLRT3;FOS;FOSB;GSTCD;HOXD8;HS6ST2;ICA1;ID1;IRF2BPL;ITFG2;KLF13;MYRF;NAP1L2;NCALD;NFKBID;NPTX1;NR4A3;PDE4D;PNRC1;SDHB;SPHK2;TAPT1;TIPRL;TRIB1;ZBTB7A;ZC3H10
AP3_Q6	247	34	0.8489	0.9336	CALD1;CDK14;COL4A3;COL4A4;DPH3;EDNRA;ERBB4;ETV1;FGF13;FLI1;GAD1;GFI1;GSTA4;HIVEP1;HMGN3;ICAM5;JARID2;LHX6;MEIS2;MMAA;MXD4;MYLK;NEO1;PLAG1;PRMT9;RORA;SOBP;SPARC;TAL1;TBL1XR1;TBX19;TESK2;TTLL3;ZFPM2
MSX1_TARGET_GENES	177	21	0.8516	0.9345	BCLAF1;C1orf226;CCDC124;CREBZF;DCAF6;EFCAB14;ERAP1;HMGCR;HMGXB3;IQCG;KLF5;NCOA4;NLN;OGDH;POLR3A;PPCDC;PPP2CA;RBM15;SRI;TMEM79;ZNF704
NUFIP1_TARGET_GENES	40	4	0.8517	0.9345	CFAP221;FOS;KRT8;PTEN
CDPCR3HD_01	237	32	0.8522	0.9345	AK8;BBOF1;CCDC88A;C15orf41;CLSTN2;DRP2;E2F8;EMILIN1;ETV1;FAM78A;GIT1;HOXA2;HOXB2;HOXB4;ITGA7;KCNH2;KMT2A;LHX6;MEIS1;NIN;NKX2-2;NOL4L;NUCKS1;NXPH4;PDE1A;PRR35;REEP6;RTN4RL2;S100A10;ST7;YWHAG;ZNF503
MCRS1_TARGET_GENES	36	3	0.8533	0.9348	ACYP2;ANKRD36;CLN3
RNTCANNRNNYNATTW_UNKNOWN	64	7	0.8547	0.9354	CDC14A;CXADR;GTPBP1;JAKMIP2;SAMD11;ST7;USP3
HNF1_C	246	32	0.8563	0.9362	ANKS1B;ARHGAP24;ARL4C;CCDC50;CHMP2A;FGFR4;FLRT1;GPX1;HESX1;NCAM1;NDST2;NECTIN1;NEK10;NEO1;NKX2-2;NOL4L;PLA2G4A;POU2F1;RASA2;RLIM;RORA;SALL3;SHKBP1;SLC37A4;SPATA18;SRSF7;TCF4;TMEM37;UBALD2;WNT9A;ZFPM2;ZNF143
ZZZ3_TARGET_GENES	107	12	0.8572	0.9363	ACYP1;C19orf48;CEACAM19;DPP8;FLI1;HNRNPU;PGK1;RPS20;STX6;VPS52;WDR76;ZBTB20
HAND1E47_01	276	37	0.8586	0.9369	ACAD11;ADCY6;C2CD2L;CALD1;CALM1;CCDC88A;COL27A1;CTDSPL2;ELK4;EMID1;HOXB13;HYPK;KLF5;LPL;LRRTM4;MAPK3;NCDN;NDUFA1;NGEF;NKX2-3;OGDHL;PAK1IP1;POU2F1;PPP2R2C;PRKCH;PTMS;PURA;RBMS3;S100A10;SERTAD4;SLIT3;STK36;SYT16;TENT5A;TGFBR1;USP51;WNT9A
PR_Q2	264	35	0.8608	0.9378	C2CD2L;CAMLG;CNTF;CTDSPL;CXCR4;DGKH;ELOVL6;FOXA1;FRY;HAPLN2;HFE;HIVEP1;HMGCS1;HOXA5;KCNC1;LOX;LRP5;LRRTM4;NCDN;NOTCH1;NR4A3;PDE4D;PIGV;PON2;PPM1J;RBMS3;RGS3;SCD;SCUBE3;SEMA3A;SSBP2;TCN2;TYRO3;WNT9A;ZNRF2
AR_Q2	125	15	0.8611	0.9378	ABCG2;APOLD1;C2CD2L;DAB2;FOXA1;HIVEP1;LUC7L;NCDN;PFKFB4;RARB;SFXN5;SKIL;TSC22D3;TSHZ3;WNT9A
RSRFC4_Q2	216	29	0.8636	0.9396	ARHGEF37;ATF3;BCL9L;BZW2;CACNA2D3;CYP2E1;DIRAS1;DTNB;EEF1AKMT1;ESAM;FAM117A;HDAC7;HIBADH;ITGA7;KCNN1;LUC7L;MID1IP1;MOSMO;PCBP2;PIK3R3;RASGEF1B;RGS3;SLC29A2;TSC22D1;TTYH2;TYRO3;VEZF1;ZFPM2;ZNF143
SIGMAR1_TARGET_GENES	11	1	0.8654	0.9406	PLSCR4
SMAD_Q6	256	35	0.867	0.9414	ANP32E;ATP2B4;AUP1;BMF;C11orf45;CALD1;CEP57;CSNK1E;CTDSPL2;FHL3;H3F3B;HTRA2;JAKMIP2;KCNC1;KCNH2;LAMA3;LHX6;MAGED2;NCDN;NXPH4;PIAS3;PRMT1;PSMB2;RHOG;RNF144B;RNF152;RORA;SEMA4A;SHC1;SIPA1;SYVN1;TAGLN;TSHZ1;WDR81;WT1
ATF_B	190	22	0.8693	0.943	BABAM2;CBX8;CHMP1B;DAAM2;DUSP1;FOS;FOSB;HOXD8;ID1;IFT20;ING4;IRF2BPL;NCALD;NEK1;OGDH;PNRC1;RAD51C;RBKS;RNF44;TIPRL;UBE2H;ZNF576
MTHFD1_TARGET_GENES	10	1	0.8719	0.9441	PGK1
FREAC3_01	255	35	0.8728	0.9441	ATOH8;BRAF;CALD1;CDKN1A;CDKN1C;CNNM3;CTDSPL2;EFEMP1;EFNA5;ETV1;FGF9;FOSL2;GNAO1;HMCN1;HOXA11;HOXA2;ICAM5;IDH1;KLHL24;LHX9;MEIS2;NTN1;PHF21B;PHLPP1;POU2F1;PRICKLE2;PURA;RETREG2;SDK2;SGK3;TSHZ3;TSPYL2;ZBTB20;ZBTB40;ZC3H10
GCTNWTTGK_UNKNOWN	307	40	0.8736	0.9441	ACTB;ANKS1B;ASB7;ATRNL1;CALD1;CCAR1;CCDC88A;CCNE2;CDCA3;CDH1;CDH3;ECEL1;HLA-DRB1;HSCB;KLF13;LHX4;LOX;MEIS1;NAGLU;NCDN;NID2;NKX3-1;PIGS;PNRC1;RNF38;SCUBE3;SEL1L;SHKBP1;SLC25A35;SLC43A2;SMURF2;SOX9;TMEM129;TNFRSF21;TSC22D3;TTBK2;WDR81;ZC3H10;ZIC1;ZNF524
MEF2_03	238	30	0.8737	0.9441	AK8;ATF3;BCL9L;BZW2;DIRAS1;DYRK1B;ELK4;ENO3;ESAM;FOS;HDAC7;HIVEP1;HOXA11;IGSF9B;ITGA7;KCNN1;LRRC20;LRRC39;LRRTM4;LUZP1;MYLK;NDRG2;PIK3R3;PURA;RASGEF1B;RUNDC1;SHANK2;TSC22D1;TYRO3;ZC3H10
CREBP1CJUN_01	263	33	0.8777	0.9475	ADNP2;BABAM2;BRAF;C12orf66;CBX8;CDS1;CHMP1B;CSTF3;CXCL16;DAAM2;DUSP1;ID1;IFT20;ING4;IRF2BPL;NCALD;NCAM1;OGDH;PNRC1;RAD51C;RBKS;RELB;RNF44;RPS29;SDHB;SPATA7;TBC1D32;TIPRL;UBE2H;XPNPEP3;ZBTB37;ZC3H10;ZNF576
NR5A1_TARGET_GENES	13	1	0.8833	0.9517	AC002310.1
TERF1_TARGET_GENES	240	31	0.8853	0.9517	ARNTL2;BCL9L;CCAR1;CDC14A;CDK14;CHML;DHFR2;DIXDC1;EPDR1;FAM117A;GAB1;GALK1;HINT3;HLA-DRB1;IFT46;METTL27;MTHFD1L;NDRG2;PHLDB2;RGS3;RRAGC;SNTB2;SORT1;SPATA5L1;ST3GAL1;SYCP2;TACC1;TBL2;WDR54;WEE1;ZNF500
GNCF_01	76	9	0.8854	0.9517	FGF9;GNAO1;GNAZ;HOXB13;INSR;MT-ND1;MT-ND2;NOL4L;ZFYVE1
MEF2_01	148	18	0.8857	0.9517	ARRDC3;BMP7;CACNA2D3;C15orf41;COL13A1;DLL4;FOS;HOXB4;ITGA7;KCNN1;LUZP1;MLF1;SOBP;SYT16;TENT5A;TSC22D1;TTYH2;ZFPM2
CRX_Q4	272	37	0.886	0.9517	ABI3BP;ACADVL;ATRNL1;CYTH2;DEF6;DMPK;ERBB4;FLRT1;FOXA1;GAP43;GPX1;GRID2;GSTCD;HIST1H4C;HRK;IGSF3;JARID2;KCNH2;LLGL2;LRRTM4;MBD6;MEIS1;MOCOS;NEO1;NOL4L;PAX6;PDE4D;PTMS;PURA;RORA;SAMD11;SATB2;SSBP2;SYNE1;TCF7;TSC22D1;ZBTB20
TAXCREB_01	138	18	0.8873	0.9517	ASXL1;BRAF;DUSP1;FAM117B;FOS;FOSB;HS6ST2;IRF2BPL;KLF13;NR4A3;OTUB2;PNRC1;SDHB;SHANK2;TAPT1;VAMP2;VEZF1;ZBTB7A
HNF6_Q6	238	32	0.8876	0.9517	AK8;AP1S2;ARRDC3;BBOF1;BMT2;CACNA2D3;CCDC88A;CDAN1;CLSTN2;COL13A1;DAB2;FLRT3;GNAO1;HBP1;HOXA11;HSD17B14;JARID2;JAZF1;MAT2A;NLN;NR2C2;PLAG1;POU2F1;PRDX5;PRICKLE2;RARB;RUNX1;SEMA3A;SGTB;SIPA1;TSHZ3;ZIC1
PCGF6_TARGET_GENES	64	6	0.8898	0.9525	COPS7A;DHDDS;NOC3L;SUGP2;ZCCHC7;ZNF790
TGATTTRY_GFI1_01	288	39	0.8902	0.9525	AK8;ALDH1A2;ANKRD29;ANXA2;ARHGAP4;ARL4C;CAB39L;CADM2;CCNG2;CDK14;FAM92A;CLSTN2;FBXO32;FGFR4;FLRT1;GPX1;GSS;HBP1;HIBADH;HOXA2;HOXA5;HOXB5;JAZF1;MAP3K3;MAPK8;MEIS2;NAP1L3;NECTIN3;NRP2;POU2F1;PSPN;PTEN;SEMA3C;SLC2A12;USH1G;ZBTB20;ZFPM2;ZIC1;ZNF503
ZNF501_TARGET_GENES	14	1	0.891	0.9525	GSTCD
MYOGNF1_01	47	5	0.8929	0.9525	ACACA;BMF;FBLN2;MYLK;NFIA
PSIP1_TARGET_GENES	48	6	0.8935	0.9525	CLN5;GDI2;LINC-PINT;MAN2A2;MT-ND1;PYCR3
LBP1_Q6	219	29	0.894	0.9525	BCL9L;DDIT4;DOCK9;DPP3;FHL3;GAB2;GFI1;INA;KMT2A;LOXL4;METTL7B;NDUFA4L2;NEURL1;NXPH4;PPM1J;RPUSD4;SCFD1;SCN3B;SH3BGRL3;SHISA4;SLC22A17;SPATA6;STXBP6;SYTL2;TMEM25;TMEM79;TUBA1A;ZMIZ1;ZNF503
YY1_Q6	250	30	0.8943	0.9525	BRCA2;CCDC151;WDR34;DZIP1;ECH1;EIF5;ETV1;FUZ;GTPBP1;HSF1;MORF4L2;MORN4;NCDN;PATZ1;PCBP4;PCNT;PIAS3;PIGV;POU2F1;PPP1R12B;PREPL;PUM1;RBM14;SF3A1;SMYD5;TCF4;TJAP1;UBA1;ZBTB40;ZNF524
YCATTAA_UNKNOWN	564	78	0.8961	0.9532	AGAP3;AHNAK;ALDH1A2;BATF2;BAZ1A;BPHL;C3orf35;CALML4;CCDC151;C15orf41;CDK14;CDKN2B;CHST8;COLQ;CREBZF;CSRNP3;CTDSP2;DOCK9;EFNA5;FAM117A;FAM193B;FAM78A;FGF13;FLI1;GRID2;GTPBP1;H3F3B;HESX1;HOXA2;HOXB5;HOXD8;HRK;HS6ST2;HSD3B7;ITGA9;JAZF1;KCNH2;LHX6;LLGL2;LRRC4;MARK1;MSRA;NEO1;NOB1;NOL4L;NPAS3;NPTX2;PAK1IP1;PATZ1;PCK1;PCYT2;PDE4D;PDRG1;PHF21B;PIK3IP1;PLAG1;PRDX5;PURA;RARB;RASSF7;RHOBTB1;ROGDI;RTN1;RUNX…
CRGAARNNNNCGA_UNKNOWN	48	5	0.8966	0.9532	MTA2;NDUFS1;SERINC2;TSC22D1;UBE2M
OCT1_03	232	30	0.8986	0.9532	ANKS1B;AP1S2;CACNA2D3;CASZ1;FGF13;FLRT1;HOXB4;HOXB5;JAG1;KLHL28;KMT5C;LTBP2;MEIS2;MIR17HG;MYLK;NAP1L2;NEO1;NFKBIA;NPTX2;NR4A3;NRP2;PIAS1;PLAG1;PPP2CA;SEMA3A;SKIL;TCEAL7;TCF4;TP53BP1;ZNF654
SOX10_TARGET_GENES	227	29	0.8986	0.9532	ADAMTSL3;ATOH8;BBS5;C5orf22;CERK;CLIP4;CTTNBP2;DAB2;EIF3E;FAM118A;GAS2L3;GEMIN8;HP1BP3;IGF1R;KDM3A;MED15;NFIA;NRP2;PDE4B;PGK1;PLEKHA7;PRKCH;RGS20;SLC16A4;STX6;TRAF3IP2;ZHX3;ZNF608;ZNF664
GATAAGR_GATA_C	296	38	0.8997	0.9532	AIF1L;AK9;ANKS1B;BIN1;BSPRY;CACNA2D3;CDK14;ETV1;FHL3;FLI1;FLRT3;HMGCS1;HOXB4;KDM3A;LHX6;MEIS2;MST1;MTA2;MYO18A;MYRF;NANOS1;NCDN;NFIA;NPL;NR5A2;NRP2;PLAG1;RNF144B;SCUBE3;SH2B3;SUSD1;TACC1;TNK2;TNXB;TSC22D3;USH1G;XPO6;ZHX3
TAATTA_CHX10_01	806	111	0.9001	0.9532	AGAP3;ANKS1B;AP1S2;ARC;ARHGEF10L;ATP2B4;BAZ1A;BCL6;BMPR1B;CACNA2D3;CADM2;CALD1;CCNG1;CCNG2;CDAN1;C15orf41;CDO1;CEP41;CHST8;CLIP4;CLSTN2;COL11A2;COMMD10;COPS7A;DAAM2;DCAKD;DEDD;DIXDC1;DLL4;EDA;EIF5A;ERBB4;ESR2;ETNK1;ETV1;FAM193B;FEZ2;FLRT3;GAP43;GNAO1;GPC2;GPX1;GTPBP1;HESX1;HOXA11;HOXA2;HOXA5;HOXB4;HRK;INKA2;ITGA8;KMT5C;LAMB1;LHX6;LRP5;LRRC4;LYSMD2;MED12L;MOSMO;NDUFA4L2;NEK10;NEO1;NKX2-2;NOL4L;OSE…
HOXA7_TARGET_GENES	103	10	0.9018	0.9541	ACADVL;ARHGEF37;CACYBP;COPS2;GTF2H4;MVB12A;TCAIM;TRIM4;VARS2;ZBTB8OS
CTTTGA_LEF1_Q2	1228	175	0.9071	0.9578	AARS2;ABI3BP;ACSL3;AHCYL1;AHNAK;AIF1L;AK9;AKAP1;ALCAM;ANKS1B;AP1S2;AP4B1;APOO;ARHGEF6;ASS1;ATXN7L2;BCL6;BMP7;BRCA2;CA12;CALM3;CASZ1;CDCA3;CDH3;C15orf41;CFHR3;CLSTN2;CNTF;COL11A2;COL13A1;COLQ;CRAMP1;CSRNP3;CUBN;CXCR4;CYP2E1;DAB2IP;DDX39B;DGKH;DHCR24;DHRS11;DLL4;DNAJA2;DNAJC22;DPF3;WDR34;EDA;EEF1AKMT1;EFNA4;EFNA5;EIF5;EMID1;ERBB4;ETV1;FBXO32;FKBP11;FOXA1;FSIP2;GAB2;GADD45A;GNB1L;GPC5;GSS;GSTCD;HBP1…
TCOF1_TARGET_GENES	13	1	0.9074	0.9578	CDCA3
CGTSACG_PAX3_B	149	18	0.9079	0.9578	BRAF;CBX6;CDKN1A;HPS5;LYPD1;MTHFD1L;NKX2-3;NMRAL1;PEX11G;PHLPP1;PLK2;PNRC1;RAD51C;RELB;SLC25A33;TRIB1;WDR81;ZBTB20
ETF_Q6	117	16	0.9095	0.9583	AGO3;ATXN7L2;CDC73;CELSR2;EFNA3;ELK4;HPCAL4;KIF17;NFIA;POU2F1;PRDM16;RNF220;RRAGC;SPATA6;TENT5C;UCHL5
SATB1_TARGET_GENES	1320	183	0.9107	0.9583	ABCB1;ABI3BP;ACACA;ACSL3;AGAP3;AK9;AKR7A2;ALCAM;ALDH7A1;ALG6;ANKRD18B;ANKRD36;ANKRD36C;ANKS1B;ANLN;ANO10;ARAP2;ARL6;ARRDC3;ATP6AP1L;AXIN2;BAZ1A;BCLAF1;BRAF;BRD8;BRMS1L;BRWD1;C9orf64;CAB39L;CADM2;CAPS2;CCBE1;CCDC150;CCDC171;CCDC50;C15orf41;CDK14;CEMIP2;CEP152;CHD1L;CHKA;CIC;COPS2;CPD;CPLANE2;CRNDE;CXADR;CYP39A1;DCUN1D2;DDX42;DKK3;DLGAP3;WDR63;DNAJC1;DNAJC13;DPP3;DTNB;DTWD1;DYNC1LI2;EDA;EDEM2;EFCAB…
ZNF274_TARGET_GENES	831	110	0.9111	0.9583	ABI3BP;AHCYL2;AIF1L;AK9;ANKRD13D;ANKRD24;ANKRD29;ANLN;ARMC2;ARRDC1;BBC3;BBS4;BORCS7;BRD9;BRMS1L;BZW2;C2orf92;CABLES1;CALD1;CAPS2;CCDC69;CDK16;CDYL2;CERCAM;CHTF8;CNIH3;CNTF;DAB2;DAPK2;DCAF6;DDB2;DKK3;DTNB;EHHADH;ELK4;EPB41L4A;FAM114A2;FAM214A;FJX1;GEMIN8;GIPR;GPR161;GPRC5A;GSDME;HECW1;HMCN1;HMGXB3;HTATIP2;HYPK;IQCG;KHDRBS3;KIAA0753;LAMC3;LDHD;LETMD1;LIFR-AS1;LUZP1;MALT1;MED15;MICU1;MRPL45;MT-ND1;M…
AMEF2_Q6	258	33	0.9124	0.9583	ARHGEF37;ARL4C;BCL9L;BZW2;C2CD2L;CHMP1B;COL13A1;DNAJA2;ENO3;ETV1;FGF13;FGF9;FSBP;GNAO1;HIST1H2BD;HOXA2;HOXB5;ITGA7;JAZF1;LUZP1;NAT8L;NRP2;PCYT1B;PURA;RFX3;RGS3;RHOBTB1;RTN1;SALL3;SEMA3A;TENT5A;WDR81;YPEL5
YKACATTT_UNKNOWN	286	36	0.9126	0.9583	ALKBH8;AMOT;ARHGAP24;CABLES1;CCDC50;CNIH3;DDX47;DPF3;EFEMP1;FAM78A;FGF13;GIT1;HAPLN2;HMBOX1;HSD17B4;INSM1;LRP1B;MAP3K14;MEIS1;MICAL2;PLAG1;PURA;SEL1L;SH2D2A;SHKBP1;SLC16A6;SOBP;STK32C;SYNE2;SYT16;TSHZ3;USH1G;ZNF524;ZNF568;ZNF569;ZNF654
MIER1_TARGET_GENES	327	40	0.9153	0.9602	ACAP3;ACSL6;ADAR;ANKRD24;BICDL1;CHST8;CTDSP1;CTDSP2;DGKD;DIABLO;ECSIT;EVA1B;GDAP1;GIT1;HDDC2;IFI6;KCNC1;KCNC4;KCNH2;LRRC20;MAST4;MRPS6;MVB12A;OGDHL;OSER1;PGBD5;PIK3R3;PSPC1;RHBDF1;SEMA3B;SIRT4;SSBP2;STK35;SULT2B1;SYT14;TRIM69;TSEN54;VIM;VWA5B2;ZDHHC24
LYF1_01	269	33	0.9168	0.9608	AHNAK;ALX4;ASXL1;ATXN7L2;CALD1;CEMIP2;DMPK;EIF5A;FAM193B;FGF13;FLI1;HOXA2;IGF1R;ITGA7;JARID2;LYSMD1;MEIS1;NDUFS2;NECTIN1;PCBP2;PPFIA2;PTPN4;PTPRF;RASA2;RHBDL3;RNF152;SH2B3;SLC43A2;SYNE2;TCF4;WDR12;WNT11;ZFYVE1
EVI1_03	58	6	0.9177	0.9608	FHL3;NCDN;PLAG1;SCUBE3;SORCS1;ZFPM2
SETD1A_TARGET_GENES	1302	160	0.9203	0.9627	AK2;AKAP3;AKAP8L;ANKZF1;ANO10;ARPC4-TTLL3;BAX;BCL6;BORCS7;BSDC1;C10orf143;C19orf48;C7orf50;CALM3;CBR4;CCAR1;CCNT2;CDC14A;CDC73;COPS7A;COPS8;CPD;CSTF3;CUL9;CYB5B;DCAKD;DDB2;DEDD;DHODH;DNAJA2;DPH3;DUS3L;E2F8;ECSIT;EFCAB14;ERG28;ERI2;ETFBKMT;FAM114A2;FAM234A;FAM50B;FASTKD1;FDPS;FOXRED1;FUZ;G6PD;GAS5;GEMIN5;GPAM;GSTCD;GTF2F1;HACD3;HCFC2;HDAC6;HELZ;HIBADH;HMOX1;HPS4;HPS5;HSD11B1L;ICAM5;IMPACT;ITFG2;IT…
E47_01	252	32	0.9236	0.9652	ARHGAP8;BCL9L;CALM3;CCNYL1;CDH2;CDYL2;CNNM2;CYP26A1;DEF6;DGKD;DLL4;DPYSL5;DRP2;FAM89B;FGF9;HSD3B7;ID1;IRF1;KCNH2;KCNJ4;MAP1A;MAP3K3;NBL1;NDUFA4L2;NETO2;NEURL1;NR4A3;RUNX1;SEC31B;SORCS2;TAZ;WNT9A
EVI1_02	137	16	0.925	0.9658	BCL6;BICDL1;FHL3;GAD1;NDST2;PLAG1;PROX1;RAB11FIP1;RHOG;SCUBE3;SLC37A4;SLC9A9;TENT5A;VASN;ZFPM2;ZNF76
MYOCD_TARGET_GENES	489	61	0.9263	0.9661	ANKRD13D;ANKS1B;ARHGEF37;BANP;BCKDK;CAPS2;CARHSP1;CCDC180;COL6A2;COMMD7;CRNDE;DHCR24;DYNC1LI2;FHAD1;FIBP;GGACT;GSTK1;IFFO2;IL18R1;JAK3;LDLRAD4;LIPE;LMF2;MAPK3;MFSD13A;MST1;MXD1;NLRX1;NR1H3;NR5A2;OTUD7A;PACSIN1;PARP6;PCDH1;PCYT2;PGK1;PHF11;PIH1D1;PLSCR4;PROS1;PRPF40B;PTPRF;PUM1;RASGEF1B;RIMS3;RNF217;RNH1;RNPEP;SCRN2;SLC22A18;SLC44A2;SPRYD3;SRGAP3;STK17B;STOML1;TAF4;TSTD2;UBE2H;UVSSA;ZDHHC11B;ZNF282
AR_03	58	6	0.9276	0.9661	ADCY6;BCL6;NCDN;SMYD5;WNT9A;ZNF654
MEF2_Q6_01	249	32	0.9279	0.9661	ADCY6;ARHGEF37;BZW2;CACNA2D3;COL13A1;COLQ;DIRAS1;DLL4;ETV1;FGF13;FXR1;GPER1;HIST1H1T;HDAC7;HS6ST2;ITGA7;JAZF1;KCNN1;LRRC20;MAFA;PI15;RASGEF1B;RFX3;RHOBTB1;SCUBE3;TFB2M;TMEM127;TSC22D1;TYRO3;VEZF1;ZADH2;ZFPM2
MEF2_02	233	29	0.931	0.967	AK8;ARAP2;ATF3;BCL9L;CACNA2D3;COL13A1;DIRAS1;DLL4;ESAM;HDAC7;HIVEP1;HOXB4;IGSF9B;ITGA7;KCNN1;LRRC39;LUZP1;MAFA;MIEF2;MYOM2;NDRG2;PCBP2;PCMTD1;RASGEF1B;RBMS3;RGS3;RHOBTB1;TSC22D1;TYRO3
TTANWNANTGGM_UNKNOWN	61	6	0.9311	0.967	ADAMTS6;ANKS1B;BAZ1A;JAKMIP2;TBX19;TPM3
HMGA1_TARGET_GENES	796	104	0.9321	0.967	ACADL;ACBD7;ACSL3;ADGRL3;AHCYL2;ANO10;ANXA2;ASCC3;BMP2;BOLA1;BORCS7;BRWD1;BSDC1;CAPS2;CCBE1;CCDC88A;CCSER1;CDKL1;CDKN2B;CEP41;CFAP221;CLK1;CLUL1;CNTNAP3B;COBLL1;COPS2;COQ3;CPD;CRNDE;CTTNBP2;DCUN1D2;DDX55;DYNLT3;EFCAB2;ELK4;ESR2;ETFB;FAM229A;FBXO9;FEZ2;FSBP;GPC2;GPHN;GRAMD1B;GSTP1;HDDC2;HERC3;HUS1;IFITM3;ITIH5;JAM2;KCTD2;KNTC1;LDLR;LIFR-AS1;LRP5;LYPD1;LYST;MALT1;MEGF10;MEIS2;NAB1;NCEH1;NIPA1;NOL6;…
TMTCGCGANR_UNKNOWN	165	17	0.9331	0.967	ASXL1;BANP;CREBZF;EIF5;GPATCH3;HSPA4;KAZALD1;LRSAM1;MATR3;PSMB2;PTPN4;PURA;RPS15A;TMEM79;TROAP;TTC14;UHRF2
HOXA3_01	14	1	0.9337	0.967	TRAF3IP2
HNF1_Q6	253	29	0.934	0.967	ARHGAP24;ARL4C;AXIN2;BPHL;CYP2E1;FAM117B;FGFR4;FLI1;MED12L;MOSMO;MRPL28;MYRF;PDE4D;PLAG1;POU2F1;PURA;RARB;RASSF7;RORA;RUNX1;SALL3;SAMD11;SATB2;SEMA3A;SPATA18;SRSF7;TOP3B;USP3;ZFPM2
CAGNWMCNNNGAC_UNKNOWN	87	8	0.9353	0.9675	ANKZF1;CHKA;INA;L1CAM;OGDHL;PFN1;SCN3B;ZNF654
E2A_Q2	250	29	0.9363	0.9676	ARRDC3;ASXL2;CBLN1;CYP26A1;DGKD;DHRS3;EFNA4;ENO3;FAM89B;GAB2;HMBOX1;JAZF1;KLHL23;LARS2;LOXL4;NADK2;NAT8L;NETO2;NKAIN2;NKX2-5;NOL4L;NOTCH1;RTN4RL2;RUNX1;SKIL;TCEAL7;WDR20;WDR81;ZNF326
HOXC11_TARGET_GENES	44	3	0.9401	0.9695	CACYBP;DARS2;PDAP1
KDM1B_TARGET_GENES	79	7	0.9406	0.9695	DDX42;EPB41L2;LAMB1;MED16;NCAPD2;PBLD;PCBP2
EVI1_04	236	30	0.941	0.9695	ACACA;ADAMTS6;ARRDC3;CABLES1;COL13A1;CSNK1E;DHRS3;EIF5;FGF13;H3F3B;HOXA2;ITGA8;KLF5;LOX;LUZP1;MEIS2;NEK10;PDE4D;PLAG1;PRMT9;RAB11FIP1;RHBDL3;RTKN2;SAMD11;SERTAD4;SLC40A1;SOBP;TYRO3;ZADH2;ZIC1
MEIS1BHOXA9_01	145	17	0.9437	0.9695	ACTN2;AMOT;ANKS1B;ARL4C;CDK14;CNIH3;GNAO1;GNB1L;HOXA11;HRK;INSM1;MDK;OLFM1;RTL10;SAMD11;UNC79;USH1G
PAX3_TARGET_GENES	1326	179	0.944	0.9695	AC127496.7;ACACA;ACTN2;AGAP3;AGO2;AKAP1;ALDH1A2;ANKAR;ANKRD10;ANKRD12;ANKS1B;APOO;ARHGEF10;ASMTL;ASS1;ATXN7;BANP;BRCA2;BSPRY;C2orf92;CAB39L;CALCOCO1;CALM1;CCNL1;CDH2;CEMIP2;CEP57;CFHR3;CHMP1B;CHSY1;CLK4;CLN3;CLYBL;CNNM2;COBLL1;CRPPA;CTNNB1;CTTNBP2;CUEDC1;CYP39A1;DCBLD2;DCUN1D2;DCUN1D5;DHDDS;DPP4;DYM;WDR34;EPDR1;ESAM;ETFBKMT;FAM114A2;FAM214A;FARSB;FBXO36;FEZ2;FLNB;FUZ;FXR1;GAS2L3;GEMIN8;GFER;GNG2;…
ACCTGTTG_UNKNOWN	159	19	0.9442	0.9695	DDAH2;ECEL1;FAM117A;GAP43;HUNK;MRC2;NANOS1;NEURL1;NOTCH1;PCBP4;PHF2;RARB;RASGEF1B;SAMD11;SUMO2;TSC22D1;TSEN54;UCHL1;YPEL1
GABP_B	264	29	0.9449	0.9695	ACTB;APOLD1;ASXL2;C12orf66;DPP8;EIF5A;FBXO36;FIBP;GALNT10;LRRC29;MAGED2;MORC3;PATZ1;PCBP2;PCBP4;PCED1A;PHF6;PIGW;PPME1;RPL34;SF3A1;SHKBP1;STK10;STK35;TCTA;TENT5A;THG1L;TMEM127;TSTD2
ATF1_Q6	236	28	0.9451	0.9695	AFF2;BABAM2;CALD1;CBX8;CHMP1B;DAAM2;FAM78A;FBXO33;FOS;FOSB;ID1;IRF2BPL;MAGED2;MBD6;NCALD;OGDH;PCK1;PDE1A;PDE4D;PPM1J;RBKS;RNF44;SDHB;SPATA18;STAT6;TRIB1;TSC22D3;UBE2H
HBZ_TARGET_GENES	610	76	0.9528	0.9758	AC092164.1;ACTA2;ALDH1A2;ANP32E;AP1S2;ARSG;BBC3;BCL2L1;BIN1;C2orf92;CCDC25;CEP72;CHSY1;DDX24;DGKD;DONSON;DPP3;DPP8;DZIP3;EPB41L2;ESCO2;ETV1;FAM118A;FAS;FEZ1;FLI1;FNIP1;GRAMD1A;GREB1;GSN;GSTA4;GSTP1;IFT46;ITPK1;MAP4K2;MCCC2;MECR;MEIS1;MEIS2;MINCR;MIPEP;MLYCD;MYOF;NCAPD2;NCEH1;NDUFS1;OTUB2;PDE4A;PFN1;PHF1;PHF11;PHF6;PPCDC;PREB;PRKCH;PRPF40B;PTPN2;RETREG2;RNF135;RRM2;SEC31B;SLC1A3;SLC41A2;SLC9A9;SRS…
RGAGGAARY_PU1_Q6	508	64	0.9543	0.9758	ADORA1;AGAP2;ASB7;BRAF;BRD9;CD101;CKB;CUEDC1;DPP8;EGLN2;ELOVL6;EVA1B;FAM110A;FOXA1;FRMD8;G6PC3;GID4;HMGN3;ICA1;IRF2BPL;ITGA2B;LUC7L;MAGED1;MAP4K2;MATN3;MEIS2;MXD4;NCAM1;NCEH1;NEURL2;NKX2-2;OSER1;OVOL2;PATZ1;PAX6;PFKFB4;PIK3R3;PLA2G4A;PLAT;PLXNC1;PPP1CC;RASIP1;RBMS3;RGS12;RLIM;RORA;S100A10;SIPA1;SLC16A6;SLC43A2;SNCG;SPATA6;SPECC1;TFB2M;TPM3;TRMT1L;UBALD2;VASN;VDAC2;VGLL4;VIM;WASF2;ZBTB7A;ZFYVE1
OCT1_06	261	31	0.9548	0.9758	ADNP2;ALDH1A2;BAZ1A;CHML;CLN5;CNTF;CREBZF;ERBB4;FSBP;FSIP2;GALNT12;GNAO1;H3F3B;HOXA11;HOXB4;HOXD8;LOX;LY6G5B;NDRG2;NFIA;NPTX2;PDE4D;PLAG1;RARB;SCUBE3;SERTAD4;SYNE2;TMEM127;TTBK2;VAMP2;ZBTB20
GGATTA_PITX2_Q2	583	76	0.9554	0.9758	ACADVL;ADORA1;AHCYL2;ANKRD29;AP1S2;BBS5;BICDL1;BRCA2;BZW2;C2CD2L;C3orf35;CREBRF;DHRS3;DLL4;DMPK;EFEMP1;FBXO36;FLRT3;FOSL2;FOXA1;GAD1;GRID2;HIST1H4C;HOXA11;HOXA2;HOXB4;HPCAL4;HRK;HYPK;IFT46;IGSF3;INSM1;IQSEC1;JAKMIP2;JARID2;KAZALD1;KLF5;LLGL2;LRRC8D;LUC7L;MBD6;MTCL1;MYRF;NCALD;NDUFS2;NPEPPS;NRIP3;PBXIP1;PCBP4;PCYT1B;PDE1A;PDE4B;PIAS3;POU2F1;PRICKLE2;PRKCE;PTPN4;RARB;RNF220;RORA;RRAS;SEMA3A;SKIL;SO…
STAT4_01	265	31	0.9556	0.9758	ABCB1;ARL4C;ARRDC3;CA14;CREBZF;CSPG4;CTNNB1;DOK3;EIF1;ERG28;FEZ2;FLI1;FSIP2;GPHN;GPX1;GRID2;HOXB4;HOXD8;ITGA8;LPL;MAP4K2;NCAM1;PCDH1;PDE4D;POLR1D;PRKCH;RHBDL3;SH2B3;TSEN54;TTYH2;ZBTB37
NCX_01	175	20	0.9574	0.9768	AHNAK;ANK2;CDC14A;ERLIN2;ETV1;GAP43;HBP1;KLF4;MORF4L2;PAK1IP1;PITPNM2;PLAG1;PLXNC1;PPP1R16A;PTPN4;RBM4;RFX3;RUNX1;SDK2;WNT11
CCAWNWWNNNGGC_UNKNOWN	86	8	0.9622	0.9807	B3GNT5;BSPRY;FAM193B;HDAC6;MAP1A;SMYD5;ZNF326;ZNF524
KMCATNNWGGA_UNKNOWN	95	10	0.9638	0.9814	APOLD1;CAB39L;CARMIL3;LMF2;NCAPH2;PAX6;PDE4D;RBM14;RSPH3;TSHZ1
CCGNMNNTNACG_UNKNOWN	80	7	0.9666	0.9834	CYCS;DIABLO;ELK4;FOSB;MSANTD2;RNF44;UBE2H
ZF5_B	241	30	0.9695	0.9855	BABAM2;BCL2L1;CBX6;COL11A2;CREBZF;CYP26A1;DLL4;DNAJC22;EFNA4;ENHO;FGF13;GAP43;GPHN;INSM1;LMF2;MAT2A;MEIS2;NAT8L;NCAPH2;NEURL1;NHS;PATZ1;PDE10A;PLXNC1;PORCN;RBKS;RBM14;RHBDF1;RNF207;RORA
HEB_Q6	265	29	0.9711	0.9862	ACTB;ADAMTS8;ADGRL3;ASTN1;ATXN7L2;BCL6;CARMIL3;DHRS3;DOCK6;DOK3;GABPB2;GFI1;KCNH2;KCNS3;KLF13;L1CAM;MDK;MYLK;MYO18A;NANOS1;NDST2;PSME3;RBMS3;SOBP;SPECC1;SUMO2;SYTL2;WDR81;ZMIZ1
GRE_C	128	13	0.9742	0.9872	ATP5MC3;FRY;GAB2;GNB1L;LHX6;LUC7L;METAP1;NDUFS1;RTL10;SEMA3A;SNX16;TXNIP;XPNPEP3
HOXA4_Q2	270	32	0.9751	0.9872	AP1S2;ARL4C;ATP2B4;BMPR1B;CDC14A;CHMP1B;CHST8;COMMD10;CTNNB1;DNAJA2;EIF5A;FLI1;FSIP2;GPX1;KLF5;LRRC39;NEO1;PBXIP1;POU2F1;RBM4;RBMS3;RHBDL3;SESN2;SLC37A4;SMOC1;SYNE2;TSHZ3;TUBB4A;UHRF1BP1;ZIC1;ZNF219;ZNF654
NKX22_01	191	21	0.9759	0.9872	ADGRG6;CSRNP3;GLA;NAT8L;NEO1;NFIA;NKX2-2;NOL4L;NOTCH1;NRP2;PITPNM2;RGS3;SALL3;SDF2L1;SEL1L;SLIT3;SYTL2;TRAF3IP2;TTC9C;ZBTB20;ZNF654
ARP1_01	165	17	0.9767	0.9872	AP1B1;ARL4C;CYP2E1;KLHL28;MVB12A;NDST2;NR5A2;PLK3;RASIP1;SIPA1;SKIL;SLC25A35;SMARCC2;SPARC;TRIM69;WDR81;ZBTB20
TITF1_Q3	240	29	0.977	0.9872	ARL4C;CACNA2D3;CCDC24;CLCN6;CNNM2;DLK2;ETV1;FAM117A;FSBP;GNAO1;GPS2;HIST1H4C;JARID2;LHX6;MGLL;MYRF;NEO1;NKX2-2;ODC1;PAX6;POU2F1;PURA;RFX3;SLC25A37;SYTL2;TCF4;UBE2H;WASF2;ZBTB37
RYAAAKNNNNNNTTGW_UNKNOWN	83	8	0.9776	0.9872	ANXA2;ARRDC3;BZW2;CALD1;PLAG1;ZC3H6;ZIC1;ZNF503
CTCNANGTGNY_UNKNOWN	91	9	0.9783	0.9872	ATXN7L2;CKB;EMILIN1;HDAC7;HSPH1;POP1;RIDA;TAF5;ZADH2
HNF3B_01	218	25	0.9793	0.9873	BAIAP2;CALD1;CDAN1;COL13A1;CYP2J2;DUSP1;FGF13;HESX1;HOXA11;ID1;ITGA8;MOSMO;NCDN;NECTIN1;NOC3L;PLAG1;RORA;SCUBE3;SLC16A6;TSHZ3;TYRO3;VGLL3;ZADH2;ZBTB37;ZFPM2
SKP2_TARGET_GENES	57	3	0.9807	0.9873	AHNAK;TMEM79;ZNF540
YNTTTNNNANGCARM_UNKNOWN	70	6	0.9811	0.9873	CSRNP3;LEMD2;MAFB;NECTIN1;PDE4D;TLL2
YBX1_TARGET_GENES	65	4	0.9869	0.9922	FDXACB1;MARK4;TRPM4;ZNF18
RORA_TARGET_GENES	237	21	0.9897	0.9942	AHCYL1;ATP6V1G2;BRF2;C2CD2L;GAS5;GSTCD;HIST1H3F;LINC-PINT;MIR17HG;NFKBIL1;NLN;NME1;PEMT;SLC1A3;SRSF7;SUGCT;TAF1D;TATDN3;VPS52;ZDHHC6;ZNF581
SETBP1_TARGET_GENES	165	13	0.9934	0.9961	ASB7;EIF3D;EIF4B;FAM174B;FAM229B;IFT122;MAP4K1;NOL6;TAF5;TAZ;TMEM177;ZC3H10;ZNHIT6
ATF6_01	126	10	0.9934	0.9961	ICA1;KLF13;NKX2-2;NPTX1;SEMA3B;SH2D2A;SLC22A17;SMIM14;SPATA18;TYRO3
NRSF_01	97	7	0.9966	0.9984	CDKN2B;CHKA;HCN3;INA;L1CAM;OGDHL;SCN3B
NKX3A_01	234	22	0.9984	0.9989	ARAP2;COMMD10;KIAA1211L;EFEMP1;H3F3B;HIST1H4C;HOXA2;HOXB2;HP1BP3;HS6ST2;LYSMD2;NCDN;NOTCH1;PAX6;POU2F1;PROX1;RAPH1;RLIM;TSHZ3;UHRF2;ZFPM2;ZIC1
WTGAAAT_UNKNOWN	614	70	0.9989	0.9989	ALDH1A2;ARL4C;ARRDC4;ASB7;CADM2;CAMK4;CAPS;CBX8;CCAR1;CCM2;CDKL1;CHML;CNTF;COBLL1;CRABP2;CREBZF;CTDSPL2;FAM89B;FGF13;FMNL3;FOS;FRY;FSIP2;G0S2;GIT1;GPER1;GRID2;HECA;HOXA2;IRF2;JARID2;JAZF1;LOX;LRRTM4;LUC7L;LY6G5B;MDK;MIEN1;NCALD;NPTX2;NR4A3;PAK1IP1;PAX6;PLA2G7;PLCL1;PRDM16;PRKCE;PURA;RFX3;RGS12;RHOBTB1;RLIM;RORA;SCN8A;SEMA3A;SERTAD4;SLC1A3;SOBP;SPATA7;SPOPL;SQLE;SYTL2;TCF4;TLL2;TSHZ3;TYRO3;WIPF1;W…

## Sheet: S20 HEK293 mTOR
GENESET	Nexpressed	Ndiffexpress	PValue	FDR	DEgenes
CACGTG_MYC_Q2	1054	154	4.58e-14	5.02e-11	ABCA1;ABCA2;ACAP3;ACLY;ACVR2B;ADAMTS17;AEN;AMDHD2;ARL3;ARRDC4;ASS1;ATAD3A;ATF4;ATP5MC1;B3GALT6;BATF3;BCOR;CAMKV;CCDC191;CCNYL1;CEBPB;CELSR3;CEP95;CRMP1;CTSA;CTSF;DCAF11;DCTPP1;DDX3X;DERL3;DIABLO;DNAJB5;DUSP4;DYM;DYRK1B;EEF1E1;EIF3E;ESR2;ETV1;FAM13B;FAXDC2;FKBP5;FOXO3;FPGS;GCSH;GJA1;GNPTG;GUCY1A2;H2AFZ;HBP1;HERPUD1;HEXA;HHIP;HMGN2;HMOX1;HOOK2;HPCAL4;HSD11B1L;HSPA9;HSPE1;HSPH1;IFRD2;IL15RA;INSM1;KC…
PSMB5_TARGET_GENES	253	47	1.35e-11	7.07e-09	ACTB;AHNAK;ARL15;ARL6IP1;ATF3;ATF4;BTG2;C11orf98;CEP95;CIRBP;CKS2;CYCS;DALRD3;DDIT4;DDX3X;GADD45A;GAS5;HIST2H2AC;HIST1H2AC;H2AFZ;HIST2H2BE;HSP90AA1;ID1;ID2;LDHA;MFSD11;PHLDA2;PIK3R3;PKM;PMAIP1;PNP;POLR2A;PPP1R10;PRDX1;SLC1A5;SLC3A2;SNHG1;SNHG32;SNHG7;STC2;TMSB4X;TPI1;TUBA1A;VASN;VEGFA;ZCWPW1;ZFAS1
ZNF350_TARGET_GENES	1302	160	1.94e-11	7.07e-09	AASS;ACTA2;ACTB;ADAM9;ADAMTS17;AKNA;AL035530.2;ALG10B;ALPK1;ANGEL2;APOLD1;ARL15;ASNS;ATF4;BCL2;BPGM;C19orf38;C1QTNF6;CCDC14;CCND3;CDK19;CDR2L;CENPF;CEP95;CHCHD10;CIT;COA4;COMMD4;COMMD6;COQ3;COX14;CPT1C;CREB3L4;CYP2R1;DALRD3;DCTPP1;DERL3;DIABLO;EBF1;EIF3F;EML2;ESRRB;ETV1;FAM228B;FAXDC2;FBXO32;FDFT1;GADD45A;GBA;GBAP1;GCAT;GIN1;GJA1;GPC2;GRN;GRPEL1;GRPEL2;HIST2H2AC;HIST1H2AC;HIST3H2A;HIST2H2BE;HIST1…
BARX2_TARGET_GENES	1575	181	2.96e-11	8.1e-09	AASS;ACAT2;AEN;AIDA;ALDH4A1;AMN1;ARL13B;ARL6IP1;ARNTL;ARRDC4;ATM;ATP5MC1;BANF1;BCAT1;BPGM;BRPF3;C1QTNF6;C2orf92;CARF;CCDC191;GVQW2;CDK19;CDR2;CENPF;CENPP;CFAP43;CHCHD6;CKS2;COQ10B;COX14;CPSF4;CREB3L4;CTSD;CYCS;CYP2R1;DDX39A;DERL3;DHODH;DNAH6;DNAJB5;DYM;EHD4;EIF2B3;EIF3E;EIF3F;EIF5A;EMC9;ERI2;ETFBKMT;FADS2;FAM228B;FAM81A;FBXO45;FDFT1;FLAD1;FRMD5;GART;GBA;GCDH;GCSH;GOT1;HIST1H2AK;HIST2H2AC;HIST1H2A…
USF_C	282	56	8.32e-11	1.82e-08	ABCA1;ACAP3;ACVR2B;ADAMTS17;AEN;ASS1;BATF3;CAMKV;CRMP1;CTSF;DERL3;DIABLO;EEF1E1;EIF5A;ELOVL4;ETV1;GCSH;HERPUD1;HHIP;HMGN2;HMOX1;HPCAL4;HSPE1;HSPH1;IVNS1ABP;LRP8;LYAR;MGME1;MICAL2;NLN;NR1D1;NTN3;NUDC;PER1;PFDN2;PFDN6;PFN1;PLA2G4A;POLR3E;PRMT1;PSEN2;PSMB3;RNF43;SCFD2;SDC1;SEMA7A;SH3KBP1;SLC25A33;SLC39A7;SNCAIP;SYBU;TIMM10;TMEM47;UBA1;WEE1;YBX1
KAT5_TARGET_GENES	807	104	1.95e-09	3.56e-07	ADGRB3;AEN;AP001372.2;APRT;ASNS;BANF1;BCAT1;BYSL;CAMKMT;CARS;CCDC191;CEBPG;CENPT;CHCHD10;COMTD1;CORO1A;DCAF11;EARS2;EIF2S2;EIF3E;EPRS;FPGS;GABPB2;GADD45GIP1;GPN3;GTPBP4;HIST1H2AK;HIST2H2AC;HIST2H2BE;HIST1H2BD;HAX1;HERPUD1;HK2;HOOK2;HSD11B1L;HSPA9;HSPH1;IARS;IFRD2;KNTC1;KRCC1;LIPT2;LSS;LTV1;MFSD3;MGME1;MRPS12;MST1;MTHFD2;MTX1;MXD3;NCOA5;NEAT1;NME1;NME1-NME2;NOLC1;NOP16;NRL;PCBP2;PCF11;PGAM1;PLD6;P…
MZF1_TARGET_GENES	1303	155	8.24e-09	1.29e-06	ACAP3;ADGRB3;AJUBA;AKNA;APRT;ARRDC4;ATG10;ATP5MF;BACE1;BASP1;BEND6;BEST1;CACYBP;CARHSP1;CBY1;CCBE1;CCDC107;CCND2;CCND3;CDKN2B-AS1;CDNF;CEBPG;CENPF;CERCAM;CFDP1;CLMP;CNTNAP2;COA4;COQ3;COX14;CPT1C;CRBN;CXXC4;CYP20A1;DBI;DCAF11;DDR2;DNAJC25;EIF5A;ELOVL6;EML2;ENO2;ERBB3;ERI2;ESRRB;EXOSC6;FAM131A;FAM81A;FAM98A;FBXO36;FGGY;FOXP4-AS1;GART;GBA;GCHFR;GCNT2;GIN1;GJA1;GMEB1;GMPR;GNG2;GPI;HIST2H2AB;HIST2H2BF…
NMYC_01	278	52	1.08e-08	1.35e-06	ABCA1;ADAMTS17;AEN;ASS1;ATAD3A;ATP5MC1;BATF3;BCL2;CAMKV;CCDC191;CEBPB;CTSF;DCTPP1;DERL3;DUSP4;ELOVL6;ETV1;FKBP5;FOXO3;GCSH;GJA1;HBP1;HHIP;HMGN2;HMOX1;HSPA9;HSPE1;KLF10;KLF11;LRRC59;MGME1;NEFM;NR1D1;PFN1;PLA2G4A;POLR3E;PRMT1;PSEN2;RNF43;SCFD2;SEMA3F;SEMA7A;SH3KBP1;SLC25A33;SNCAIP;SYBU;TIMM10;TOGARAM1;UBA1;WEE1;YBX1;ZHX2
GUCY1B1_TARGET_GENES	599	82	1.11e-08	1.35e-06	ALDH4A1;AMDHD2;ANK2;APOO;ATG101;BASP1;BPGM;CAMKMT;CCDC107;CEP162;CEP95;CIT;CLU;COMMD6;COMMD9;COQ10B;CTSA;CYB5D2;CYCS;DYM;EFHC1;EPRS;FDFT1;FRAT1;GABARAPL1;GBA;GBAP1;GLMP;GRN;GTPBP6;LINC00680;HAX1;HEXA;IARS;IMP4;ITGA7;LONP1;MAP4K1;MARCH8;MFSD1;MGME1;MPC1;MROH8;NAGPA;NCOA5;NCOA7;NDUFS5;NEAT1;NEURL2;NOL6;NTMT1;NUDT9;P2RX4;PIK3R3;POLR3E;PSMB3;PSMB6;PUM1;PUM3;RITA1;RPS29;SELENOW;SHPK;SLC31A1;SUMF1;TAF1…
SETX_TARGET_GENES	1747	179	3.85e-08	4.21e-06	ACAD10;ACCS;ACLY;ACTB;ADAP2;ADPRM;AEN;AHNAK;AIDA;AKAP3;AL035530.2;AMN1;ARL13B;ASNS;ATAD3A;ATG14;ATP5MC1;B4GALNT1;BANF1;BPGM;CALCOCO1;CAMKMT;CCDC191;CCDC86;CDNF;CENPP;CENPT;CEP95;CES3;CHAC2;CHCHD6;CHORDC1;CHURC1;CIT;CLU;CNTNAP2;COA4;COASY;COMMD4;COX14;CPNE1;CPSF4;CRBN;CREB3L4;CYB5D2;CYCS;CYP2R1;DDIT4;DDX21;DHODH;DNAJA3;DYRK1B;EFHC1;EIF2S2;EIF3E;EPRS;ESPL1;FADS2;FAM162A;FAM227B;GAS5;GBA;GCDH;GIN1;G…
EPC1_TARGET_GENES	205	38	4.83e-08	4.81e-06	AHNAK;ASNS;BANF1;BCAT1;BYSL;CCDC86;EIF3E;EIF5A;EPRS;GALE;GARS;GPN3;HERPUD1;LONRF3;LRRC59;MGME1;MIPEP;MTHFD1L;NDUFAF5;NME1;NME1-NME2;NUDT9;PDAP1;PKM;PRMT1;RBL1;REX1BD;SLC3A2;SNHG7;TCP11L2;TIMM13;TOMM5;UBA52;WASHC2C;XPOT;YARS;YBX1;ZNF839
THAP1_TARGET_GENES	1762	187	5.56e-08	5.07e-06	ACLY;ACTB;ADAP2;AHCYL1;AIDA;AIFM1;AK6;AK9;AL035530.2;ALYREF;AMDHD2;AMN1;ANGEL2;ANKRD24;AP1B1;APBB3;ASNS;ATAD3A;B3GALT6;BAK1;BUD23;C19orf38;CAMKMT;CCDC124;CCDC142;CCDC191;CCDC86;CCND3;CCNL2;CDNF;CELSR3;CENPP;CEP162;CFDP1;CHUK;COASY;CPSF4;CTSA;CTU2;CYB561D1;CYB5D2;CYCS;DCDC1;DDX39A;DDX39B;DHODH;DIABLO;DNAJA3;DPY19L4;EEF1E1;EFHC1;EIF2S1;EIF5A;ERI2;ESR2;EXOSC6;EXOSC7;FAM83G;FAM98A;FBXO15;FBXO45;FPGS;…
ASH1L_TARGET_GENES	1309	144	6.53e-08	5.45e-06	AAGAB;AARS;ACAT2;AEN;AHSA1;AIDA;ALDH4A1;ARL13B;ARNTL;ARRDC4;ATG101;ATP5MC1;BPGM;C1QTNF6;CALCOCO1;CBY1;CCNJ;CCNL2;CDR2;CEBPG;CENPF;CEP95;CFAP43;CHCHD6;CIT;CKS2;COASY;COMMD6;COTL1;CREB3L4;CTPS1;CYP2R1;DCAF11;DDIT3;DDX39A;DERL3;DHCR7;DHRS2;DISP3;DNAJB5;EEF1E1;EHD4;EMC9;EML2;ERI2;FADS2;FAM172A;FDFT1;FGD6;FLAD1;FRAT1;GBAP1;GOT1;GTPBP6;HIST1H2AK;HIST3H2A;HBP1;HMGCS1;IARS;ID2;IFRD2;ING4;KCNQ1OT1;KCTD2;K…
MYCMAX_01	257	47	6.97e-08	5.45e-06	ABCA1;ADAMTS17;ARL3;ATAD3A;CAMKV;CCDC191;CRMP1;DCAF11;DCTPP1;DERL3;DIABLO;DNAJB5;DYM;ETV1;FOXO3;GCSH;GJA1;HHIP;HSPA9;IFRD2;IVNS1ABP;KCNQ5;KMT2A;LRP8;LYAR;MGME1;NCL;NTN3;NUDC;OPRD1;PER1;PFN1;PRMT1;PTGES2;QTRT1;RAB3IL1;RFX5;SDC1;SNCAIP;TCOF1;TFRC;TGFB2;TIMM10;TOGARAM1;TUBA4A;UBA1;ZHX2
ATXN7L3_TARGET_GENES	260	45	1.29e-07	9.17e-06	ACTB;ADAP2;ANXA3;ATF3;ATG10;BEND6;CEP95;CORO1C;CYCS;DPY19L4;FAM162A;FGD6;GADD45A;GARS;GAS5;GBA;GEM;HMGCS1;HRK;HSPA9;HSPE1;KRCC1;LDHA;MTHFD1L;MYO1C;NEAT1;NQO2;PCK2;PKM;PYCR1;RBCK1;REX1BD;RNF43;SEMA3C;SEMA7A;SFR1;SLC39A14;SLC3A2;SNHG1;STARD4;TIMM44;TSEN15;VEGFA;WDR31;YARS
FOXE1_TARGET_GENES	637	82	1.34e-07	9.17e-06	ADGRB3;ALDH4A1;ARNTL;CCBE1;CCDC124;CCND1;CDH2;CENPP;CENPT;CNTNAP2;COMMD6;CTSA;DALRD3;DDIT4;DDX3X;DOC2A;FBXO32;FGD6;FOXO3;GAS5;GBA;GNPTG;HIST2H2AC;HIST2H2AB;HIST3H2A;H2AFZ;HIST2H2BE;HIST1H2BD;HEMK1;HES4;HEXA;HMGN2;HSP90AA1;HSPE1;HSPH1;HYOU1;ID2;ILRUN;INSM1;ITGA7;KLF11;KMT2A;KNTC1;LDHA;LIAS;LTV1;MANBAL;MFSD11;MGME1;MTHFD2;NEURL2;NOLC1;PCBP2;PER1;PIK3R3;PKM;PLD6;PNP;POLR2A;POLR3G;PPP1R10;PRDX1;PUM1;…
CEBPZ_TARGET_GENES	1382	149	2.53e-07	1.63e-05	AARS;ACTR2;ADAP2;ADRM1;AIDA;ARNTL;ARRDC4;ATG14;ATP5MC1;BANF1;BPGM;BRPF3;CARF;CCNL2;CDR2;CEBPG;CIRBP;CIT;COA4;COMTD1;COX14;CPSF4;CRBN;CREB3L4;CTPS1;CTSA;DCAF11;DCTPP1;DDX39A;DERL3;DHCR7;DHODH;DNAJB5;EARS2;EIF2B3;EIF3F;EMC9;EML2;ESR2;FAM227B;FBXO45;FCGRT;FDFT1;FGD6;FKBP5;FLAD1;FRMD5;G6PD;GBA;GNPTG;GOT1;GRN;GRPEL1;GTPBP6;HBP1;HEXA;HEXD;HMGCS1;HSPE1;IDH1;IDI1;ITGA5;KCTD2;LIAS;LIN52;LINC00205;LMNTD2;L…
GTF2A2_TARGET_GENES	415	57	2.67e-07	1.63e-05	ACTB;AJUBA;ARL15;ATF3;ATF4;BRPF3;C11orf98;CEBPB;CENPP;CEP95;CIRBP;CYCS;DDIT3;DDX3X;GABPB2;HIST1H2AC;H2AFZ;HIST2H2BF;HIST2H3D;HEMK1;HERPUD1;HP1BP3;HSP90AA1;ID1;ID2;KMT2A;LBH;LDHA;MFSD11;NEAT1;OAZ1;PIK3R3;PLXNA3;POLR2A;PPP1R10;PRDX1;PRMT1;RBL1;RCOR3;SEC13;SELENOP;SFPQ;SLC27A5;SLC3A2;SNHG1;SNHG32;SNHG7;SPHK2;TFRC;TIGD5;TMA16;TMSB4X;TPI1;UBE3B;VIM;ZC3H6;ZNF596
ZNF30_TARGET_GENES	1330	145	1.45e-06	8.11e-05	ABRACL;ACLY;ADAP2;ADRM1;AHCYL1;AHNAK;ALG10B;ANK2;ATP5MF;BACE1;BAK1;BANF1;C11orf65;CASP10;CENPW;CFDP1;CIRBP;CLMP;COASY;CPNE8;CREB3L4;CWC27;DDX39B;DHX37;DNAJA3;DNAJC25;DOC2A;DYM;EIF2B3;EIF3F;EIF4E2;EML2;EPHA2;EPRS;ETFBKMT;FAM227B;FAM228B;FAXDC2;GABPB2;GADD45A;GAP43;KIAA0355;GBA;GBAP1;GFM1;GIN1;GLI1;GPI;GRPEL2;HBS1L;HEXA;HIVEP1;HMGXB3;HP1BP3;HSPE1;IDI1;IGDCC4;ISOC1;ISYNA1;ITGA7;JAKMIP2;JPX;KCNJ4;KHD…
IRF9_TARGET_GENES	1455	160	1.48e-06	8.11e-05	ACAP3;ACLY;ADAM9;ADAMTS17;AHCYL1;AJUBA;APBB3;ARHGEF10L;ATF3;BCAT1;BEST1;C2orf92;CA12;CALCOCO1;CAMKMT;CARD9;CCDC171;CCND1;CENPF;CEP95;CIT;COMMD9;COTL1;COX14;CRIP3;CTPS1;CWC27;DCDC1;DCUN1D5;DDX58;DISP3;DNAJA3;DPY19L4;DRAM1;EFHC1;EMILIN1;EML2;EP300;ERI2;ERMAP;ESRRG;FADS2;FAM241B;FAT3;FCGBP;FKBP5;FMO4;GABPB2;GALE;GARS;GBA;GBAP1;GLDN;GOT1;GPR162;HBS1L;HEMK1;HERPUD1;HEXA;HK2;HMGCS1;HOOK2;IARS;INHBE;INS…
ZNF391_TARGET_GENES	842	103	2.52e-06	0.0001	AJUBA;ALG10B;ANKRD24;BANF1;BRPF3;CACYBP;CCBE1;CCDC107;CCDC171;CDK19;CDNF;CEBPG;CELSR3;CENPP;COQ3;CTSA;CWC27;DDN;DDX39B;DISP3;DLL4;WDR78;DOC2A;EFHC1;EIF2B3;EIF3F;EP300;FAM13B;FAM172A;FAM83G;FRMD5;GABPB2;GBA;GCAT;GFM1;GIN1;GRPEL2;LINC00680;HIST2H2BF;HEMK1;HES4;HEXA;HOOK2;HOXC9;IDI1;ISOC1;ITGA7;JPX;KCNB1;LIN52;LRRC49;MAP3K7;MIB2;MROH8;MTHFD1L;NAGPA;NCL;NEIL1;NEURL2;NME1;NME1-NME2;NOP16;NOTCH1;NR2C2;…
ZNF322_TARGET_GENES	809	96	4.59e-06	0.0002	ADRM1;ALDH1L2;ALDOC;APBB3;ARHGAP33;ARHGAP4;BAHCC1;BARHL2;CCDC124;CCND3;CDC42EP1;CDK19;CHCHD10;COASY;COX14;CPSF4;CRIP3;CTPS1;CXXC5;DDX39B;DNAH6;WDR78;DNASE2;EML2;EPRS;FAM13B;FAXDC2;FBXO25;FERMT2;GALE;GBA;GCNT2;GPI;GRN;HIST1H2BD;HHIP;HRK;HSPE1;ISYNA1;KIZ;KMT2C;LDLR;LSM10;LTBP4;MAP2K6;MAP4K1;MDGA1;METTL27;MISP3;MPV17L2;MSH5;NCKAP5;NDUFB8;NDUFS5;NDUFS6;NOP16;NTN3;PFDN6;PHACTR3;PKM;PNP;PSMB3;PUM1;RDM1…
TASOR_TARGET_GENES	258	39	5.11e-06	0.0002	ASNS;CAMKMT;CHAC1;CYB5D2;CYCS;DDIT4;DNAJA3;EPRS;FAM227B;HIST2H2AC;HIST2H2AB;HIST1H2AC;HIST2H2BF;HIST2H2BE;HIST1H2BD;HAX1;HERPUD1;IARS;INHBE;MAP4K1;MPC1;NCOA5;NDUFS5;NOL6;NUDT9;PCK2;PSMB6;PYCR1;SLC1A5;SLC31A1;SLC3A2;SLC7A11;TAF13;TIMM23;TUBE1;UTP15;YARS;ZNF330;ZNF862
ZNF354B_TARGET_GENES	183	32	7.51e-06	0.0003	AIDA;AMDHD2;ATG14;CENPP;CEP162;COMMD4;COMMD9;CTSA;CTSD;FADS2;GBA;GBAP1;GNPTG;GRN;HEXA;ITGA7;LIN52;MARCH8;MFSD1;NAGPA;NEURL2;NUDC;QTRT1;RETREG2;SHPK;SUMF1;TOM1;TPP1;WASHC2A;WASHC2C;WDR81;ZNF292
MORC2_TARGET_GENES	1742	179	8.58e-06	0.0004	ABHD6;ACTB;ADAP2;AJUBA;AK6;ALDH1B1;ALG10B;AMN1;ANKRD36;APOO;APRT;ATF3;BANF1;BASP1;BEND6;C11orf98;CAMKMT;CARHSP1;CCNJ;CDR2;CENPP;CENPT;CHAC1;CIRBP;CPNE1;CPNE8;CRBN;CTPS1;CTU2;CYB5D2;CYCS;CYP20A1;DAP;DCUN1D2;DIABLO;WDR78;DNAJA3;DPY19L4;DRAM1;DYRK1B;EIF2B3;EIF3E;EIF3F;EIF4E2;EPRS;FADS2;FAM172A;FAM227B;FAM228B;FBXO36;FOXK1;GABPB2;GADD45A;GARS;GART;GBA;GBAP1;GCHFR;GIN1;GLI4;GPN3;GTPBP4;HIST2H2BE;HIST1…
SFMBT1_TARGET_GENES	1462	158	1.02e-05	0.0004	ABCA2;ACAP3;ADAP2;ADRM1;AHNAK;AJUBA;ALG10B;ALYREF;ANGEL2;ANTXR1;AP001372.2;APBB3;ARHGEF3;ARL3;ARL6IP1;ASS1;BANF1;BEND6;BMF;CACYBP;CCDC58;CCNYL1;CEBPG;COA4;COMMD6;CORO1C;COTL1;CXXC5;DBI;DCTPP1;DDIT4;DPY19L4;DRAM1;DUSP5;EHD4;EIF3F;EIF5B;ELOVL6;ERBB3;ESR2;FAM162A;FAM172A;FAM228B;FBXO45;FGD6;FLAD1;FOXO3;FOXP4-AS1;FRAT1;FZD10;GABPB2;GADD45GIP1;GALE;GART;GCHFR;GDPD5;GPT2;HIST2H2AC;H2AFZ;HGSNAT;HIVEP1;H…
KLF7_TARGET_GENES	825	97	1.02e-05	0.0004	AAGAB;ADAP2;AJUBA;AK6;AMN1;ARL6IP1;ATAD3A;ATP5MF;BANF1;BEND6;C19orf38;CEBPG;CLIC4;COASY;COMTD1;CPT1C;CRBN;CTSA;DDX3X;DNAJC25;DPY19L4;DYRK1B;EML2;ERBB3;FAM227B;FAM241B;FGD6;GABARAPL1;GABPB2;KIAA0355;GAS5;GBA;HIST3H2A;HBS1L;HSPE1;IL12A;IQGAP3;ITGA7;JPX;KCNJ4;KMT2A;KNTC1;LRRC59;LTBP4;MARCH6;MARCH8;MARS;MIB2;MIPEP;MTHFD1L;NEIL1;NEURL2;NHP2;NME1;NME1-NME2;NOP16;NOXA1;PAK1IP1;PDAP1;PFN1;PISD;PLD6;PNMA2…
BPTF_TARGET_GENES	633	78	1.03e-05	0.0004	ACAD10;ADAM9;ATF3;CD82;CHAC1;COTL1;DBI;DHRS2;DRAM1;EIF3E;FAM107B;FAM131A;FAM13C;FPGS;GABPB2;GARS;GOT1;GPX8;HSPA9;KCNB1;KLF10;KMT2A;LTBP3;MARS;MFSD11;MYO1C;NCL;NR1D1;NRG4;NUDT5;NUDT9;NUPR1;OGDH;ORAI1;PBXIP1;PDAP1;PLA2G6;PMM2;PRICKLE3;PSAT1;PSMB3;PSMD2;PYCR1;RABEPK;RAPGEF3;RITA1;RRP12;RSU1;SLC1A5;SLC31A1;SLC3A2;SLC6A6;SLC7A11;SNCA;SNHG1;SNHG32;SNRPA1;SRPRA;STC2;SYT14;TARS;TCEA2;TCTN1;TFDP2;TIMM10;T…
PPARGC1A_TARGET_GENES	88	18	1.04e-05	0.0004	AHSA1;CACYBP;CCND3;CHORDC1;CKS2;DDX39B;FBXO15;FKBP4;HSP90AA1;HSPE1;HSPH1;PGAM5;PTGES3;SHC1;TIMM21;UBOX5;ZNF227;ZNF497
CIITA_TARGET_GENES	1093	121	1.06e-05	0.0004	AAGAB;ACTB;AHNAK;AIDA;AKAP3;ARL15;ATF4;ATG14;ATP5MF;B3GALT6;BRPF3;BUD23;C2orf92;CACYBP;CAMKMT;CCDC124;CCDC142;CCDC191;CCND3;CDK19;CDNF;CEBPB;CEP95;CKS2;CLIC4;COMMD9;COX14;CPNE1;DDIT4;DDX39B;DERL3;DYRK1B;EIF3E;EIF3F;EML2;FAM107B;GADD45GIP1;GARS;GART;GLI1;GNPTG;GOT1;GRIK5;GRPEL1;HIST1H2AC;HOOK2;ID2;IMP4;ING4;KCNQ1OT1;KCTD2;KMT2C;KNTC1;KTI12;KYAT1;LARS2;LONP1;LPXN;LRRC59;LTBP4;MANBAL;MAP3K7;MAP4K1;M…
ZBTB7B_TARGET_GENES	1778	175	1.1e-05	0.0004	AAGAB;ABCD1;ACLY;AHNAK;AJUBA;AK9;AL035530.2;APBB3;APOO;ARL13B;ASNS;ATG14;BCOR;CACYBP;CALCOCO1;CAMKMT;CARS;CCDC191;CCDC24;GVQW2;CCDC86;CENPF;CEP162;CEP95;CFAP43;CFAP70;CHURC1;CIRBP;CKB;CNDP2;COMTD1;COX14;CYB561D1;CYSTM1;DALRD3;DBI;DCDC1;DDX21;DDX3X;DERL3;DNAH6;WDR78;DPP4;EARS2;EFHC1;EIF2S2;EIF3E;EIF5A;EML2;ETV1;FAM151B;FAM167A;FAM227B;FBXO15;FBXO36;FKBP2;GART;GBA;GFM1;GIN1;GMPPB;GPI;GTF2E2;HEMK1;H…
CBFA2T2_TARGET_GENES	1465	155	1.58e-05	0.0005	ABCG2;ACAD10;ACAP3;AIDA;AJUBA;AMDHD2;AP1B1;ARHGAP4;ATF4;ATG10;ATG14;ATM;B3GALT6;BCL2;BRCA2;C19orf38;C2orf92;CA12;CACYBP;CARHSP1;CCDC124;CCDC58;CCNYL1;CDKL1;CENPP;CEP162;CEP95;CIRBP;CNDP2;COMMD4;COMMD9;COMTD1;CTSA;CTSD;DENND6B;DHODH;DNHD1;DOK3;DYM;DYRK1B;EARS2;ELOVL6;EPHA2;EPS8L2;EPSTI1;ERBB3;ERMAP;ETV1;F8;FADS2;FAM83G;FAXDC2;FLAD1;FUT1;GALE;GAS5;GBA;GBAP1;GLMP;GNPTG;GRN;GTPBP6;HBP1;HERPUD1;HEXA;H…
JDP2_TARGET_GENES	1716	174	1.96e-05	0.0007	ACAP3;ACTB;ADRM1;AKAP5;ALYREF;APOO;ATAD3A;ATF3;ATP5MC1;BTG2;BUD23;C2orf92;CARS;CCDC124;CCNL2;CENPT;CHORDC1;CIRBP;CKS2;CLBA1;CLIC4;COQ10B;CPNE1;CTSD;CYB5D2;CYCS;DALRD3;DBI;DCTPP1;DDIT3;DIABLO;DNAJA3;EFHC1;EIF2S1;EIF2S2;EIF3E;EIF5A;ERI2;EXOSC7;F8;FAM151B;FAM98A;FBXO15;FBXO45;GARS;GBA;GCDH;GCNT1;GPI;HIST2H2AB;HAX1;HERPUD1;HEXA;HEXD;HGSNAT;HILPDA;HK2;HMBS;HSD11B1L;HSP90AA1;HSPE1;HSPH1;IARS;IDH1;KATNA…
MYCMAX_B	271	43	2.16e-05	0.0007	ABTB2;AJUBA;AP001372.2;ARL3;CAMKV;CCND1;CEP95;CRMP1;DERL3;DLL4;DYM;EIF5A;ELOVL6;EPHA2;HPCAL4;ID1;INSM1;IVNS1ABP;KLF10;KLF13;LRP8;MGME1;MICAL2;NCL;NR1D1;NTN3;OSBPL10;PARP6;PCYT2;PDP2;PER1;PFN1;SDHB;SEMA7A;SERPINF1;SEZ6L2;SIX5;SLC25A33;SMAD7;SUN2;TCOF1;VEGFA;WEE1
ELF2_TARGET_GENES	1378	137	2.31e-05	0.0007	AAGAB;ACAD10;ACLY;ADAM9;ADAP2;AIDA;AK9;AL035530.2;ALG10B;ALPK1;ANKRD24;APBB3;ARRDC4;ATF4;ATG101;B3GALT6;BANF1;CARS;GVQW2;CDNF;CENPP;CENPT;CEP95;CHURC1;CIRBP;CKS2;CNDP2;COASY;COMMD6;COX14;CPNE1;CUTC;CYCS;DDX21;DDX39A;DDX39B;DHODH;DHX37;DNAJA3;EIF2S1;EIF4E2;EIF5A;ESR2;FADS2;FAM172A;FBXO32;FBXO36;FBXO45;FDFT1;FDXACB1;FLAD1;GABPB2;GARS;GBA;GIN1;GLI4;GNPTG;GPN3;GTPBP4;HBP1;HEMK1;HMBS;HSPA9;HSPH1;ING4;…
NFE2L1_TARGET_GENES	1639	165	2.94e-05	0.0009	ABCC8;ACAP3;ACTB;ADAP2;ADRM1;AHCYL1;AHSA1;AIDA;AK6;ALYREF;AMIGO2;ANGEL2;AP001372.2;APOLD1;ARL13B;ATF3;ATF4;ATP5MC1;BTG2;C11orf98;C3orf52;CACYBP;CARS;CCDC124;CCDC171;CCND3;CDKN2B-AS1;CHAC1;CIRBP;CLEC2D;CLU;COA4;COASY;COMMD6;COX14;CTSA;CWC27;CYP2R1;DALRD3;EBF1;EIF3L;ERI2;FAM13B;FBXO36;FDFT1;FGD6;GABARAPL1;GART;GDPD5;GFM1;GMEB1;GPI;GSTP1;HIST1H2BD;HMBS;HMGXB3;HOOK2;HSPA9;HSPE1;HTATIP2;IARS;ID1;IDI1;…
MYC_Q2	187	32	3.24e-05	0.001	ACAP3;ARL3;ATAD3A;B3GALT6;BATF3;CTSF;HMGN2;HPCAL4;IL15RA;IVNS1ABP;KMT2A;LDHA;LRP8;MICAL2;MRTO4;NUDC;OPRD1;PFDN2;PLA2G4A;PSEN2;PTGES3;RAB3IL1;RFX5;SHMT2;SLC25A33;TAGLN2;TGFB2;TIMM10;WDR77;WEE1;YBX1;ZNF593
SNRNP70_TARGET_GENES	795	84	3.76e-05	0.0011	ACAP3;ACTB;ADRM1;AK6;ANKRD36;APRT;ARL15;ATP5MC1;CACYBP;CCNL2;CDR2;CEP95;CISD3;CNTNAP1;CPNE1;CPT1C;DDX39B;DHRS2;EPS8L2;FAM13B;FGFR4;G6PD;GADD45A;GAS5;GCAT;HIST1H2AK;HIST2H2AC;HIST1H2AC;HIST2H2BE;HAGHL;HBP1;HCN3;HMGN2;IDI1;KRCC1;LIAS;LIPT2;LRRC59;MFSD11;MFSD3;MIEN1;MSMO1;NCL;NEAT1;NIP7;OAZ1;PCBP2;PDAP1;PFN1;PPP1R10;PRMT1;PSEN2;PUSL1;QRICH2;RAB36;RETREG2;SEC13;SELENOP;SEMA7A;SIX5;SLC25A10;SLC38A10;S…
ZNF84_TARGET_GENES	1812	177	4.12e-05	0.0012	AAGAB;ACCS;ADRM1;AHCYL1;AIDA;AKAP3;ALDH4A1;AMN1;ANGEL2;APBB3;APOLD1;ARG2;ARL13B;ARL15;ARL6IP1;ASL;ASNS;ATF4;ATG101;ATG14;ATM;BANF1;BMF;BRD8;BUD23;C14orf119;CACYBP;CBY1;CCDC142;CCDC191;CCNB3;CCND1;CCND2;CCND3;CDK19;CCDC84;CENPF;CENPP;CENPT;CENPW;CEP95;CKS2;COMMD6;COMTD1;COQ10B;CPSF4;CTDSP1;CWC27;CYCS;CYP2R1;DCTPP1;DDX3X;DNAJA3;EFHC1;EIF2S2;ERI2;ETFBKMT;FAM227B;FAM228B;FBXO45;FERMT2;FKBP2;FOXP4-AS1…
TFEB_TARGET_GENES	1188	129	4.75e-05	0.0013	ABRACL;ACCS;ACOT7;AIDA;AMDHD2;APOLD1;ARHGAP23;ATF4;BCL2;BRCA2;C1QTNF6;CACYBP;CCNB3;CENPP;CEP162;CFDP1;COMMD4;CORO1C;CRBN;CREB3L4;CTSA;CTSD;CYSTM1;DDIT3;DDX39A;DNAJB5;DUSP4;EFHC1;EFHD2;EIF2S1;EP300;FAM83G;FAXDC2;FCGRT;FGGY;GALE;GARS;GBA;GCNT2;GEM;GIN1;GLMP;GNPTG;GRN;GTDC1;H2AFZ;HBP1;HERPUD1;HEXA;HIVEP1;HMGXB3;HMOX1;HOXA5;HSD17B14;HSP90AA1;HTATIP2;ID2;IDH1;INSIG1;ITGA5;ITGA7;KLHL3;LDLRAD4;LONP1;LON…
HES2_TARGET_GENES	1130	123	4.83e-05	0.0013	ACAP3;ACOT7;ADAM9;ADRM1;AHCYL1;AJUBA;AKNA;ALG10B;ALPK1;APOLD1;ATF3;ATG10;BCOR;BEST1;BMF;C1QTNF6;CAPS;CCDC171;CCDC58;CCND3;CFDP1;CHAC1;COTL1;CTSC;CTSD;DBI;DDIT3;DDIT4;DRAM1;EBF4;ELOVL6;EML2;EXOSC7;FAM107B;FAM167A;FAM227B;FERMT2;FGFR4;FPGS;GARS;GPD1L;LINC00680;HIST2H2BE;HBP1;HBS1L;HES4;HIVEP1;HMOX1;HOOK2;HOXA5;HSPA9;HSPE1;IDH1;IL1R1;IL6R;INHBE;JDP2;JPX;KLF13;KLHL24;KMT2A;LDLRAD4;LONRF3;LZTFL1;MDH2;…
PHF2_TARGET_GENES	1382	141	5.87e-05	0.0015	ABHD6;ACCS;AHSA1;AIDA;AJUBA;ANKRD36B;ARHGEF3;ARL6IP1;ATG10;ATP5MC1;BANF1;CA2;CCDC171;CCND3;CDH4;CDR2;CHAC1;COQ10B;CPSF4;CTU2;CUTC;CYP2R1;DALRD3;DBI;DCTPP1;DCUN1D5;DGKD;EIF2S1;EIF3L;EIF4EBP1;EML2;EP300;ESR2;ETFBKMT;FAM107B;FAM13B;FAM81A;FDFT1;FERMT2;FPGS;GARS;GART;GAS5;GCH1;GPN3;GRPEL1;GSTP1;HAUS4;HEMK1;HIVEP1;HK2;HMGCS1;HSP90AA1;HYOU1;IL12A;IL6R;IMP4;KHDC1;KMT2C;KPNA3;LDHA;LONP1;LTBP4;LYAR;MARS;M…
BACH2_TARGET_GENES	1699	168	6.32e-05	0.0016	ACTB;ACVR2B;ADAM9;ADRM1;AHCYL1;AHNAK;AIDA;AKNA;ALDH4A1;ALYREF;ANGEL2;AP1B1;APRT;ARHGEF3;ATG101;B4GALNT1;BEND6;BMF;CCDC14;CCDC40;CCNB3;CDK19;CDKL1;CEBPB;CENPP;CENPW;CFDP1;CLEC2D;COMMD6;CORO1A;CPNE8;CWC27;DGKD;DIS3L;DLL4;DNHD1;DOC2A;EIF2B3;EIF5B;ETFBKMT;FAM228B;FAM83G;FBXO25;FBXO45;FGD6;FOXP4-AS1;GABARAPL1;GADD45A;GARS;GBA;GFM1;GIN1;GPI;GSTP1;GTDC1;GTPBP4;HIST2H2AC;HIST1H2AC;HIST2H2BE;HBS1L;HERPUD1…
ZNF423_TARGET_GENES	931	106	8e-05	0.002	ABCA2;ACAP3;ACTB;AIDA;ANKRD36;ANKRD36C;ATAD3A;ATF3;BATF3;BMF;CA12;CDKN2B-AS1;CFAP43;CKB;CLIC4;CNTNAP2;CTDSP1;CTSC;CYB5D2;DALRD3;DAP;DDIT4;DYRK1B;EARS2;EMILIN2;EML2;F8;FBXO15;FGFR4;FPGS;FRMD5;GBA;GCHFR;GCNT2;GTPBP6;HERPUD1;HMGN2;HSPA9;IDH1;ITGA7;KCNB1;KHDC1;KLF13;KLHL24;LIAS;LNPEP;LTBP3;LTBP4;LTK;LTV1;MAK16;MISP3;MPC1;MTX1;NCOA4;NEAT1;NEIL2;OLIG2;ORAI1;P2RX4;PCBP2;PNRC1;POLR3G;PRKCH;PUSL1;RAD9B;RC…
SUPT20H_TARGET_GENES	1176	116	8.45e-05	0.0021	ADAP2;AHSA1;ALG10B;AMN1;APBB3;ATP5MF;BANF1;BMF;BPGM;BUD23;BYSL;CALCOCO1;CCDC142;CCDC191;CCDC58;CCDC86;CENPP;CENPW;CHURC1;COASY;CRBN;CTU2;CWC27;DCAF11;DCTPP1;DNAJA3;DNAJC18;DYRK1B;EIF2S2;EIF3E;EIF3F;FAM228B;FAM98A;FBXO45;FLAD1;FRMD5;GCDH;GIN1;GNPTG;GPI;GTPBP4;HAX1;HBP1;HBS1L;HEXA;HMGXB3;HSPE1;IARS;IFRD2;ITGA7;KCTD2;KMT2A;LARS;LDLRAD4;LGALS3BP;LIAS;LIN52;LONP1;MAP3K7;MOK;MPV17L2;MRTO4;MSMO1;MVD;NAG…
RYBP_TARGET_GENES	1619	167	8.87e-05	0.0021	AAGAB;ACOT7;ADAP2;AIDA;AJUBA;ALG10B;AMIGO2;AMN1;ANTXR1;APOO;ARHGAP4;ARL15;ARRDC4;B3GALT6;BANF1;BASP1;BATF3;BCL2;BRCA2;BTG2;CALCB;CALCOCO1;CCDC107;CCDC124;CCNB3;CCND2;CCND3;CENPP;CEP95;CHAC1;CIRBP;CKB;CNTNAP2;COQ3;CRIP2;CTSC;CWC27;CXXC5;CYB5D2;CYP2R1;DACH2;DAP;DBI;DCAF11;DCTPP1;DDN;DDX39B;DLL4;DOC2A;EIF3F;ENO2;EP300;EPHA2;ERBB3;F3;FAM131C;FAM228B;FBLL1;FGFR4;FOXP4-AS1;FRMD5;GABPB2;GARS;GBAP1;GLI1;…
NR1H4_TARGET_GENES	272	38	9.75e-05	0.0023	AJUBA;ALDOC;APBB3;ATG10;C1QTNF6;CES3;CRIP2;DALRD3;DCAF11;FNDC5;GPLD1;HBS1L;INHBE;KLF13;KMT2A;LRRC49;LTBP3;MFSD1;MLH3;MPC1;MVD;NQO2;PLA2G6;PPARGC1A;RGS3;SHPK;SLC27A5;SLC35E3;SPATA20;SREBF1;TACC2;TAGLN2;TCEA2;TMEM220;TNS2;TOM1;TUBE1;ZNF780B
DLX6_TARGET_GENES	517	60	0.0001	0.0023	AARS;AHSA1;APBB3;ATG101;BRCA2;C2orf88;CAMKMT;CCDC124;GVQW2;CENPP;CEP95;CISD3;COASY;CWC27;DDX39B;DDX3X;DNAJA3;EARS2;FADS2;FPGS;GART;HIST1H2AC;HAX1;HERPUD1;HEXA;ID1;LARS;LDLR;MSH5;NDUFB8;NOP16;NUDT5;P2RX4;PAN2;PDAP1;PDP2;PHLDA2;PLA2G6;PSAT1;PSMD7;PTGES3;RETREG2;RHOQ;SAE1;SEC61B;SEPHS2;SHC1;SHMT2;SLC38A1;SLC3A2;SLC7A11;SNHG1;SNHG32;TIMM13;TMEM268;TRIB3;WARS;WDR5B;XPOT;ZNF292
KAT2A_TARGET_GENES	1006	106	0.0001	0.0025	AAGAB;ADAP2;ALG10B;ANKRD24;AP001372.2;ARL3;ATP5MF;CALCOCO1;CCND1;CCNJ;CELSR3;CEP95;CRBN;CWC27;CYB5D2;CYCS;DALRD3;DDX39B;DPY19L4;EIF3E;EIF4E2;EIF5B;FAM227B;FAM228B;FBXO15;FBXO36;FBXO45;GALE;GAS5;GBA;GCDH;GPN3;GRPEL2;HIST2H2AC;HIST2H2BE;HIST1H2BD;HEXA;HP1BP3;HSP90AA1;HSPE1;ID2;IFRD2;KMT2A;KRCC1;LARS;LDHA;LIAS;LIPT2;LPXN;MANBAL;MAP4K1;MARVELD1;MIB2;MRPS12;MRTO4;NCOA7;NDUFA3;NDUFS6;NEAT1;NHLRC3;NOP16…
SETD7_TARGET_GENES	839	87	0.0001	0.0027	ACTB;AMDHD2;ARL6IP1;ASMTL;C11orf98;CACYBP;CCND1;CIRBP;DALRD3;DDIT4;DDX39B;DDX3X;DERL3;DYRK1B;EFHC1;EIF5A;EXOSC6;FAM13B;FDXACB1;FLAD1;FPGS;GALE;GART;GAS5;HIST2H2AC;HIST2H2AB;HIST1H2AC;H2AFZ;HIST2H2BF;HIST2H2BE;HERPUD1;HES6;HMGN2;HSD17B14;HSP90AA1;ISYNA1;MFSD11;MIB2;MRPL12;MSH4;MST1;MYO1C;NANP;NCL;NOTCH1;OAZ1;PFDN2;PGLS;PKD1;PKM;PNRC1;POLR2A;PRDX5;PRMT1;PSMB10;PUM1;RBL1;RCOR3;REX1BD;RRNAD1;SAE1;SEL…
ZNF660_TARGET_GENES	684	79	0.0001	0.0028	ADAP2;AHCYL1;ALG10B;APBB3;ASNS;BANF1;BMF;CENPW;CFDP1;CIRBP;CIT;COQ3;CPNE8;CPSF4;CRBN;DCDC1;DPY19L4;EIF3F;EML2;FAM227B;FKBP4;FUT1;GABPB2;GADD45A;GARS;GBA;GCHFR;GIN1;LINC00680;HEXA;HSP90AA1;ITGA7;JPX;KLF15;KMT2C;LARS2;LDHA;LGALS3BP;LRRC59;LTBP4;MRPL12;NCOA7;NME1;NME1-NME2;NOP16;NOTCH1;NOXA1;NUDT9;NUPR1;PAK1IP1;PARP6;PCBP2;PGK1;PKM;PLEKHG4;POLR3E;PRDX1;RERE;SAMD11;SEC13;SEMA7A;SLC1A4;SLC1A5;SLC24A1;…
BARX1_TARGET_GENES	1132	115	0.0001	0.0029	ACLY;AIFM1;ALDH4A1;AMN1;ANGEL2;ANKRD24;ARL6IP1;ARRDC4;ATF3;C14orf119;C19orf38;CCDC124;CCDC191;CENPF;CISD3;CIT;CKS2;COMMD6;DCTPP1;DDIT4;DDX39B;EFHC1;EIF3F;ETFBKMT;FAM13B;FAM227B;FBXO15;FGFR4;FKBP2;FLAD1;FRAT1;GART;GFM1;GIN1;HIST3H2A;H2AFZ;HAUS4;HAX1;HBP1;HBS1L;HEXA;HIVEP1;HMGCS1;HSD11B1L;IDI1;IFRD2;IQGAP3;ITGA7;ITGB8;LARS2;LDLR;MAP3K7;MARS2;MFAP3;MFSD11;MIEF2;MOK;MPV17L2;MROH8;MST1;MTHFD2;MXD3;NAR…
DMRT1_TARGET_GENES	362	45	0.0001	0.003	APBB3;BEST1;CENPP;CFDP1;CHAC1;CIRBP;COASY;DDIT4;DDX21;EIF2S1;ERBB3;ETFBKMT;FDXACB1;GCHFR;GIN1;GRPEL2;HBP1;HEXA;MARS;MRPS12;NCAPD2;NDUFAF5;NOP16;PLA2G6;PNO1;PSAT1;RBCK1;S100A11;SELENOP;SEMA3C;SEPHS2;SLC24A1;SLC3A2;SLC7A11;SNRPA1;SPHK2;SYF2;THBS4;TIMM13;TRIB3;UTP15;VEGFA;WARS;WDR77;ZRANB3
OVOL3_TARGET_GENES	447	56	0.0002	0.0033	BASP1;CACYBP;CCBE1;CENPF;COASY;COMMD4;CTPS1;CTSA;DALRD3;EFHC1;FAM227B;FAT3;FBXO15;FGD6;GABPB2;GBA;GCHFR;H2AFZ;ID1;ITGA7;JPX;LTBP4;MAP3K7;MARCH6;NAGPA;NEURL2;NOL6;NOLC1;NOP16;NTMT1;OSGIN2;PCBP2;PLAU;PTGES3;RCBTB2;RCOR3;RND1;SIX5;SLC24A1;SLC31A1;SLC39A3;TAGLN2;TENT5C;TIMM21;TMEM101;TMEM94;UBOX5;VIM;VLDLR-AS1;WASHC2A;WDR45;ZBTB20;ZC3H6;ZNF596;ZNF684;ZNF688
ZNF507_TARGET_GENES	577	68	0.0002	0.0046	AARS;AIDA;ALG10B;AMDHD2;ATG14;C1QTNF6;CENPP;CEP162;COMMD4;COMMD9;CTSA;CTSD;DDX3X;DYM;EIF2S1;FADS2;GBA;GBAP1;GEM;GLMP;GNPTG;GRN;HBP1;HERPUD1;HEXA;HMOX1;HSD11B1L;IMP4;ITGA7;KLHL24;LIN52;MARCH8;MFSD1;MFSD11;NAGPA;NDUFAF5;NEURL2;NTMT1;NUDC;PAK1IP1;PBXIP1;PLA2G6;PNPLA7;QTRT1;RETREG2;RNF43;SAE1;SEPHS2;SHPK;SLC3A2;SPOCD1;SUMF1;TMEM116;TMEM126B;TMEM232;TNRC6B;TOGARAM1;TOM1;TPP1;TRAPPC6A;TSC2;WASHC2A;WASH…
NKX2_2_TARGET_GENES	1187	122	0.0002	0.0046	AAGAB;ACAD10;ALDH4A1;ATG101;B4GALNT1;BANF1;BRCA2;BRD8;C2orf88;CACYBP;CALCOCO1;CAMKMT;CBY1;CCDC58;CHAC1;COMMD9;COQ10B;DCDC1;DDX58;DNAJC18;EHD4;EIF3E;EIF5B;EMC9;EP300;EPRS;ERI2;FAM162A;FGD6;FKBP2;FRAT1;GABARAPL1;GARS;GAS5;GBA;GBAP1;GFM1;GOT1;GRPEL1;GRPEL2;GTPBP6;HIST1H2BD;HERPUD1;HMBS;HSD11B1L;HSPA9;HSPE1;IFRD2;ISOC1;ITGA7;KIZ;KNTC1;LARS;LETM1;LIN52;LPXN;MAP4K1;MARCH8;MARS2;MFSD1;MGME1;MICOS10;MORN…
FOXJ2_TARGET_GENES	520	61	0.0002	0.0047	AKNA;ARG2;ARHGAP4;ARNTL;CBY1;CCDC191;CCDC40;CDKL1;CENPF;CFAP43;CFDP1;CLMP;CRIP2;DDX3X;WDR78;DYRK1B;EFHC1;EFHD2;ETV1;FAM227B;FBXO32;FGGY;GABARAPL1;GART;HBP1;IFRD2;ISYNA1;KIZ;KLF13;KLHL24;MARCH8;MOK;MTX1;NCOA5;NEK11;NUDT13;NUPR1;PER1;PFDN6;RERE;RRP12;SELENOP;SFR1;SUN2;TAGLN2;TARS;TCEA2;TCP11L2;TENT5C;THBS3;TIMM44;TPPP3;TUBE1;TXNIP;WDR77;YIPF4;ZC2HC1C;ZNF497;ZNF585A;ZNF585B;ZSCAN18
ZBTB12_TARGET_GENES	1150	119	0.0002	0.0047	ACTA2;ACTR2;ADPRM;AHSA1;AKNA;AMDHD2;ANGEL2;APBB3;APOO;BARHL2;BATF3;BYSL;C1orf56;CAMKMT;CCBE1;CCND2;CDNF;CENPT;CEP95;CHUK;COMMD9;CTDSP1;CYP20A1;DALRD3;DDIT4;DYM;EIF5A;EIF5B;EML2;EMP3;EP300;EPRS;FADS2;FAM227B;FAM228B;FBXO36;FDFT1;FRMD5;GBA;GCHFR;GIN1;GLI1;HAUS4;HBS1L;HCN3;HEXA;HSD17B14;HSP90AA1;HSPE1;ITGA7;JDP2;KIF1C;KMT2C;LPXN;LRRC20;LTBP4;MAP3K7;MAP7D1;MARCH6;MIEF2;MIPEP;MRNIP;MSMO1;NDUFA3;NME1;N…
MED16_TARGET_GENES	25	8	0.0003	0.0049	CHAC1;GBA;HSPE1;KMT2A;SAMD11;STC2;TAGLN2;TRIB3
E2F2_TARGET_GENES	1332	133	0.0003	0.0049	AAGAB;ACAT2;ACCS;ADAM9;AHCYL1;AIFM1;ALDH4A1;AMN1;ANGEL2;APOLD1;ARL6IP1;ARRDC4;ATAD3A;ATF4;ATG101;ATM;BAHCC1;BANF1;BMF;BRD8;CBY1;GVQW2;CCDC58;CELSR3;CCDC84;CENPF;CENPP;CENPT;CHAC1;COMMD4;COMMD6;CPNE8;CTDSP1;CUTC;CWC27;DDX39A;DDX39B;DDX3X;WDR78;DNAJC25;EFHC1;EIF2S2;CXorf40B;ERI2;ESR2;ETFBKMT;EXOSC7;FADS2;FGFR4;FLAD1;FRAT1;GALE;GARS;GBA;GCDH;GCHFR;GFM1;GLI1;GMEB1;HIST1H2AK;HMBS;HMGXB3;ID1;IDH1;IDI1;…
MAX_01	267	39	0.0003	0.0049	ACAP3;ADAMTS17;ATF4;BATF3;BCOR;CCDC191;CCNYL1;DDX3X;DERL3;DNAJB5;DYM;ETV1;FOXO3;GJA1;GUCY1A2;HBP1;KLF11;KMT2A;LONRF3;LZTFL1;MGME1;NOTCH1;NUDC;OPRD1;PCED1A;PER1;PFDN2;PRKCH;PTGES2;QTRT1;RAB3IL1;SNCAIP;SUMF1;TCOF1;TFRC;TGFB2;TIMM10;TOGARAM1;TUBA4A
ZNF224_TARGET_GENES	922	103	0.0003	0.0049	ACAD10;ACAT2;ACOT7;ACTR2;ADAMTS17;AHCYL1;AIFM1;AL035530.2;AP001372.2;APRT;ASNS;ATG10;ATRNL1;CCNYL1;CDR2;CENPP;CENPT;CFDP1;COL6A3;COMMD6;COTL1;CYB5D2;CYSTM1;DALRD3;DBI;DDX3X;DNAJB5;DOC2A;EHD4;EIF2B3;F3;FAM120C;FZD8;GADD45A;GCAT;GPN3;GRIN1;HEXD;HSD17B14;HSPE1;IL15RA;IL1R1;IQGAP3;JPX;KLF11;KLHL24;KRCC1;LIPT2;LRRC20;LRRC49;LRRC59;MDH2;MFSD11;MPC1;MTHFD1L;MYB;NDUFS6;NHSL1;NME1;OLFML2B;PAQR9;PCYOX1;PDP…
ZNF561_TARGET_GENES	766	87	0.0003	0.0058	ABCA2;ADAP2;ADRM1;ALG10B;ATAD3A;BATF3;BEND6;CDKL1;CENPP;CENPT;CERCAM;CTSA;DNAJC25;DOC2A;DPY19L4;DUSP5;EIF4E2;EML2;FAM172A;FAT3;FKBP4;GABPB2;KIAA0355;GCSH;HEMK1;HEXA;HEXD;HMGN2;HMGXB3;HSP90AA1;ISOC1;JOSD2;JPX;KCNB1;KMT2A;KMT2C;KSR2;L3MBTL1;LINC00205;LRRC49;LTBP4;MANBAL;MARCH8;MFAP3L;MTHFD1L;NAGPA;NEURL2;NFKBIB;NOP16;NOTCH1;PAK1IP1;PARP6;PCBD2;PCBP2;PCED1A;PGAM5;PIGP;PKM;PNMA2;PNRC1;PROCA1;PRSS27;R…
RBM15_TARGET_GENES	126	21	0.0003	0.0058	ACTB;AJUBA;ATF3;CEP95;HIST2H2AC;HIST2H2BE;HSP90AA1;KCNC1;KLF13;LRRC8D;MDGA1;MFSD11;NHLRC3;NLRC5;OSTF1;SNHG7;SPSB3;TPI1;VIM;XBP1;ZCWPW1
HIF1_Q3	235	35	0.0004	0.006	ARNTL;BCL2;CCND2;DDIT4;DERL3;ELOVL6;GCSH;HMGN2;IKZF2;INSM1;KLF11;LDHA;LRP8;MGLL;MGME1;MICAL2;MRTO4;NFIL3;NR1D1;NTMT1;P3H3;PDP2;PGK1;POLR3E;PPM1E;PRMT1;PSD;RFX5;RGS16;TBC1D8B;TFRC;UBA1;VEGFA;YBX1;ZNF827
NKX2_3_TARGET_GENES	485	57	0.0004	0.0062	ABRACL;ARL3;ARRDC4;C11orf98;CALCOCO1;CCDC86;CCND3;CHAC1;CNTNAP1;DCTPP1;DDIT3;DNAJC25;EIF2S1;FGD6;GABPB2;GALE;GAS5;GIN1;HILPDA;LDLR;LETM1;LETMD1;LRRC49;LTBP4;MYO15B;NFKBIB;NKD2;NQO2;NR1D1;NUDT5;ORMDL2;PCED1A;PSME2;QTRT1;RAB29;RAPGEF3;RBCK1;RNF43;S100A11;SHMT2;SIX5;SLC3A2;SNHG1;TARS;TNKS1BP1;TNS2;TOGARAM1;TOMM40;TPP1;TRIOBP;ULK1;WARS;YOD1;ZHX2;ZNF546;ZNF862;ZRANB3
ZNF843_TARGET_GENES	760	87	0.0004	0.0063	AAGAB;ACAP3;ACAT2;ADAP2;ATAD3A;ATF3;CACYBP;CCBE1;CEBPG;CFDP1;CLIC4;CTSA;WDR78;DNAJC18;DNAJC25;DOC2A;EFHC1;EIF4E2;EPRS;ERBB3;ESPL1;FAM227B;FAM228B;FAT3;FERMT2;GBA;HBP1;HEXA;HOOK2;HOXA5;HP1BP3;HSP90AA1;IDI1;INSM1;ITGA7;JPX;KCNB1;LRRC59;MAP3K7;MARCH8;MIB2;MPP7;MRPL12;MXD3;NAGPA;NCOA7;NEAT1;NEURL2;NME1;NME1-NME2;NOP16;NTMT1;OGDH;PARP6;PCCB;PIK3R3;PKM;PMAIP1;PNRC1;POLR3E;PRDX1;PUSL1;RERE;RGS16;RNF43;S…
GATTGGY_NFY_Q6_01	1171	120	0.0004	0.0063	ABAT;ABTB2;ACTB;AEN;ALDH4A1;ARL3;ARNTL;ARRDC4;ATF4;ATM;ATP5MC1;BPGM;BRD8;C1QTNF6;CACNA1B;CCDC102A;CCDC191;CCNYL1;CDK19;CDR2L;CELSR3;CENPF;CHAC1;CIRBP;CIT;CKS2;COQ10B;COX14;CPNE1;DALRD3;DBI;DCAF11;DDIT3;DDR2;DNAJB5;EBF1;ESPL1;FAM162A;FDFT1;FGGY;FKBP5;FZD8;GART;GCHFR;GMPPB;GOT1;HIST2H2AC;HIST2H2AB;HIST1H2AC;HIST3H2A;HIST2H2BE;HIGD1A;HK2;HMBS;HMGCS1;HMGN2;IARS;IMP4;INHBE;INSIG1;INSM1;IVNS1ABP;KATNAL…
EGR_Q6	281	42	0.0004	0.0064	CACNA1B;CAMKV;CCDC102A;CDH2;CELSR3;CORO1C;CXXC5;DLL4;DNAJB5;FBXO36;GPR162;HCN4;HK2;INSM1;ITGB8;KCNB1;KCNQ5;KLF10;KLF13;KRCC1;MAP1A;MAP3K7;MGLL;NEFL;NTN3;NUMBL;PARP6;POLR3E;PPP1R16B;PRX;PSD;RAD23A;REPS2;RRNAD1;SH3KBP1;SLC39A3;TENT5C;TSC2;VLDLR;WDR81;YWHAG;ZHX2
DBP_TARGET_GENES	771	80	0.0004	0.0064	ACTB;ADAP2;AHNAK;AHSA1;AIDA;AMN1;ARL6IP1;ASNS;ATF3;ATF4;ATM;CALCOCO1;CDK19;CHAC1;CHCHD6;CHORDC1;COQ10B;CYB561D1;DDX39B;DIABLO;DNAJC25;DUSP5;EEF1E1;EIF5A;ETV1;FBXO45;FDFT1;FDXACB1;GABPB2;GRPEL1;HAX1;HEMK1;HILPDA;HSD11B1L;JOSD2;LETMD1;LIN52;LONP1;LZTFL1;MDH1B;MORN4;MRPS12;MSH5;MVD;MXD3;MYL5;NCOA7;NIPA2;NME1;NME1-NME2;NOP16;NUMBL;OGDH;PHB;PIK3R3;PMM2;POLR3G;PSMB6;RNF207;RSU1;SLC38A10;SLC39A7;SNRPA1;…
HOXC6_TARGET_GENES	1041	108	0.0004	0.0069	AAGAB;ACAD10;AEN;AJUBA;ALDH4A1;AMN1;APRT;ATAD3A;BDH1;C2orf88;C3orf52;CARF;CCDC107;GVQW2;CEP95;CLIC4;COMMD4;CORO1C;CPNE1;CPSF4;CTH;CYB5D2;CYSTM1;DDIT4;DLL4;DNASE2;DRAM1;EFHC1;EIF2S1;EIF3L;ETFBKMT;FBXO15;FLAD1;GART;GCHFR;GOT1;HIST1H2AC;HBS1L;HFM1;HILPDA;HMGCS1;HRK;ING4;INSIG1;KCTD2;KIF26A;KNTC1;KPNA3;LETM1;LIN52;LTBP4;MARCH6;MDH2;MPV17L2;MRNIP;MSH5;NCAPD2;NDUFB8;NOLC1;NTMT1;OSBPL10;PAN2;PCBP2;PCF11…
ZNF768_TARGET_GENES	1140	114	0.0005	0.0074	ACLY;ACTA2;AHCYL1;AHSA1;AKNA;ALDH1B1;ALG10B;ANKRD24;APRT;ARHGAP4;ARNTL;ASS1;ATG14;C1QTNF6;CAMKMT;CASP10;CEBPG;CERCAM;CFDP1;CIT;CNTNAP1;CPT1C;CREB3L4;CTSC;CUTC;WDR78;DNAJA3;DNAJC25;DPP4;DYM;EBF1;EIF4E2;EMILIN1;EML2;FAM83G;FDXACB1;GABARAPL1;GBA;GCNT2;GDPD5;GNG2;GRN;LINC00680;HIST2H2BE;HMCN2;IRX6;ITGA5;JDP2;JOSD2;JPX;LBH;LNPEP;LONP1;MAP2K6;MICAL2;MIPEP;MSH4;MT-ND5;MYO15B;NIP7;NLRC5;NME1;NME1-NME2;NO…
HIF1_Q5	248	36	0.0005	0.0074	ARNTL;BCL2;CAVIN1;DAP;DERL3;DLL4;ELOVL6;FAM162A;HMGN2;HPCAL4;HSPA9;IKZF2;INSM1;KLF11;LDHA;LRP8;MGME1;MICAL2;MRTO4;NR1D1;P3H3;PDP2;PPM1E;PSD;PTGES3;RELL2;RGS16;SEZ6L2;SLC2A1;SLC39A7;TIMM10;TRMT6;VEGFA;WEE1;YBX1;ZNF827
PITX1_TARGET_GENES	312	39	0.0005	0.0074	AAGAB;ACTR2;AHCYL1;AMN1;APBB3;ARL6IP1;COQ10B;CUTC;DHODH;EARS2;EFHC1;EIF2S1;ERBB3;FRMD5;GCDH;GIN1;GRPEL2;HMGXB3;LNPEP;MAK16;MFAP3;MFSD11;MSH5;MVD;NCAPD2;NOP16;PCCB;PRMT1;RRP9;SEPHS2;SLC35E3;SLC38A1;SLC38A10;SNRPA1;SPEF2;THBS4;ZCWPW1;ZNF497;ZRANB3
HSF2_TARGET_GENES	222	30	0.0005	0.0074	CCND3;CHORDC1;CKS2;DDX58;EARS2;FBXO15;FDXACB1;FKBP4;FLAD1;GAS5;HSP90AA1;HSPE1;HSPH1;KMT2A;KNTC1;MAP1A;ME1;NME1;NME1-NME2;NUDC;NUDT9;PCBP2;PGAM5;PGK1;PHB;PTGES3;SHC1;SLC1A3;TIMM21;TSEN15
CREB_Q2	268	37	0.0005	0.0074	ADAM9;ATF3;CHAC1;CHGB;CYSTM1;DDX3X;EPHA2;FAM131A;FAM167A;GEM;HERPUD1;HHIP;ID1;IRX6;JAG1;KLF13;LDHA;MAP3K7;MARCH6;OGDH;ORMDL2;PDAP1;PER1;PHACTR3;PNRC1;PPARGC1A;PTGES3;RAB3A;RFX5;SDHB;SEZ6L2;SLC31A1;SLC38A1;SPATA7;TAGLN2;TSC22D3;ZBTB20
TGACCTTG_SF1_Q6	249	34	0.0006	0.0079	ABTB2;ATP5MC1;BEND6;CA2;CHCHD10;CKB;CKMT1B;COMTD1;CTSD;EPS8L2;FAM81A;FNDC5;GABARAPL1;HCN4;HIGD1A;HSPA9;HSPE1;INSR;LAMB2;MAP1B;NTMT1;PHACTR3;PPP1R16B;RAB3A;SCN5A;SEMA3F;SEMA7A;STAC2;TFRC;TOMM40;TPPP3;UBA1;UCHL1;WDFY3
ZNF595_TARGET_GENES	84	15	0.0006	0.0079	ADAP2;CKB;EIF2B3;FAM228B;GBA;GIN1;JPX;KYAT1;REX1BD;SLC24A1;SLC39A11;SPEF2;TCEA2;ZFP69B;ZNF233
SUPT16H_TARGET_GENES	1546	151	0.0006	0.0079	ABHD6;ABRAXAS1;ACAP3;ACAT2;ACOT7;ACTA2;ACTB;AJUBA;ANTXR1;APBB3;AQP4;ARHGAP23;ATF4;ATM;C19orf38;C1orf56;C2orf88;C2orf92;CCDC107;CCND1;CD82;CEP95;CIRBP;CNTNAP2;COL6A3;COMMD6;COQ3;CORO1C;CREB3L4;CRIP2;CTPS1;CTSD;CTU2;CWC27;DALRD3;DDX39A;DIABLO;DKK3;DMPK;DNAJB5;DNHD1;ESRRB;EXOSC7;FADS2;FAM107B;FAM13C;FDXACB1;FGGY;FOXO3;FRY;GADD45A;GAS5;GLG1;GPN3;GPT2;GRIK5;GRN;GTPBP6;HIST2H2AC;HIST1H2AC;HIST1H2BD;HBP…
ZNF449_TARGET_GENES	1148	119	0.0006	0.0079	ACCS;ACLY;ACOT7;ADAMTS10;ADAP2;ADRM1;AHNAK;AJUBA;ALPK1;ANKRD36B;ANKRD36C;APBB3;ARHGEF10L;ARL10;ASL;ATF3;BRD8;CCND3;CHUK;CHURC1;CLIC4;CPNE1;CPSF4;CRIP2;CYP2R1;DCUN1D2;DCUN1D5;DDX3X;DPY19L4;EFHC1;EIF5A;ELOVL6;EPS8L2;F8;FADS2;FAM13C;FAM167A;FAXDC2;FBXO15;FGD6;KIAA0355;GBA;GEM;GNG2;GRPEL2;LINC00680;HFM1;HMGCS1;HMOX1;HSPH1;ID2;IDI1;IKZF2;INHBE;IRX6;ITGA7;JOSD2;JPX;KCNB1;KHDC1;KLF11;KNDC1;LETM1;LETMD1;…
DIDO1_TARGET_GENES	1469	140	0.0006	0.0079	ACCS;ADAP2;ADPRM;AK6;AK9;AKAP3;ALG10B;ATAD3A;BANF1;BPGM;BUD23;C19orf38;CACYBP;CALCOCO1;CCDC124;CCDC142;CCDC191;CCDC58;CCDC86;CCNL2;CENPP;CENPW;CHUK;COASY;COMMD4;COMMD9;COQ3;CRBN;CTSA;CYB561D1;DHODH;DIABLO;DNAJC18;DNAJC25;DPY19L4;EIF2S1;EIF3E;EIF3F;EIF4E2;EIF5A;FADS2;FAM162A;FAM228B;FBXO15;FBXO45;FDXACB1;FLAD1;GARS;GBA;GBAP1;GFM1;GIN1;LINC00680;HEMK1;HEXA;HMGXB3;HOOK2;HSD11B1L;IFRD2;ITGA7;JPX;KCTD…
ZNF213_TARGET_GENES	523	62	0.0006	0.0079	AASS;ACAP3;ADAP2;ARHGEF3;ARL15;ATAD3A;C3orf52;CACYBP;CELSR3;CEP95;COMTD1;COQ3;DDX58;DISP3;EARS2;EIF3F;ERI2;FADS2;FBXO36;FCGRT;GARS;GBA;GLG1;GRN;LINC00680;HEXA;HSPA4L;JPX;LRRC24;MAP3K7;MFSD11;NDUFAF5;NOL6;NOP16;NR2C2;PAK1IP1;PRSS27;PSD;PTPN13;PUSL1;RND1;RPS29;RPS6KA2;SAE1;SAMD11;SH2B3;SLC24A1;SLC39A3;SMAD7;SNHG7;SORBS1;SPEF2;TESC;TSEN15;WDFY3;WEE1;WNT10B;YOD1;ZC3H4;ZC3H6;ZCWPW1;ZNF839
CREB_Q4	272	37	0.0006	0.008	ANK2;ATF3;CHAC1;CHGB;CYSTM1;DDX3X;EPHA2;FAM131A;FAM167A;GEM;HHIP;ID1;ING4;IRX6;JAG1;KLF13;KYAT1;LDHA;LSM12;MAP3K7;MARCH6;OGDH;ORMDL2;PHACTR3;PNRC1;PPARGC1A;RAB3A;RPS29;SDHB;SEZ6L2;SLC31A1;SLC38A1;SPATA7;TSC22D3;UBA52;ZBTB20;ZNF593
ID2_TARGET_GENES	962	98	0.0007	0.0087	ABCC8;AK6;APBB3;ARL6IP1;ARRDC4;ASL;ASNS;ATF4;B3GALT6;GVQW2;CCND3;CDNF;CELSR3;CCDC84;CEP95;CISD3;CLIC4;COQ10B;CTPS1;DCDC1;DIABLO;EIF3L;ESPL1;FAM151B;FAM172A;FAM227B;FAM228B;FAXDC2;FLAD1;FRMD5;GADD45A;GARS;GCDH;GCHFR;HAX1;HEXA;HILPDA;HSP90AA1;IDH1;ITGB8;LARS;LETM1;LPXN;MAP1A;MARCH6;MDGA1;MFSD3;MGME1;MRPS12;MRTO4;MST1;MTX1;NHLRC3;NIP7;NUDT5;PGAM5;PISD;PLD6;PMAIP1;PMM2;PMPCB;POLR2A;PPP1R16B;PRIM1;PSM…
ZSCAN2_TARGET_GENES	789	81	0.0007	0.0089	AK6;BDH1;C19orf38;C1QTNF6;CA12;CCDC58;COASY;CTDSP1;DCAF11;DDX39B;DHRS2;EPRS;FAM162A;FGGY;FKBP4;GADD45GIP1;GARS;HIST2H2AC;HIST2H2AB;HIST1H2AC;HIST2H2BF;HIST2H2BE;HMGCS1;HMGXB3;HSPA9;HSPH1;IMP4;INHBE;JAG1;LDLRAD4;MGME1;MRTO4;MSMO1;NHLRC3;NHP2;NME1;NME1-NME2;NR1D1;NUDT13;PAK1IP1;PCBD2;PCF11;PCK1;PCLO;PDAP1;PNO1;POLR2E;PTGES2;RAB29;RNF43;RPS29;SEC24D;SEC61B;SELENOP;SEMA3C;SLC25A19;SLC25A30;SLC35E3;SL…
CHOP_01	237	36	0.0008	0.0101	AHNAK;ATF3;ATM;CARS;CEBPB;COL6A3;DYRK1B;EXOSC6;GARS;HIST1H2BD;HERPUD1;HMGN2;HOXA13;HOXA5;IARS;ID2;JAKMIP2;KLF12;LURAP1L;MAP2K6;NDUFA4L2;NIBAN1;PCYT2;PDZD4;PER1;PPARGC1A;RNF43;SARS;SERPINF1;SESN2;SLITRK3;SNCAIP;TPPP3;VDR;VEGFA;ZHX2
ZNF528_TARGET_GENES	669	76	0.0008	0.0102	ADAP2;AIDA;ALG10B;ANKRD24;ANKRD36;ANKRD36C;ASMTL;ATAD3A;BYSL;CARF;CCBE1;CCDC107;CCNYL1;CEP162;CFDP1;CIT;COMMD4;COMMD9;CTSC;DGKD;DNAJB5;DNAJC25;DPY19L4;EML2;ERI2;FRY;GARS;GBA;GCAT;GNPTG;HEMK1;HEXA;HFM1;HMGXB3;HSD11B1L;IMP4;ITGA7;JPX;KMT2A;KMT2C;L3MBTL1;LTBP4;MARCH8;MDH1B;MDH2;MTHFD2;NAB2;NDUFAF2;NHSL1;ORAI1;PCBP2;PCYT2;PGAM5;RAB3IL1;RABEPK;RCBTB2;RNF43;RRP9;SAE1;SDHB;SPOCD1;SREBF1;SULT2B1;TRIM36;T…
KLF14_TARGET_GENES	222	31	0.0008	0.0102	ADAP2;AJUBA;ANKRD24;ATP5MF;BANF1;CNDP2;CPT1C;DPY19L4;EARS2;FAM131A;GAS5;HAX1;HSPE1;ITGA7;KCNJ4;MARCH8;NCOA4;NOP16;NOXA1;PISD;PKM;PUF60;SEC13;SLC24A1;SLC39A3;SNHG7;SPOCD1;TAGLN2;WASHC2A;ZNF581;ZNF839
INSM2_TARGET_GENES	736	80	0.0008	0.0102	AAGAB;ACAT2;ADAP2;ADRM1;APOLD1;ARG2;ATAD3A;ATF4;ATG101;BASP1;BMF;C19orf38;CACYBP;CCBE1;CEBPG;CENPP;CEP95;CFDP1;CKB;COMMD4;CTSA;DCTPP1;EIF2B3;EIF3F;EP300;EPHA2;ERBB3;GABPB2;GARS;GBA;GBAP1;GCAT;GIN1;GPN3;LINC00680;HBP1;HEXA;HMBS;HSPE1;IDI1;ING4;ITGA7;JPX;MARCH8;MEGF6;MICOS10;NAB2;NAGPA;NDUFB6;NEAT1;NEURL2;NME1;NME1-NME2;NOP16;PGK1;PIK3R3;PNO1;PTPN13;RAD23A;RAD9B;RERE;SEC13;SEMA7A;SFR1;SH2D5;SLC39A3…
DACH1_TARGET_GENES	841	90	0.0008	0.0102	AAGAB;ACAP3;ACTB;AK6;AMDHD2;ANKRD9;ARHGAP4;ARL15;BAHCC1;BDH1;BMF;C19orf38;CALCOCO1;CARHSP1;CD82;CHAC1;CLIC4;CNTNAP2;COASY;COL6A3;COTL1;CTSD;DDX39B;DHCR7;DHODH;DNAJC25;DNHD1;EARS2;EIF2S1;ERI2;FAXDC2;FBXO36;GABARAPL1;GALE;GPD1L;GPI;HEMK1;HES6;HMBS;HMGN2;HSPA9;ID2;INSR;KCTD2;KMT2A;KYAT1;LARS2;LSS;LZTFL1;MFAP3L;MICAL2;MTHFD1L;MTHFD2;MYO1C;NHLRC3;NR2C2;OGDH;PAK1IP1;PDAP1;PIK3C3;PNO1;POLR2E;POLR3E;POLR…
TGACCTY_ERR1_Q2	1053	112	0.0009	0.0104	ABTB2;ADAM9;AHCYL1;AIFM1;AP1B1;ATF3;ATP5MC1;BEND6;BTG2;CA2;CALCB;CCBE1;CDC42EP1;CEBPB;CHCHD10;CKB;CKMT1B;CLIC4;COMTD1;COX14;CPNE1;CTSD;CXXC5;DDIT3;DMPK;EPS8L2;ESRRB;ESRRG;FAM162A;FAM81A;FNDC5;GABARAPL1;GLI1;GOT1;GPR162;GRID2;HCN4;HIGD1A;HOXA5;HPCAL4;HSPA9;HSPE1;IKZF2;ILRUN;INSR;ITGA7;JAKMIP2;KCNC1;KIF1C;KLF12;KMT2A;LAMB2;LETM1;LTBP3;MAP1A;MAP1B;MRPL12;NCKAP5;NDUFA3;NDUFA4L2;NEFM;NFIL3;NOG;NR2C2;N…
RCGCANGCGY_NRF1_Q6	948	98	0.0009	0.0107	ACTB;AIFM1;AP001372.2;APBB3;ATAD3A;ATM;BASP1;BCDIN3D;C14orf119;CACNA1B;CARF;CBY1;CCDC107;CCDC171;CCDC181;CDK19;CFAP44;CIRBP;CKS2;CNTNAP1;COQ3;CPNE1;CPSF4;CRMP1;CTSF;CYP2R1;DDIT3;DDX39B;DDX3X;WDR78;DNAJA3;EIF2B3;EIF2S1;EIF2S2;EIF5A;EIF5B;ELOVL4;FAM120C;FAM13B;FAM98A;FBXO15;FKBP2;GABPB2;GART;GIN1;GPC2;GTF2E2;HILPDA;HSPA4L;HSPE1;JAG1;KRCC1;LETMD1;MAP4K1;MDH1B;MLH3;MOK;MSH4;MST1;MXD3;NDUFAF5;NDUFS6;N…
GLI4_TARGET_GENES	743	79	0.0009	0.0111	ACOT7;ADAP2;AHCYL1;AIFM1;AJUBA;ARL6IP1;ATP5MF;BANF1;CCDC107;CCDC58;CENPP;COMMD4;CWC27;DALRD3;DCDC1;DDIT3;DNAJC25;DOC2A;DPY19L4;EIF2B3;EIF3E;EIF3F;EML2;FAM162A;FAM227B;GABPB2;GAS5;GBA;GIN1;GLI1;GRPEL2;HIVEP1;HMGXB3;ID2;IGDCC4;IRX6;JPX;KCTD2;KMT2A;LRRC49;MFAP3L;MOK;NEAT1;NHLRC3;NME1;NME1-NME2;NOP16;NOTCH1;NOXA1;NUDT5;OSBPL7;PARP6;POLR2A;POLR3E;PSMB3;PTGES3;RBL1;RCOR3;RERE;SEC13;SLC24A1;SLC39A11;SLC…
ZFHX3_TARGET_GENES	1561	145	0.001	0.0114	ACTB;AK6;AKAP3;ARHGEF3;ARL15;ARNTL;ARRDC4;ATG101;ATM;ATP5MC1;BPGM;CACYBP;CAMKMT;CCDC124;CCDC191;CCDC86;CCND3;CCNJ;CENPP;CENPW;CES3;CISD3;CLU;COMMD6;CTH;CYSTM1;DBI;DCAF11;DDX39B;DDX58;DHODH;DNAJA3;EFHC1;EIF2S1;EIF3E;EIF3F;EIF5A;EMC9;EMP3;ERI2;ETFBKMT;FAM228B;GABPB2;GARS;GART;GCDH;GLG1;GLI1;GRPEL2;HIST1H2BD;HAX1;HBP1;HERPUD1;HEXA;HILPDA;HMBS;HMGCS1;HSPA9;ILRUN;IMP4;KSR2;LARS;LNPEP;LPXN;LRRC49;MFSD1…
ZNF740_TARGET_GENES	1159	122	0.001	0.0115	AARS;ABHD6;ABTB2;ACAP3;ACTB;ARHGAP23;ATP5MC1;BEST1;BRPF3;BUD23;C11orf98;C19orf38;GVQW2;CCDC86;CCNB3;CCND2;CDC42EP1;CHCHD10;CIRBP;CPT1C;CTDSP1;CTPS1;CXXC5;DDIT3;DPY19L4;DRAM1;EFHD2;EIF5A;EP300;EPHA2;ESR2;EXOSC7;GART;GBAP1;GCAT;GFOD1;GLI1;GRIK5;GTF2IRD2B;HIST1H2BD;HEXD;HMGN2;HSP90AA1;IDH1;IDI1;ILRUN;INHBE;ITGA5;KCNQ1OT1;KMT2A;KMT2C;LBH;LDHA;LINC00339;LTBP4;LURAP1;MAML2;MAP1A;MAP1B;MARCH6;METTL27;ND…
NR1I2_TARGET_GENES	302	38	0.001	0.0115	ACAD10;ACAT2;AHNAK;ARL6IP1;ASNS;CCDC107;COA4;DDX21;DDX39A;DHCR7;DLL4;EMC9;FDXACB1;GARS;GAS5;HBP1;HEXA;MFAP3;MYL5;NLN;NME1;PARP6;PDAP1;PNO1;POLR2A;RPS29;SFR1;SLC24A1;SLC2A1;SLC35E3;SLC38A1;SLC3A2;SLC6A9;SNHG1;SPEF2;TUBG1;VDR;ZCWPW1
UBP1_TARGET_GENES	1719	158	0.001	0.0116	ABCA2;ACTB;ADAMTS17;ADRM1;AHSA1;ANKRD31;ARL6IP1;ARNTL;ARRDC4;ASNS;ATG101;ATM;ATP5MC1;BYSL;C14orf119;C1QTNF6;C2orf88;CCDC124;CDR2;CCDC84;CENPP;CENPT;CES3;CHGB;CIRBP;CISD3;COA4;COMMD6;COMTD1;COX14;CPNE8;CREB3L4;DDX39B;DLL4;WDR78;DUSP5;EIF3F;EMC9;EML2;EPRS;ERBB3;FADS2;FAM161B;FAM227B;FAM241B;FAM81A;FBXO15;FDFT1;FGFR4;FKBP4;FOXP4-AS1;GARS;GART;GBA;GCHFR;GFM1;GLG1;GPN3;GRPEL1;HCN3;HMGCS1;HMGXB3;HOOK2;…
ZBTB18_TARGET_GENES	753	82	0.0011	0.0124	ADAMTS2;AHNAK;AIDA;ARHGAP4;ATAD3A;ATF3;ATP5MF;C11orf65;C19orf38;CARHSP1;CDKN2B-AS1;CCDC84;CENPT;CHAC1;CPNE8;CWC27;DALRD3;DDIT4;DNAJC25;ERI2;F3;F8;GARS;GBA;GCHFR;GCNT1;GCNT2;GPI;HOOK2;HP1BP3;HSD11B1L;IDH1;ITGA5;JAKMIP2;JPX;KLF13;L3MBTL1;LETM1;LTBP4;MAP7D1;MXD3;MYO1C;NEAT1;NEO1;NOLC1;NOTCH1;NTN3;OGDH;PCYOX1;PHB;PISD;POLR3G;PPM1J;PSD;PSD4;RBL1;RNF43;RPS29;SEZ6L2;SIX5;SLC25A30;SLC38A1;SLC43A2;SLF2;TN…
CHAF1B_TARGET_GENES	819	85	0.0012	0.013	ABTB2;ACTB;ADAP2;ALDH1L2;AMDHD2;ANKRD31;APRT;ARHGAP4;ARL6IP1;ASMTL;ATF4;BMF;C11orf98;CA2;CEP95;CIRBP;COTL1;CPNE8;DALRD3;DCUN1D2;DDIT3;DDIT4;DGKD;DPY19L4;FAM107B;FAM227B;FPGS;GARS;GAS5;GBA;HIST2H2AB;H2AFZ;HIST2H2BF;HIST2H2BE;HBS1L;HERPUD1;ID2;JPX;KLF13;KMT2A;KNTC1;LNPEP;LRRC59;LTBP3;MAML2;MARCH6;MFSD11;NME1;NME1-NME2;NOTCH1;NOXA1;NUMBL;OAZ1;PCBP2;PHLDA2;POLR2A;POLR3E;PPP1R10;PRDX1;RAD23A;RCOR3;RER…
E4BP4_01	222	33	0.0013	0.0147	ACSL4;AHNAK;ATF3;CDKL1;CEP95;ELOVL6;EP300;ESRRG;FOXO3;HIST3H2A;HERPUD1;HSPE1;IKZF2;MAP2K6;NCKAP5;NFIL3;NR1D1;ORMDL2;PCK2;PGK1;SH2B3;SULF1;TFEB;TMEM126B;TNS2;TSC22D3;TUBA1A;UCHL1;VEGFA;WDR81;WEE1;YWHAG;ZHX2
NKX2_5_TARGET_GENES	1097	111	0.0014	0.0153	ABAT;ACLY;ACVR2B;ADAP2;AHSA1;ANGEL2;APBB3;AQP4;ARHGEF3;ARRDC4;ATG101;ATM;BAHCC1;BPGM;BRD8;C19orf38;CARF;CBY1;CCDC107;CCDC124;CENPF;CFDP1;COQ3;CREB3L4;CTDSP1;CXXC4;CYCS;DCAF11;DDX21;EIF2S1;EIF3F;EIF5A;EIF5B;ERBB3;ERI2;ESRRG;ETFBKMT;FAM161B;FDXACB1;FLAD1;FRAT1;GARS;GBA;GCNT2;GRPEL2;HBP1;HSPE1;IL1R1;IMP4;LARS;LINC00339;LTBP4;MAP4K1;MARS;MDH1B;MFSD11;MIB2;MPV17L2;MROH8;MRPS12;MSH5;NAPSA;NCOA5;NFKBIB;…
ZBTB5_TARGET_GENES	164	23	0.0014	0.0155	ALDH4A1;ARNTL;ATG10;CTDSP1;FBXO36;FKBP4;HMGXB3;HSPE1;IMP4;PIK3R3;PRIMPOL;QPCTL;RITA1;SLC1A4;SPSB3;STARD4;SUN2;TCP11L2;TMEM116;TMEM121B;YBX1;ZNF548;ZNF596
ZIC1_01	262	36	0.0016	0.0172	ACSL4;BCOR;CCDC102A;CCNYL1;CERCAM;CPNE1;CXXC5;CYB561D1;DLL4;DNAJB5;EIF5A;ERBB3;FAM83H;GLI1;KCNJ14;KLF12;KLF13;LRP8;MAP1A;MAP1B;NDUFA4L2;NOTCH1;NTN3;PPP1R10;PRDX5;PRMT1;SEMA3B;SZT2;TMEM126B;UCHL3;VEGFA;WDR81;WNT10B;YARS;YWHAG;ZFHX3
TCF7_TARGET_GENES	1787	168	0.0016	0.0173	AAGAB;ACAD10;ADAP2;ADPRM;AIFM1;AJUBA;AMDHD2;ANK2;ANTXR1;BAHCC1;BDH1;BMF;BRPF3;BYSL;C20orf204;CARD9;CARS;CCDC181;CCDC40;CCDC86;CCND1;CFDP1;CLEC2D;CLIC4;CLU;COA4;COMTD1;CTPS1;CTSA;CTU2;CYB5D2;CYCS;DCAF11;DCUN1D5;DLL4;DPY19L4;DUSP4;DYM;EIF5A;EMILIN2;EPHA2;F8;FAM107B;FAM227B;FAM241B;FBXO15;FBXO45;FDFT1;FGFR4;FGGY;FKBP2;FPGS;GADD45A;GALE;GIN1;GLMP;GRN;GSTP1;GTDC1;GTF2E2;GYPC;HAGLR;HBS1L;HEMK1;HIVEP1;H…
ZNF318_TARGET_GENES	426	46	0.0019	0.0201	ARG2;ATF3;BCAT1;BCL2;CENPP;CENPT;CENPW;CTH;DDX39B;DNHD1;ELOVL6;EMP3;FAXDC2;GABPB2;GBA;GCDH;GPI;HMBS;IL15RA;IL1R1;MYB;NEAT1;NRG4;OGDH;PER1;PKM;PLAU;PRMT1;RBL1;RERE;RFX5;SAE1;SCFD2;SEC13;SLC38A1;SLC3A2;SLC7A11;SZT2;TAGLN2;TCP11L2;VIM;WASHC2A;WASHC2C;WDR45;YARS;ZNF292
ZNF250_TARGET_GENES	450	48	0.002	0.0201	ADAP2;AHSA1;AJUBA;ALG10B;ATAD3A;ATM;COASY;COMMD6;CWC27;DOC2A;EIF2S1;EIF3F;FAM227B;FAM228B;FLAD1;GBA;GCDH;GCHFR;GRPEL2;HEMK1;HMGN2;ID2;JOSD2;JPX;LARS;LETMD1;LONP1;LRRC49;MFAP3;MICOS10;MROH8;NCAPD2;NCOA4;NDUFA3;NOXA1;ORMDL2;PER1;PISD;PRDX1;SLC1A3;SPATA7;SPSB3;SRA1;UBE3B;UBOX5;UCHL3;ZFAS1;ZNF446
FOXP2_TARGET_GENES	1773	169	0.002	0.0204	ACOT7;ACVR2B;ADRM1;AHNAK;ALDH1L2;ALG10B;AMDHD2;APOLD1;ARHGAP4;ARL3;ATG14;BAHCC1;BCL2;BRCA2;C1QTNF6;CARS;CCDC14;GVQW2;CCDC40;CCDC86;CCND3;CDH4;CDKN2B-AS1;CFDP1;CIRBP;CLBA1;CLIC4;CNDP2;COTL1;CRBN;CTDSP1;CTU2;CUTC;CYP2R1;DCUN1D2;DCUN1D5;DDX3X;DGKD;DNAH6;DUSP4;EFHC1;EIF2B3;EIF5B;ELOVL6;EML2;ENKD1;EPHA2;EPS8L2;ERBB3;ERI2;ETV1;EXOSC7;F8;FBXO32;FERMT2;FKBP2;FKBP4;FOXK1;FOXO1;FOXO3;GABARAPL1;GADD45A;GALE…
CIC_TARGET_GENES	350	40	0.0021	0.0213	ACTA2;ADAP2;APOLD1;BRD8;CCDC124;CEP95;COMMD6;DDX21;ERBB3;ESPL1;FAM227B;FAM81A;GRPEL2;HIST1H2AC;HILPDA;HMBS;HOXA13;IDH1;ING4;KNTC1;LARS;MMS22L;MPZL3;NEAT1;NOP16;ORMDL2;PAN2;PFDN6;POLR2A;PTGES3;RETREG2;SEC24D;SRP14;TMEM94;UBE3B;UTP15;WARS;WDR5B;XPOT;ZCWPW1
KRCTCNNNNMANAGC_UNKNOWN	66	9	0.0022	0.0217	ABTB2;HIST1H2AK;HIST2H2AC;HIST2H2AB;HIST1H2AC;HIST3H2A;HIST2H2BE;HIST1H2BD;PHACTR3
ZNF10_TARGET_GENES	719	76	0.0022	0.0219	ACTB;ADAMTS13;ALYREF;APBB3;APOO;ARHGAP33;ASNS;CDKN2B-AS1;CDR2;CEBPG;CFDP1;CORO1A;CXXC5;DNAJC25;DYRK1B;EPRS;ERI2;FBLL1;FERMT2;FLAD1;GABARAPL1;GABPB2;GBA;GMEB1;GOT1;GTPBP6;HIST3H2A;HES4;HEXA;HOOK2;IGDCC4;JAKMIP2;KCTD2;KYAT1;LDLR;LINC00205;LRRC24;LRRC49;LTBP3;LTBP4;MAP4K1;MARCH6;MT1X;NFKBIB;NHLRC3;NOP16;NTN3;OSBPL7;PARP6;PFN1;PHB;PLAU;PLD6;PMM2;PNP;PTGES3;RDM1;SEC61G;SH2B3;SLC9A3R1;SNHG7;SPHK2;SREBF…
YYCATTCAWW_UNKNOWN	190	28	0.0023	0.023	AP1B1;ATF3;ATP5MC1;BASP1;CCND1;CEP95;CKB;CORO1A;DDR2;DNAJB5;DUSP4;ELOVL6;EMID1;EP300;FAM172A;GALE;GAP43;GDPD5;ID1;KCNQ5;KLF12;LRP8;MFSD2A;MYO1C;PRSS27;RGS3;TOMM40;TUBA1A
PGM3_TARGET_GENES	241	31	0.0024	0.0238	AHNAK;APRT;ARL3;C2orf92;CCDC40;CIRBP;COMTD1;COTL1;DALRD3;DDIT4;GBA;GBAP1;KLF10;KMT2A;MFSD11;NOL6;NOXA1;PCBD2;PCBP2;PGK1;POLR3K;RPS29;SAMD11;SAP30L;SEMA7A;SHC1;SRPRA;TIGD5;VASN;XPOT;ZNF606
SKIL_TARGET_GENES	1679	160	0.0027	0.0265	AAGAB;ACAP3;ADAP2;ADRM1;AJUBA;AKNA;ALDH4A1;ALG10B;AMN1;ANKRD31;ANKRD36;ANKRD36C;ANKRD9;ATG101;B3GALT6;BMF;BTG2;C2orf88;CBY1;CCDC107;CCNB3;CD82;CENPF;CENPP;CEP95;CKB;COMMD6;CORO1A;CPSF4;CREG1;CTSA;CTU2;CWC27;CXXC5;CYP20A1;DCUN1D2;DDIT4;DIS3L;DISP3;DOC2A;DRAM1;EARS2;EIF3F;ELOVL6;EPS8L2;ERI2;FAM241B;FBXO25;FGD6;FKBP5;FLAD1;GABPB2;GBA;GCNT1;GLI1;GMDS;GNPTG;GSTP1;HABP4;HEMK1;HMBS;HMGN2;HOOK2;HSD17B14;…
FXR1_TARGET_GENES	937	91	0.0028	0.0265	ABRAXAS1;ACAD10;ACAT2;ACCS;ADAM9;AIFM1;ALDOC;AMDHD2;AMH;ARHGAP4;ATF3;ATG14;BRCA2;CCND1;CDR2;CHAC2;CIRBP;CREB3L4;CTSA;CWC27;DENND6B;DHCR7;DMPK;DNAJA3;DPY19L4;EBF4;EML2;EPRS;FAM131A;FGFR4;FKBP2;FRMD5;GBA;GLI1;GLMP;GMPPB;GNPTG;GPI;GTPBP4;HIST1H2AC;HIST2H2BF;HAX1;HEXA;HEXD;HIVEP1;HMBS;HMGXB3;HSD11B1L;LAMB2;LARS2;LNPEP;LTBP3;LTBP4;MFAP3L;MFSD3;MRNIP;MTX1;MXD3;NAGPA;NEIL1;NEURL2;NOLC1;NOP16;NRG4;PAQR6;…
ZNF704_TARGET_GENES	65	12	0.0028	0.0265	ABTB2;CCND3;COMMD4;EIF4E2;GART;IFRD2;LTV1;MTHFD1L;SNHG32;TSEN15;VARS;WDR81
NFRKB_TARGET_GENES	1684	153	0.0029	0.0271	ACTR2;ADAP2;AIDA;AIFM1;AKAP3;ALDOC;ALG10B;ANKRD9;APBB3;ATF3;ATF4;ATG101;ATM;ATP5MF;BANF1;BRD8;CACYBP;CARF;CASP10;CCDC142;CCDC171;CCDC86;CCNL2;CEP95;CHAC1;COA4;COMMD4;COMMD9;COMTD1;COQ10B;COQ3;CORO1A;CPNE1;CTSA;DALRD3;DDX39B;EEF1E1;EIF3E;EIF3F;EIF3L;EIF5A;EMP3;EP300;EPS8L2;ETFBKMT;FADS2;FAM227B;FBXO45;FOXP4-AS1;FRAT1;GABPB2;GADD45GIP1;GART;GAS5;GBA;GIN1;GRPEL2;HIST2H2AC;HIST3H2A;H2AFZ;HBP1;HMGXB3;…
DNMT1_TARGET_GENES	158	22	0.0029	0.0275	CDKL1;CCDC84;CFDP1;CORO1C;EPRS;FAM83H;FBXO36;GBA;GFM1;HEMK1;MGLL;MTHFD1L;NME1;NME1-NME2;PGAM1;PHB;PSMD2;RAB36;RRP12;SYBU;TXNIP;YOD1
MAPK3_TARGET_GENES	50	10	0.003	0.0282	ACTB;C11orf98;EXOSC6;GAS5;HIST2H2AC;HIST2H2BE;HOOK2;LDLR;MFSD11;PKM
ZNF184_TARGET_GENES	1239	118	0.0031	0.0284	ACAP3;ACCS;ACOT7;ADAMTS10;AKNA;ANKRD36B;ARL13B;ARNTL;ATP5MC1;BAHCC1;CAMKMT;CCND2;CCND3;CDT1;CELSR2;CENPT;CLIC4;COASY;CORO1C;COTL1;DALRD3;DCAF11;DERL3;DHX37;DLL4;DNHD1;EIF4E2;EML2;EMP3;ESR2;FKBP4;FOXK1;GABPB2;GART;GAS5;GBA;GCDH;GCHFR;GRB10;HMGCS1;HMGN2;HMOX1;HOXC9;HSP90AA1;HSPE1;IL6R;INSR;JOSD2;JPX;KMT2A;KMT2C;LETM1;LPXN;LRRC8D;LSM10;LTBP4;LTV1;MAK16;MAP3K7;MARCH6;MDGA1;MDH2;MGME1;MIB2;MICOS10;MMS…
FOXR2_TARGET_GENES	198	23	0.0031	0.0284	ADPRM;AHSA1;BANF1;CARS;DDX21;EIF3L;FADS2;GTPBP4;ING4;KTI12;LARS;MTHFD1L;NIP7;NOP16;PDAP1;PGK1;PRDX5;RRNAD1;TCOF1;TSC2;WDR18;YARS;YKT6
TEAD2_TARGET_GENES	1331	123	0.0032	0.0292	ACAD10;ACCS;AJUBA;AL035530.2;ALDH4A1;ANGEL2;ATF4;ATG101;BAHCC1;BPGM;BRCA2;C11orf65;CACYBP;CALCOCO1;CBY1;CCDC86;CCND2;CENPP;CEP95;CFDP1;CIRBP;COMMD6;COQ10B;CPNE1;CTDSP1;CWC27;DDX21;DDX39B;DNAJB5;DOC2A;EIF3F;EIF5A;EPHA2;ESR2;FAM227B;FAM81A;FAM98A;FBXO15;FBXO45;FKBP2;FRAT1;GABARAPL1;GART;GAS5;GFM1;GIN1;GOT1;GPN3;HIST2H2AC;HIST1H2AC;HIST2H2BE;HIST1H2BD;HBP1;HBS1L;IARS;LDLR;LETMD1;LINC00339;LONP1;LSM1…
IRF5_TARGET_GENES	733	73	0.0033	0.0292	ACCS;AHSA1;AJUBA;AK6;AKAP3;ALYREF;APBB3;ASNS;C19orf38;CENPT;CFAP70;CHURC1;CIRBP;CIT;COASY;DDX39B;DHX37;DNHD1;EFHC1;EIF3F;FAM228B;GADD45GIP1;GDPD5;GRPEL1;LINC00680;HSPA9;HSPH1;JOSD2;JPX;KCNJ14;LDLRAD4;LMNTD2;LPXN;LTV1;MAK16;MAP3K7;MDH1B;MDH2;MGME1;MICOS10;MMS22L;MRTO4;NANP;NCOA4;NHLRC3;NOP16;PAK1IP1;PCBD2;PDAP1;PKM;PNO1;POLR2E;PRDX1;PTGES2;PTGES3;PUF60;RPS29;SEC61B;SLC35E3;SLC39A7;SLC3A2;SNAPC3;SN…
ZBED5_TARGET_GENES	922	89	0.0033	0.0295	ADAP2;ADGRB3;AP1B1;BANF1;BCAT1;BTG2;CALCOCO1;CAMKMT;CCDC124;CCDC58;CDR2;COMMD4;CTU2;DDX39A;DPY19L4;EIF2B3;EIF4E2;ENKD1;EXOSC6;FAM227B;FGFR4;GADD45A;GADD45GIP1;GALE;GARS;GLI4;GTPBP4;HAUS4;HAX1;HEY1;HMGCS1;HSPH1;ID2;IDI1;JPX;KCNB1;KCNQ1OT1;KRCC1;LRRC59;MAP4K1;MARCH8;MDH2;MFSD11;MGME1;MRTO4;MSH5;MST1;NCL;NCOA5;NEAT1;NEK11;NME1;NME1-NME2;NOXA1;NR1D1;OSTF1;PMPCB;PNRC1;PRDX1;PRSS27;PTGES2;PYCR1;RAD23A;…
ARID5B_TARGET_GENES	808	84	0.0034	0.03	ADAMTS17;AKAP3;ANKRD24;AP001372.2;APOLD1;ARHGAP4;ARRDC4;ATAD3A;ATG101;ATP5MC1;C11orf98;C19orf38;C2orf92;CALCOCO1;CARF;CCDC171;CCDC58;CFDP1;CLIC4;COA4;CRBN;DDIT3;DIABLO;EIF2S1;FAM162A;FBXO15;FBXO45;FLAD1;GBA;GCDH;GFM1;HIST1H2AC;HBS1L;HHIP;IARS;IDH1;ITGA5;IVNS1ABP;JPX;KIZ;KMT2A;LARS2;LDLRAD4;LIPT2;LNPEP;LRRC24;LZTFL1;MFAP3L;MFSD1;MFSD2A;NEK11;NIPA2;NOL6;NR1D1;OGFR;PGK1;PHB;PKM;PLA2G6;PPP1R16B;PRKCH…
ZSCAN31_TARGET_GENES	835	84	0.0034	0.03	ADAP2;ADRM1;ASNS;BMF;BRCA2;BRD8;CCND2;CENPP;CES3;CKS2;COASY;COMMD4;COMMD9;CPSF4;DALRD3;WDR78;DNAJC25;DOC2A;DPY19L4;EIF4E2;EIF5B;ERI2;EXOSC6;G6PD;GAP43;GBA;GIN1;GPD1L;HIST1H2BD;HERPUD1;HILPDA;IDI1;JPX;KIF1C;LINC00205;LMBRD2;LNPEP;LRRC49;LTBP4;MAP7D1;MFSD11;MIPEP;NCOA4;NHSL1;NME1;NME1-NME2;NOP16;NOXA1;NPPC;NUDT5;PCBD2;PGAM5;PHB;PMAIP1;PMM2;PNRC1;POLR3K;PROCA1;PRSS27;RAB40A;RABEPK;RERE;SAMD11;SESN2;…
POU2AF1_TARGET_GENES	756	80	0.0034	0.03	ABTB2;ADRM1;AJUBA;AKNA;ANXA3;APOLD1;BRCA2;C14orf119;C1QTNF6;CARF;CCDC107;CDR2L;CENPT;CLIC4;DOK3;DYRK1B;EBF1;ESR2;FAM13C;FAM172A;FAM98A;FDFT1;FKBP5;FOXO3;GADD45A;GFOD1;GTPBP6;HIST2H2AC;HIST2H2AB;HIST1H2AC;HIST2H2BF;HIST2H2BE;HIST1H2BD;HMGN5;HSPH1;ID2;ISYNA1;KLF10;KLF13;LDLRAD4;LRRC8D;LZTFL1;MAP4K1;MYO1C;NAB2;NEK11;NHSL1;NME1;NME1-NME2;NOTCH1;OCEL1;PCNX2;PMAIP1;PRDX5;PSAT1;PSD4;PTGES2;QPCTL;RAB29;R…
NAB2_TARGET_GENES	1338	136	0.0035	0.0302	ABCD1;ABHD6;ACSL4;ADRM1;AHNAK;AMN1;ANKRD36;AP001372.2;ARL3;ASMTL;BTG2;CCND1;CCND3;CDK19;CDKN2B-AS1;CDNF;CEBPB;CENPW;CERCAM;CIRBP;CISD3;CKB;CNDP2;CORO1C;CPM;CTDSP1;CYP20A1;DAP;DCAF11;DCUN1D2;DGKD;DHODH;WDR78;DRAM1;DUSP5;EFHC1;EIF4E2;EPS8L2;ERI2;F3;FAM228B;FAM83G;FBXO15;FBXO45;FUOM;GCNT1;GCSH;GDPD5;GPLD1;GTDC1;GTF2E2;GTF2IRD2B;HAX1;HEXD;HIVEP1;HMGN2;HSP90AA1;IL6R;ILRUN;ITGB8;KATNAL2;KCTD2;KLF10;KLF…
ZSCAN29_TARGET_GENES	1655	157	0.0036	0.0308	ACLY;ACTB;ACTR2;AIFM1;AJUBA;AMN1;ANKRD36B;ANKRD9;APOO;ARL15;ARL6IP1;ATF4;ATM;B3GALT6;BCAT1;BMF;CARHSP1;CCDC107;CCND3;CDK19;CDNF;CENPT;CENPW;CEP95;CERCAM;CHCHD10;CHORDC1;CKS2;COX14;CRIP2;CTDSP1;CTH;DENND6B;DIS3L;DUSP4;EFHC1;EIF3F;ELOVL6;EMP3;ERBB3;ERI2;ESR2;ETV1;FADS2;FAM227B;FAM228B;FBXO36;FKBP4;FOXK1;FRAT1;GABPB2;GALE;GARS;GBA;GCAT;GDPD5;GMPPB;GNPTG;GSTP1;GTF2E2;GTPBP6;HIST1H2BD;HAUS4;HAX1;HES4;…
SAFB2_TARGET_GENES	696	72	0.0037	0.0316	AAGAB;ACAT2;ACTB;ACTR2;ADRM1;AHCYL1;AP001372.2;APRT;ASL;ATF3;C11orf98;CCNYL1;CIRBP;CPNE1;CYB561D1;EPRS;ETFBKMT;EXOSC6;FGFR4;FLAD1;G6PD;GART;GPD1L;HAUS4;HBP1;HERPUD1;HIGD1A;HOOK2;IDI1;KMT2A;KTI12;LINC00205;LIPT2;MAK16;MFSD11;MIEF2;MPC1;MRNIP;MRTO4;MVD;NQO2;PCK1;PGAM5;PGAP2;PLEKHG4;PROCA1;PTS;SCARF2;SCN5A;SDF2L1;SEC13;SFR1;SLC31A1;SLC38A10;SLC39A11;SRPRA;TCTN1;TENT5B;TIMM17A;TK2;TMEM52;TMEM63A;TPK1…
ZNF257_TARGET_GENES	495	54	0.0038	0.0318	APRT;ARL6IP1;BRD8;C19orf38;CARF;CCND1;CORO1C;CYP20A1;DBI;DDIT3;ERBB3;FDFT1;FLAD1;GADD45A;GBA;HAS2;HOOK2;HP1BP3;IARS;ILRUN;JAG1;KTI12;KYAT1;LARS;LNPEP;LTBP4;MFAP3;NEAT1;NIBAN1;NR1D1;PDP2;PIK3R3;PRDX1;PREP;PTGES3;PUM3;QPCTL;RGS16;SAP30L;SLC2A1;SMAD7;SNCAIP;SPX;TAGLN2;TBC1D30;TGFB2;TMEM94;TOM1;TRIB3;TWF1;WDFY3;ZNF345;ZNF446;ZNF688
USF2_Q6	253	33	0.0039	0.0328	ACAP3;ARL3;ATAD3A;B3GALT6;BATF3;CTSF;GUCY1A2;HMGN2;HPCAL4;IL15RA;IVNS1ABP;KMT2A;LDHA;LRP8;MARCH8;MICAL2;MRTO4;NUDC;OPRD1;PFDN2;PLA2G4A;PSEN2;RAB3IL1;RFX5;SLC25A33;SORL1;TAGLN2;TGFB2;TIMM10;WDR77;WEE1;YBX1;ZNF593
HDGF_TARGET_GENES	251	29	0.004	0.0331	AHCYL1;AIFM1;AP1B1;C20orf204;CNDP2;CPT1C;DIABLO;EMP3;EP300;FGGY;GAS5;GCSH;GRPEL1;HSP90AA1;LTBP3;LTBP4;NCOA4;PGAP2;PNRC1;PPM1J;PSD4;RCOR3;RETREG2;RSU1;SAE1;SDHB;SHMT2;TMEM116;ZNF596
HES4_TARGET_GENES	544	56	0.0041	0.0335	ACAT2;ADPRM;AHCYL1;AHNAK;ANKRD24;APBB3;ARRDC4;BANF1;C19orf38;CCND2;COQ10B;CUTC;CYP20A1;DDX39A;WDR78;EIF2S1;CXorf40B;EPRS;FAM228B;GFM1;GLI1;GOT1;HIST1H2AC;HIST3H2A;HEMK1;HMGXB3;HSD11B1L;IARS;ID2;IMP4;ITGB8;LIAS;LPXN;LZTFL1;MPV17L2;MST1;NARS;NCL;NDUFS6;NEIL1;PAN2;PER1;PHB;POLR3G;RRNAD1;SAE1;SZT2;TMA16;TOMM40;TPGS1;TUBGCP4;WDR81;YARS;ZC3H4;ZFP2;ZNF490
ALKBH3_TARGET_GENES	388	42	0.0041	0.0337	ADAP2;AHSA1;BANF1;CCND1;CWC27;DCDC1;DNAJC25;DPY19L4;EIF3F;EIF4E2;EIF5B;EML2;FAM227B;FAM228B;GIN1;HIST2H2AC;HIST2H2BE;JPX;LRRC49;MROH8;NME1;NME1-NME2;NOP16;NQO2;NUDT5;PER1;PRDX1;SEC13;SLC27A5;SLC39A3;SLC3A2;SNHG1;SRP19;TMA16;TMEM101;UBE3B;USP39;WDR31;YBEY;ZNF490;ZNF581;ZNF596
CEBP_C	204	28	0.0042	0.0337	AHNAK;BEND6;CEBPB;DDR2;DIS3L;ETV1;FOXO3;GOT1;GPLD1;IRX6;JAKMIP2;MAP2K6;MRPL12;NCKAP5;NR1D1;PER1;PLA2G4A;RERE;RHOQ;SARS;SEMA7A;SLC39A14;STC2;TMEM145;TUBA1A;VEGFA;WNT10B;ZFHX3
ZNF92_TARGET_GENES	1216	118	0.0045	0.0358	ACTA2;ADAP2;AKNA;ANKRD24;ANXA3;APRT;ARHGEF10L;ASS1;ATP5MC1;BTG2;C2orf88;CARHSP1;CDH4;CDK19;CERCAM;CES3;CHCHD10;COA4;COASY;CORO1C;CTDSP1;CTSA;CTSD;CUTC;CXXC5;DCTPP1;DHX37;DKK3;WDR78;DNHD1;DRAM1;EARS2;EFHC1;ELOVL6;EMID1;ERBB3;EXOSC7;FAM83G;FCGRT;FGFR4;FIBIN;GALE;GBA;GCNT2;GDPD5;GEM;GMDS;GPX8;GRB10;HAGHL;HEXD;HGSNAT;HMCN2;HSD11B1L;ISYNA1;KLF11;KSR2;LINC00339;LONP1;LRP8;LRRC8D;MAML2;MDGA1;MRTO4;MTURN…
SALL4_TARGET_GENES	1604	153	0.0047	0.0372	AARS;AASS;ACCS;ACLY;AJUBA;ANK2;APOLD1;ARL3;ARNTL;ARRDC4;ASNS;ATF3;ATF4;ATP5MC1;BUD23;C19orf38;CALCOCO1;CCDC86;CENPF;CEP95;COTL1;DCAF11;DDX39A;DNAJB5;EFHC1;EIF2B3;EIF2S1;EIF2S2;EIF3E;EIF5B;FAM98A;FBXO36;FDFT1;FERMT2;FLAD1;FOXK1;FRMD5;GABPB2;GBA;GBAP1;GPI;GPN3;GRPEL1;HIST1H2AC;HIST1H2BD;HBP1;HBS1L;HIVEP1;HMGCS1;HP1BP3;HSD11B1L;HSP90AA1;HSPE1;ITGB8;JAG1;KCTD2;KIZ;KLF10;KLHL24;KMT2A;LARS;LETM1;LIN52;…
HMGB1_TARGET_GENES	1437	145	0.0047	0.0372	ABRAXAS1;ACVR2B;ADAMTS10;ADRM1;AHNAK;ALYREF;AMIGO2;ANKRD31;ANKRD9;ARHGAP23;ARHGAP33;ARHGAP4;ARHGEF10L;ARHGEF3;ARNTL;BAHCC1;BANF1;BEND6;BRD8;BRPF3;CCND3;CCNYL1;CDKL1;CDR2;CIRBP;CISD3;CORO1A;CORO1C;COTL1;CTDSP1;CTU2;CXXC5;DIS3L;DKK3;DPP4;DRAM1;EBF4;EFHC1;EPHA10;EPHA8;EPS8L2;ERMAP;FAM131C;FAM241B;FAM81A;FAM83G;FAM83H;FGD6;GCSH;GMPR;GNG7;GPLD1;GRB10;HAGHL;HAGLR;HCN3;HES5;HES6;HEXD;HHIP;HK2;HP1BP3;HRK…
USF_Q6_01	246	32	0.0053	0.0414	ACAP3;ARL3;BATF3;CCNYL1;DCAF11;DYM;EIF5A;ETV1;FAM13B;HEXA;HMGN2;HMOX1;HOOK2;HSPA9;LMNTD2;LONRF3;NTN3;PCED1A;PDP2;PER1;PFDN2;RAB3IL1;RAPGEF3;RHOQ;SLC25A33;STC2;TCP11L2;TMEM47;TOGARAM1;VLDLR;WEE1;YBX1
CC2D1A_TARGET_GENES	1073	103	0.0055	0.043	AMN1;ARL6IP1;ARNTL;ATG10;ATG101;BASP1;BRCA2;CACYBP;CASP10;CCDC124;CCDC58;CCNB3;CDKL1;CENPF;CENPW;CEP95;CFAP43;CHCHD10;CIT;CLBA1;COASY;COQ3;COTL1;CTDSP1;DCTPP1;EMC9;ERI2;ESPL1;EXOSC6;FAM241B;FAXDC2;FBXO36;FGD6;FKBP4;FMO4;FNDC5;GART;GFM1;GMPPB;GMPR;GPN3;GSTP1;GTDC1;HIST1H2AK;HBQ1;HMBS;HMGCS1;HOOK2;HSD17B14;IMP4;JPX;KLF13;L3MBTL1;LETMD1;LTBP3;LZTFL1;MAML2;MAP3K7;MFAP3L;NDUFA3;NIP7;NOP16;PARP6;PCBP2;…
CASP8AP2_TARGET_GENES	301	34	0.0057	0.0439	AAGAB;ADAP2;ALG10B;CBY1;CCND3;CENPP;CWC27;DNAJA3;DNAJC25;EIF4E2;FAM98A;FRAT1;GRPEL2;HIST2H2AC;HIST1H2AC;HIST2H2BE;HEXA;HSPE1;JPX;MROH8;NCL;NME1;NME1-NME2;NOLC1;NOXA1;NUDT5;PIK3R3;PSME2;SELENOW;SYF2;TMEM101;TPGS1;WDR31;ZFAS1
ZIC3_01	254	33	0.0063	0.0489	ANGPTL2;ARHGAP33;CALCB;CPNE1;CTDSP1;CXXC5;CYB561D1;DLL4;ERBB3;ESRRG;FAXDC2;GLI1;HAS2;HOOK2;LRP8;MAP1A;MAP1B;MAP7D1;MPZL3;NDUFA4L2;NTN3;PAQR6;PIGA;PPP1R16B;PRMT1;PRX;SCN3B;SEMA3B;SLITRK3;SPATA20;SULF1;UCHL1;WNT10B
SS18_SSX1_FUSION_UNIPROT_Q8IZH1_UNREVIEWED_TARGET_GENES	85	14	0.0067	0.0516	ATM;COL26A1;ELOVL6;ETV1;FAM227B;HSPE1;KLF11;LARS;LTBP3;MPP7;OLA1;PSEN2;RHOQ;TCP11L2
ATF4_Q2	260	34	0.0069	0.0523	ABCA2;ABCD1;ARG2;BMF;CHAC1;CIRBP;DDX3X;EPHA2;FAM131A;FAM167A;GEM;HP1BP3;ID1;IRX6;JAG1;KLF13;MARCH6;OGDH;PDAP1;PHACTR3;PNRC1;POLR3E;PPP1R10;PSD;PSMD7;PTGES3;RFX5;SDHB;SORBS1;SYT2;TSC22D3;XPOT;ZBTB20;ZHX2
RNGTGGGC_UNKNOWN	784	85	0.0069	0.0523	ACSL4;ADAMTS13;ADAMTS2;AHNAK;AMDHD2;ARL3;BCOR;BEST1;CARF;CCDC102A;CCND1;CCND2;CEBPB;CELSR2;CHST6;CKB;COL26A1;CORO1C;CPNE8;CYB561D1;DALRD3;DMPK;DNAJB5;EP300;FAM13B;FBXO36;FKBP5;FPGS;FRY;GLI1;GPR162;GYPC;HMGN2;HRK;IDH1;ITGB8;KCNB1;KCNJ14;KIF1C;KLF10;KLF12;LMNTD2;LONRF3;LRRC8D;LTBP3;MAP1A;MARCH8;MICAL2;NAB2;NCOA5;NOL6;NR1D1;OBSCN;PCED1A;PDP2;PKD1;POLR2A;PPM1E;PPP1R10;PPP1R16B;PRX;PSMB3;RAD9B;RAPGEF3…
DLX4_TARGET_GENES	775	74	0.0072	0.0544	AASS;ADAP2;ATG14;ATP5MF;BANF1;BPGM;BYSL;CCDC191;CCDC58;CELSR2;CENPP;CEP162;COMMD4;DDX21;DNAJA3;EIF3F;FAM227B;FAM228B;FBXO45;FERMT2;GARS;GAS5;GBA;GCDH;GIN1;GPI;GPN3;GRN;HIST1H2AK;HIST1H2BD;HAX1;HBP1;ING4;ITGA7;KNTC1;KTI12;LIAS;LIN52;MAP3K7;MAP4K1;MDH1B;MICOS10;NAGPA;NCAPD2;NCOA7;NDUFAF2;NDUFB6;NHP2;NOL6;OGDH;PAN2;PFDN6;PHB;PIK3C3;PNO1;PSMB3;PUM3;QPCTL;SEC61B;SELENOP;SEMA3C;SLC27A5;SLC31A1;SPSB3;SY…
ZNF774_TARGET_GENES	8	3	0.0073	0.0545	COASY;GBA;ZNF581
SNIP1_TARGET_GENES	669	68	0.0075	0.0558	ABCA1;ACTB;ADPRM;ADRM1;AK9;ATG101;BYSL;C14orf119;CACYBP;CELSR2;CELSR3;CIT;CTDSP1;DMPK;WDR78;EBF1;EIF2S1;EIF5A;EIF5B;FAM13C;FAM228B;FOXO3;G6PD;GCDH;GLI1;GLI4;GMEB1;HOOK2;IMP4;KIF1C;KMT2A;LGALS3BP;LPXN;LRRC59;MARS;MGME1;MIB2;MIPEP;MRPL12;MTURN;NCL;NHP2;NIP7;OSBPL7;PCBP2;PCYOX1;PISD;POLR2A;PSMB3;RAB3A;REX1BD;SLC25A10;SLC6A6;SOX21;SPHK2;THG1L;TIMM10;TNKS1BP1;TP53I13;TRIM36;UCHL5;YBX1;ZCWPW1;ZKSCAN3;Z…
HOXB6_TARGET_GENES	576	59	0.0081	0.0593	AL035530.2;C14orf119;CDNF;CENPW;CFAP43;CHURC1;CNDP2;COQ10B;CRBN;DDX21;DNAJA3;EFHC1;EFR3B;EIF3E;EPRS;ERBB3;FBXO15;FDXACB1;GPI;GRPEL1;HBP1;HILPDA;HSP90AA1;IARS;LARS;LIAS;LYAR;LZTFL1;MAP4K1;MRNIP;MT1X;MYL5;NANP;NIPA2;NME1;NME1-NME2;PCCB;PCLO;PISD;POLR3G;PTPN13;RDM1;RNASEH1;RSU1;S100A11;SAE1;SETDB1;SLC35E3;TAF13;TIMM21;TNKS;TOP2A;TUBG1;WDR62;WEE1;ZNF33B;ZNF593;ZNF862;ZRANB3
ZNF329_TARGET_GENES	500	54	0.0081	0.0593	ADAP2;ADGRB3;ATP5MC1;B4GALNT1;BANF1;CCDC58;CEBPG;CENPW;CNTNAP2;CWC27;DNAJC25;FAM162A;FAM227B;FAM228B;FAT3;FCGRT;GABPB2;KIAA0355;GBA;GIN1;HRK;HYOU1;ISYNA1;JPX;KHDC1;KMT2A;LDLR;LNPEP;LRRC49;NDUFAF2;NME1;NME1-NME2;NOXA1;PKM;POLR2A;POLR3K;PSD;REX1BD;RFLNA;RGS16;SLC24A1;SLC39A3;SNCA;SREBF1;THBS4;TMA16;TMC7;TMEM101;TMEM120B;TSEN15;YBEY;ZNF136;ZNF227;ZNF688
ZNF436_TARGET_GENES	438	46	0.0082	0.0593	ABHD6;ADAP2;AKNA;APRT;ARHGAP4;BRCA2;BTG2;CIT;COL6A3;CTSD;CXXC5;DRAM1;ELOVL6;EMID1;FAM83G;FUT1;HAGHL;HBS1L;HEXA;HSD11B1L;KLF11;LONP1;LRP8;MDGA1;MICAL2;MTX1;MYO15B;PGLS;PLA2G6;PRMT1;PRSS27;SAMD11;SH2B3;SH2D5;SLC2A1;SLC38A10;SPATA20;SPOCD1;SREBF1;SSPO;TFCP2L1;THBS3;TIMM44;TRPV1;TSC2;UNC13A
FOXO4_TARGET_GENES	263	30	0.0083	0.0598	AHCYL1;AJUBA;APOLD1;ASNS;ATP5MF;C19orf38;CHAC1;CKS2;COQ10B;CREB3L4;FDFT1;FGGY;FKBP2;FPGS;GALE;LARS;MPV17L2;MSMO1;NCAPD2;NEAT1;NME1;NME1-NME2;NOTCH3;NR1D1;PSMD7;RDM1;SNHG1;TARS;TK2;TOGARAM1
ZNF37A_TARGET_GENES	127	18	0.0084	0.0598	ADAP2;CCDC107;CERCAM;CXXC4;FADS2;FKBP4;GBA;GCHFR;GDPD5;HERPUD1;HIGD1A;KMT2C;LIPT2;LRRC49;LRRC8D;MYO1F;PGK1;PNRC1
GTGACGY_E4F1_Q6	668	70	0.0084	0.0598	ANK2;ARG2;BRCA2;CARF;CCND2;CHGB;CHUK;CTDSP1;CYB5D2;CYSTM1;DCAF11;DDX3X;DIABLO;DUSP4;DUSP5;EHD4;EIF5A;EPHA2;GEM;GLI1;GMPPB;HK2;HMBS;ID1;ILRUN;ING4;IRX6;KCNQ5;KYAT1;LRP8;LRRC59;MARCH6;MIEN1;MPZL3;MTHFD1L;NAB2;NDUFA4L2;NOLC1;NTMT1;OGDH;PAN2;PAQR9;PER1;PFDN2;PHACTR3;PNRC1;PPARGC1A;PPP1R10;PTGES3;RAB3A;RERE;RETREG2;RRNAD1;SEMA3B;SEZ6L2;SLC31A1;SPATA7;SPHK2;SRPRA;TAGLN2;TFRC;TGFB2;TNKS;TOMM40;TSC22D3;U…
ZNF524_TARGET_GENES	318	37	0.0085	0.0603	ACAT2;AJUBA;B3GALT6;CARS;CCDC107;CCDC124;CELSR3;EPHA2;GABPB2;GBA;JPX;LRRC59;MARCH8;MIB2;MXD3;MYO1C;NOP16;NOXA1;NR2C2;OCEL1;P3H3;PAN2;PIK3R3;POLR3E;PSME2;QTRT1;RERE;SEC13;SLC27A5;SLC39A3;SLCO5A1;TMEM101;TPI1;UCHL1;VARS;ZKSCAN3;ZNF593
MCAATNNNNNGCG_UNKNOWN	85	14	0.0088	0.0615	ARL6IP1;CCNJ;CDK19;CYCS;ESRRG;HMGN2;IFRD2;LONRF3;NIM1K;NOL6;PIGA;RERE;SH3BGRL3;SORBS1
GTCNYYATGR_UNKNOWN	118	17	0.0089	0.0623	CARF;CCDC102A;DOC2A;FBXO15;GMPPB;HBP1;HPCAL4;ID1;JOSD2;MTX1;PBXIP1;PPM1E;THBS3;TIMM21;TPPP3;TUBA1A;YBX1
KDM5D_TARGET_GENES	1427	133	0.0092	0.0638	ACAP3;ACTR2;ADAM9;AHNAK;AJUBA;AMN1;APOO;ATG14;ATP5MF;BDH1;BTG2;C19orf38;CA12;CALCB;CCDC86;CCNJ;CDC42EP1;CCDC84;CENPF;CFDP1;CLIC4;COASY;COMMD6;CORO1C;CPM;CPSF4;CTSF;DALRD3;DDX21;DERL3;DIABLO;DRAM1;DUSP4;DYM;EIF2B3;EIF3L;FAM151B;FAM81A;FOXK1;FRAT1;GCDH;GCHFR;GPC2;GPLD1;GRN;HAS2;HAUS4;HEXA;HSP90AA1;HSPA4L;HSPE1;HTATIP2;IVNS1ABP;KHDC1;KRCC1;L3MBTL1;LDHA;LETMD1;LRRC20;LRRC8D;LSS;LTBP4;LZTFL1;LZTS1;MAN…
NUP153_TARGET_GENES	1485	133	0.0095	0.0654	ACLY;ACOT7;AHCYL1;AIDA;ALDOC;AMN1;APOO;ATM;ATP5MF;BANF1;BEND6;BPGM;BRD8;BRPF3;C2orf92;CACYBP;CARS;CCND3;CCNYL1;CENPF;CENPT;CHAC2;COA4;COMTD1;CPSF4;CRBN;CYP20A1;DDX21;DDX39B;DHX37;DNAJC18;DOK3;EARS2;EIF2B3;EPRS;ERMAP;EXOSC6;FAM228B;FBXO45;FPGS;GABARAPL1;GABPB2;GBA;GIN1;GPN3;GRN;GSTP1;LINC00680;HIST2H2BF;HAX1;HMBS;HOOK2;HSPA9;HSPE1;JOSD2;JPX;KCTD2;KMT2C;KYAT1;LARS;LARS2;LETM1;LMBRD2;LTBP3;MAP3K7;MF…
ZBTB1_TARGET_GENES	99	15	0.0098	0.067	APOLD1;BASP1;CLIC4;CNTNAP2;DCAF11;FAM227B;GABARAPL1;GBA;GPN3;NEAT1;NRL;SEMA7A;SLC39A11;SNAPC3;UBE3B
ZSCAN5DP_TARGET_GENES	1214	112	0.01	0.0682	ADAMTS17;AIDA;AK6;AKAP3;AMDHD2;ANKRD24;ATF4;ATG14;ATP5MF;BRCA2;BTG2;C2orf92;CACYBP;CALCOCO1;CCDC107;CCDC191;CCDC58;CCDC86;CENPF;CENPW;CFDP1;COASY;COL6A3;COMMD4;COMMD9;COTL1;CTDSP1;CTSA;CTU2;CYCS;DBI;DRAM1;DYM;EARS2;EXOSC7;FAM228B;FOXO3;GADD45A;GARS;GBA;GNG7;GNPTG;GTPBP6;LINC00680;HAGHL;HEXA;HEXD;HMGXB3;HMOX1;HSP90AA1;IFRD2;IKZF2;ITGA7;KMT2A;LRRC8D;MARCH8;MFAP3;MFSD1;MIPEP;MR1;MRTO4;NAGPA;NDUFA3;N…
LHX9_TARGET_GENES	1310	121	0.0102	0.069	ADAMTS17;AHSA1;APOO;ASNS;ATF3;ATG10;ATP5MC1;BAHCC1;BDH1;C1QTNF6;CACYBP;CCDC142;CCND1;CDK19;CCDC84;CENPF;CENPT;CFDP1;COMMD4;COQ10B;COTL1;CTH;CYP20A1;CYP2R1;DDX39B;DNAJB5;EHD4;EIF3E;EIF3F;EMC9;EML2;ETFBKMT;FABP5;FADS2;FAM172A;FBXO15;FGD6;FLAD1;GBA;GBAP1;GEM;GIN1;GOT1;HIST1H2AC;HIST3H2A;HIST1H2BD;HBP1;HGSNAT;HOXC9;ID2;IL1R1;IMP4;ING4;LARS;LDHA;MDGA1;MFSD11;MMS22L;MTHFD1L;NCAPD2;NIP7;NLN;NME1;NME1-NM…
SUMO1_TARGET_GENES	834	80	0.0105	0.0704	AAGAB;ACTB;ALDH4A1;ALG10B;BANF1;BEND6;BYSL;C11orf95;CBY1;CCBE1;CCDC107;CCDC142;CFDP1;CIRBP;COMMD6;COMTD1;CWC27;CYB561D1;DENND6B;DISP3;EARS2;EIF3F;ERI2;FRAT1;GLI1;GSTP1;LINC00680;HOXA5;KMT2A;LRRC59;MAP3K7;MFSD3;MIEN1;MIPEP;MOK;MROH8;MRTO4;NIP7;NME1;NME1-NME2;NOXA1;PCBD2;PCBP2;PDAP1;PIK3R3;PLEKHG4;PNO1;POLR2A;POLR3E;PRMT1;RAB3IL1;RAPGEF3;REX1BD;RITA1;RRP9;SEC61B;SELENOW;SEMA3B;SLC24A1;SLC39A3;SNHG7…
ZNF410_TARGET_GENES	541	57	0.0108	0.072	ADRM1;AMDHD2;APOLD1;ATG14;BAHCC1;BCL2;BMF;CCDC171;CEP162;COMMD4;COMMD9;CTSA;CTSD;FAM241B;FRAT1;GBA;GBAP1;GCDH;GLMP;GNPTG;GRN;HIST3H2A;HBP1;HEXA;ITGA7;MARCH8;MFSD1;MFSD11;MSH5;NAB2;NAGPA;NEURL2;PAQR9;PNRC1;QTRT1;RASGRF2;RETREG2;SCN5A;SHPK;SLC6A6;STARD4;SUMF1;TMEM116;TOM1;TPP1;TSC2;TUBA1A;UNC13A;VEGFA;WASHC2A;WASHC2C;WDR81;ZNF292;ZNF345;ZNF546;ZNF581;ZNF585B
NCOA4_TARGET_GENES	736	72	0.0109	0.0723	ACCS;ACOT7;ACTB;AIDA;ARL15;ATF4;ATG101;C11orf98;CACYBP;CARF;CIRBP;CPSF4;CTDSP1;CXXC5;DCDC1;DCUN1D2;DCUN1D5;DPY19L4;DRAM1;EARS2;EBF1;EIF2B3;FAM13B;GCHFR;GCNT1;HIST2H2AC;H2AFZ;HIST2H2BE;HIST1H2BD;HES6;HEXA;HEXD;ID2;KLF15;LONP1;MARS;MIB2;MRPL12;MYB;NDUFA3;NEAT1;NRL;PCBP2;PISD;PLA2G6;POLR2A;PRDX1;PRKCH;PUF60;RRP12;SAE1;SIAH2;SLC1A5;SLC2A1;SLC38A10;SLC3A2;SLC9A3R1;SNHG1;SNRPA1;SORBS1;SPHK2;SPOCD1;TIMM…
PRDM4_TARGET_GENES	397	45	0.011	0.0726	ACTB;ATAD3A;BYSL;CALCOCO1;CCBE1;CCDC102A;CEBPG;CNTNAP1;CTDSP1;DDX3X;EFHC1;EFHD2;EMC9;FBXO15;GBA;LINC00680;HIST2H2BF;HIST1H2BD;HSPE1;INSM1;KLF13;LTBP4;MFSD11;MFSD3;MPP7;MSRB1;NEK11;NOLC1;PGAP2;PTPN13;RBL1;RIMS3;RPS29;S100A11;SLC1A3;SNHG7;SULT2B1;TAGLN2;TIMM21;TMEM94;TRAIP;VIM;VLDLR-AS1;ZNF33B;ZNF827
TGGAAA_NFAT_Q4_01	1904	181	0.0112	0.0729	ABCD1;ACLY;ACSS1;ADAM9;ADAMTS17;ADAMTS2;AIFM1;AJUBA;ALYREF;ANGPTL2;ANKRD36B;ANTXR1;APOLD1;AQP4;ARRDC4;ATP5MC1;ATRNL1;BCOR;BRCA2;CAMKV;CAVIN1;CCDC14;CCDC171;CCDC191;CD82;CFAP70;CNTNAP2;CORO1C;COTL1;CPNE1;CYB5D2;DCAF11;DCDC1;DDR2;DDX3X;DHX37;DIS3L;DLL4;DNHD1;EBF1;EHD4;ERBB3;ESRRB;ESRRG;ETV1;FAM107B;FAM120C;FAM81A;FIBIN;GABPB2;GADD45A;GAP43;KIAA0355;GCAT;GCNT2;GDPD5;GFOD1;GLDN;GPR162;GRB10;GRIN1;GTF…
ACAWNRNSRCGG_UNKNOWN	64	11	0.0113	0.0729	CEP95;CKB;EP300;HES6;MOK;NR2C2;PCF11;PUM1;SFPQ;SLC39A7;ZNF638
TGAYRTCA_ATF3_Q6	547	58	0.0113	0.0729	ACAP3;AJUBA;AKAP3;ANGPTL2;CA12;CCDC86;CDR2L;CELSR3;CHGB;COL6A3;CPNE1;CYSTM1;DCDC1;EPHA2;FAM131A;GABARAPL1;GEM;GLI1;GPR162;GRIN1;HBS1L;HCN4;ID1;ING4;IQGAP3;IRX6;KYAT1;LDHA;MAP1B;MYT1;NPPC;OGDH;OLIG2;ORAI1;PBXIP1;PER1;PHACTR3;PNRC1;POLR2A;PPARGC1A;PRSS27;PRX;RAD23A;RND2;RPS29;SCN3B;SDHB;SEZ6L2;SLC38A1;SLC3A2;SLC44A5;SNCAIP;SPATA7;SULT2B1;TACC2;TES;TFDP2;ZNF593
WGGAATGY_TEF1_Q6	379	43	0.0113	0.0729	AJUBA;ATF4;BCAM;CALCOCO1;CAVIN1;CDC42EP1;CPNE1;DALRD3;DDIT3;DDX3X;DIS3L;DMPK;EPHA2;FGFR4;FOXO3;ID2;KIF1C;LAMB2;LDLRAD4;LHX4;MGLL;NOG;NTN3;PAQR6;PGAP2;PIK3C3;PRSS27;PRX;RGS3;RNF207;SCARF2;SH2B3;SH3BGRL3;SHC1;SIX5;SLC9A3R1;SLF2;SYT2;TENT5B;TFDP2;TNS2;ZNF467;ZNF827
DNMT3A_TARGET_GENES	487	51	0.0114	0.0731	AAGAB;ABHD6;ACOT7;ALDH4A1;ATG101;CBY1;CCDC107;CENPP;COMTD1;CTU2;DISP3;CXorf40B;FAM13B;FRAT1;GARS;GBA;GNPTG;HIST1H2AK;HSP90AA1;HSPE1;ILRUN;ING4;JOSD2;KMT2A;LIAS;LSM12;MAP7D1;MROH8;NAGPA;NCOA7;PCBP2;PDAP1;PGK1;PIK3R3;PNO1;POLR3E;RAD23A;RITA1;RPS29;RRNAD1;SCFD2;SELENOW;TAF13;TCP11L2;TGFBR1;TIGD5;TXNL4A;UBA1;VARS;ZC3H8;ZNF839
NPAT_TARGET_GENES	249	26	0.0119	0.0759	ANKRD24;AP001372.2;DNAJA3;EIF3E;FAM98A;GLG1;GPI;HIST2H2AC;HIST2H2AB;HIST1H2AC;HIST2H2BF;HIST2H2BE;HIST1H2BD;HP1BP3;LARS2;LIPT2;LONP1;MOK;MRNIP;PREB;PVR;SEC61G;SLC2A11;TIMM13;TK2;ZC3H8
TGASTMAGC_NFE2_01	192	24	0.012	0.0759	ABCA2;ABCD1;ASS1;CPNE8;GABARAPL1;GADD45A;GSTP1;HSPA9;NR1D1;PFN1;PHLDA2;PLBD2;PSMD2;PSMD7;RAB3D;RELL2;SEC24D;SYT2;TENT5B;TUBA4A;VDR;WDFY3;XPOT;ZC2HC1C
NOTCH3_TARGET_GENES	884	86	0.0121	0.0759	ABCD1;ANGEL2;ATM;BARD1;BRPF3;CCDC171;CDNF;CENPT;CEP95;CIRBP;CLEC2D;COA4;COMMD6;CPNE1;DCUN1D5;DDX39B;DGKD;DUSP5;ELOVL6;ESR2;ETFBKMT;ETV1;F8;FAM107B;FUOM;GART;GBA;GNG2;GRID1;GRN;HAUS4;HBP1;HERPUD1;HES4;HEY1;HMGCS1;HOOK2;INSIG1;KIF26A;KIZ;LDLRAD4;LZTFL1;MAP3K7;MAP4K1;ME1;MOK;MROH8;MST1;NDUFAF5;NHLRC3;NUDT5;PCED1A;PER1;PIGP;PIK3R3;PISD;RCBTB2;RNASEH2B;RPS29;SEC13;SELENOP;SFR1;SLC1A4;SLC25A30;SNHG32;S…
ZNF7_TARGET_GENES	756	75	0.0121	0.0759	ABAT;ACSL4;ACTB;ADGRB3;ADRM1;AIDA;ALDOC;ARHGEF3;BMF;C1QTNF6;C3orf52;CACYBP;CCDC124;CEBPB;CENPT;CPNE8;CTDSP1;CXXC5;DISP3;FAM227B;FDFT1;GABARAPL1;GCNT2;HK2;HSP90AA1;ID1;ID2;IL1R1;KCNB1;KCNC1;KLF11;KMT2C;LTBP4;MANBAL;NDUFAF5;NHSL1;NIPA2;NME1;NME1-NME2;NQO1;NUDC;PCBP2;PCK2;PIK3R3;PLA2G6;REX1BD;RND2;RPS29;SCN2A;SEC13;SELENOP;SEZ6L2;SLC1A5;SLC25A10;SLC2A11;SLC38A1;SLC39A11;SLC39A3;SLC7A5;STXBP1;TACC2;T…
ATF3_Q6	251	31	0.0123	0.0766	AKAP3;ATF3;CCND1;CHGB;CYSTM1;DNAJB5;EPHA2;FAM131A;GEM;GPR162;HHIP;ILRUN;ING4;INSM1;IRX6;KLF13;LDHA;MAP1B;NPPC;OLIG2;ORAI1;PBXIP1;PER1;PHACTR3;PNRC1;PPARGC1A;RPS29;SCN3B;SEZ6L2;SRPRA;ZNF593
ERR1_Q2	265	32	0.0125	0.0775	ABAT;ADAM9;AIFM1;ATP5MC1;ATP5MF;BEND6;CKMT1B;CXXC5;GOT1;HCN4;HOXA5;HSPA9;HSPE1;MAP1A;MAP1B;NEFM;NOG;NR2C2;OBSCN;PGAP2;PHB;PPM1E;PRKG2;RAB3A;RFX5;SCN5A;SDHB;SEMA7A;STAC2;TFEB;UCHL1;WDFY3
E47_01	252	32	0.013	0.0798	CCND2;CCNYL1;CDH2;CORO1A;CORO1C;DGKD;DLL4;DNAJB5;EPHA2;FAM98A;FRMD5;GPD1L;GPR162;HES6;ID1;KCNB1;KCNJ4;KLF10;LURAP1L;MAP1A;MLLT11;NCOA5;NDUFA4L2;NUMBL;RBL1;RELL2;SCN5A;SORBS1;STC2;TTC17;VEGFA;WNT9A
SMARCA1_TARGET_GENES	117	16	0.0132	0.0809	ALG10B;ARRDC4;FGD6;HIST1H2AK;HIST2H2AB;HSPE1;HSPH1;KLF11;MT-ND5;NUDT9;RAD9B;RETREG2;RNF43;SLC43A2;TADA2A;TXNIP
GGAANCGGAANY_UNKNOWN	110	14	0.0142	0.0863	BANF1;BCDIN3D;COMMD6;EIF2S1;GIN1;HSPH1;MAP4K1;PCED1A;PDAP1;SEC61G;SZT2;TRMT11;TTC17;UBA52
AP1_Q6	257	31	0.0145	0.0875	ABCA2;ABCD1;DMPK;EPHA2;GADD45A;HSPB8;LTBP3;MAP1A;NR1D1;ORAI1;PDAP1;PHLDA2;PLBD2;POLR3E;PSMD2;PSMD7;RAB3D;RELL2;SYT2;TAGLN2;TENT5B;TFE3;TOR4A;TPP1;TUBA4A;UCHL3;VDR;VIM;WDFY3;XPOT;ZNF385B
HOXA10_TARGET_GENES	234	26	0.0151	0.0907	BRD8;CCDC107;CENPP;COMMD9;EARS2;FBXO36;GCDH;HIST3H2A;IMP4;ITGA7;LARS;LNPEP;MFAP3;MRNIP;MT1X;PRIM1;RAD9B;SAE1;SFR1;SLC39A11;SLC3A2;SNHG1;TIMM44;TMEM94;TRMT11;ZC3H6
BDP1_TARGET_GENES	757	73	0.0156	0.0933	ACTB;AJUBA;APRT;ARL10;BCAT1;BMF;CARF;CCDC107;CEP162;CLBA1;COMMD9;COMTD1;CPSF4;DCUN1D2;DKK3;DNHD1;DYM;EIF2B3;EIF3E;ERBB3;FBXO15;FOXO1;FRY;GABARAPL1;GABPB2;GCAT;GPT2;GRB10;GRN;GYPC;HBS1L;HEXD;HMGN2;ID1;IFRD2;KMT2A;KYAT1;LGALS3BP;LTBP3;MICAL2;MISP3;MROH8;NDUFA3;NIPA2;PDZD4;PER3;PKD1;POLR3E;PSD4;PSME2;RBM5;RNF207;RPS29;SHMT2;SNHG32;SRPRA;TCEA2;TCOF1;TCP11L2;TMEM25;TMEM63C;TMEM94;TNS2;TRO;TSNAXIP1;TUB…
HOXB4_TARGET_GENES	1033	96	0.0159	0.0945	ACAP3;AJUBA;ARNTL;ASNS;C11orf98;C14orf119;C3orf52;CACYBP;CCDC107;CCDC142;CCDC191;CCDC24;CDK19;CELSR3;CIRBP;COQ10B;CREB3L4;CUTC;DALRD3;DDIT4;DHCR7;DPY19L4;DRAM1;EHD4;EIF2S1;EIF3F;EPRS;ERI2;ESR2;FAM172A;FAM228B;FAM241B;KIAA0355;GARS;GTPBP6;HIST1H2AK;HEXA;HILPDA;HK2;HMBS;HOXA13;HSP90AA1;IARS;ID1;IDI1;KIF26A;LARS2;LRRC49;LRRC8D;LTK;MFAP3;MPV17L2;MSH5;MTHFD1L;MVD;MXD3;MYL5;MYO15B;NCOA7;NOXA1;NRL;NUDC;…
MAP2K1_TARGET_GENES	8	3	0.0161	0.0949	GAS5;HOOK2;PKM
BRCA2_TARGET_GENES	1243	114	0.0161	0.0949	AAGAB;ADRM1;AHNAK;AK6;ALDH4A1;ATG101;ATM;ATRNL1;B3GALT6;CBY1;CCDC14;CCDC171;CCNB3;CCND1;CCND2;CCND3;CELSR3;CENPP;CEP95;CIRBP;COMMD6;COMTD1;COQ10B;CPNE1;CREB3L4;CWC27;CXXC5;DCAF11;DIS3L;DISP3;DRAM1;ERI2;ESRRG;EXOSC6;F3;FAM120C;FAM161B;FAM162A;FAM228B;FBXO15;FRAT1;FRMD5;GABARAPL1;GABPB2;GALE;GBAP1;GPI;GRPEL2;HIST2H2AC;HIST2H2AB;HIST2H2BE;HAGHL;HEY1;HGSNAT;HYOU1;IDH1;IDI1;KCTD2;LNPEP;LTBP4;MAP7D1;MI…
PAX6_TARGET_GENES	679	66	0.0163	0.0955	AASS;ABAT;ALG10B;ANK2;APRT;ARL15;BMF;C11orf98;CEP95;CHGB;CLU;DDIT4;DKK3;EHD4;EIF3E;EIF3F;EIF4E2;EMC9;EPSTI1;FAM151B;FAM228B;GAS5;GBA;GCNT2;GLG1;GMEB1;HEY1;HOOK2;ILRUN;INSM1;JOSD2;KMT2A;MAP2K6;MDH2;MSH4;NEAT1;PKD1;POLR2A;PRDX1;PRIM1;PRR5L;PTX3;RAB3D;RAD23A;SELENOW;SLC3A2;SMAD7;SNHG1;SNHG32;SRA1;STXBP1;SYBU;TES;TFEB;TMEM126B;TMEM37;TNRC6B;TOMM40;TP53I13;USP39;UTP15;WDR27;WDR5B;ZNF329;ZNF385B;ZNF490
RBM34_TARGET_GENES	920	87	0.0173	0.1008	ABCD1;ACOT7;ACSL4;ADRM1;AK6;ALYREF;AP001372.2;APOO;APRT;ARNTL;ASL;B3GALT6;C2orf92;CCNL2;CEBPG;CCDC84;CHGB;CLIC4;CTSA;DDX3X;DENND6B;DHCR7;DPY19L4;EHD4;EPS8L2;FAM131A;FAM167A;FAM241B;FERMT2;FGFR4;FPGS;G6PD;GFOD1;GLI4;GMPPB;HABP4;HEXD;HSD11B1L;HSP90AA1;HTATIP2;IDI1;KIF1C;KLF10;LIPT2;LONP1;LRRC59;MAK16;MAP3K7;MIB2;MIEN1;MVD;NEURL2;ORAI1;PAQR9;PARP6;PCBP2;PCYOX1;PFN1;PGAP2;PKM;PLEKHG4;PRIMPOL;PROCA1;P…
PHF21A_TARGET_GENES	243	29	0.0182	0.1052	AP001372.2;CAMKMT;CARHSP1;CCDC191;CRBN;CYP2R1;DDIT4;DNAJB5;EBF4;EMC9;FBXO25;FGFR4;GBA;HERPUD1;HEY1;KMT2A;MPV17L2;PNRC1;PYCR1;RERE;REX1BD;S1PR1;TCOF1;TRIOBP;UBAP1L;VEGFA;VIM;WDR81;ZNF596
GTF2E2_TARGET_GENES	320	33	0.0187	0.1076	AAGAB;ARL15;ATF3;BEST1;C11orf98;CPNE1;DDIT3;DDIT4;ERI2;GADD45GIP1;GARS;HIST3H2A;HERPUD1;IARS;LDLR;MFSD11;NEAT1;OAZ1;PPP1R10;PRDX1;RITA1;SFPQ;SLC3A2;SNHG1;SNHG32;SNHG7;TFRC;TIMM17A;TMA16;TXNIP;UBE3B;ZC3H6;ZNF681
TBX1_TARGET_GENES	151	19	0.0188	0.1076	ACOT7;ADRM1;AHCYL1;AKNA;CFDP1;COX14;EIF3F;GALE;HFM1;MTHFD1L;PCBP2;RYR2;SH2D5;SLC39A14;SNHG1;SPOCD1;TCEA2;TRIB3;ZFAS1
AEBP2_TARGET_GENES	947	85	0.0189	0.1076	ACTR2;ALDH4A1;ARNTL;ARRDC4;ASNS;ATG101;ATP5MC1;C1QTNF6;CBY1;CCDC124;CCNB3;CCND3;CENPF;CENPP;CFAP43;CHCHD6;COMMD6;CWC27;CYB5D2;DCAF11;DDX21;DDX3X;DISP3;DNAJB5;DRAM1;EIF3F;EML2;ERI2;FDFT1;FLAD1;FRAT1;FRMD5;GABARAPL1;GBA;GMDS;GRPEL2;HIST1H2AK;HBP1;HEXA;HMGCS1;LIN52;MICOS10;MORN4;MPV17L2;MROH8;MSMO1;MVD;NFKBIB;NHLRC3;NHP2;NOL6;NRL;OGDH;ORMDL2;PAN2;PIK3R3;POLR2A;PRMT1;RAB3A;RBCK1;SAP30L;SEL1L;SELENOW;…
ZBTB24_TARGET_GENES	1381	125	0.0191	0.1083	ACOT7;ADAP2;ADGRB3;ADRM1;AHSA1;AIDA;AKAP3;AMIGO2;ARG2;ARL13B;ATAD3A;BANF1;BDH1;BRD8;BUD23;CAMKMT;CARF;CCDC171;CCDC191;CCND3;CDKL1;CEP162;CEP95;CISD3;CIT;CLIC4;CORO1C;CPNE8;CREB3L4;CREG1;CRIP2;DCDC1;DCTPP1;DIABLO;ELOVL6;EML2;EMP3;EPRS;EPS8L2;EPSTI1;FAM13B;FAM167A;FAM227B;FAM228B;FLAD1;FMO4;GABARAPL1;GALE;GBA;GEM;GIN1;GLI1;GMEB1;GRPEL2;HHIP;HMGN5;HSPE1;HSPH1;KCNB1;KCTD2;KLHL24;LINC00339;LRRC24;MDH1…
MYCMAX_03	263	31	0.0199	0.1122	AMDHD2;ATF4;CCDC191;CEBPB;CELSR3;CTSA;CTSF;DDX3X;DYM;FOXO3;GJA1;HEXA;HMOX1;LONRF3;LRRC59;MARCH8;MGME1;NEURL2;NR1D1;OPRD1;PCED1A;PDP2;PER1;PFDN2;PTGES2;RAB3IL1;SEZ6L2;SNCAIP;TGFB2;TOM1;UCHL1
UBN1_TARGET_GENES	1567	143	0.02	0.1122	ACLY;ACTA2;ADAM9;AHCYL1;AHNAK;ALDH1B1;AMN1;APOO;ATG101;BARD1;BMF;C14orf119;C2orf92;CALCOCO1;CCNYL1;CD82;CHAC2;CISD3;CKS2;CLIC4;CLU;COMMD6;COMMD9;COTL1;COX14;CXXC5;DCTPP1;DDX58;DHX37;DNAJC25;EBF1;EIF4E2;EIF5B;EPRS;ERI2;ETFBKMT;ETV1;EXOSC6;F3;FADS2;FAM172A;FAM227B;FIBIN;G6PD;GABARAPL1;GADD45A;GADD45GIP1;GBA;GBAP1;GFM1;GFOD1;GIN1;GPT2;GPX8;LINC00680;HIST3H2A;HBP1;HIGD1A;HMGN5;HSD11B1L;HSPA4L;HSPB8;I…
TGGNNNNNNKCCAR_UNKNOWN	430	47	0.0203	0.1134	ANXA3;AP001372.2;ARL13B;ASS1;CAMKV;CAVIN1;CKMT1B;COL6A3;DDR2;DGKD;EHD4;EMID1;FCGBP;GOT1;HBP1;HEY1;HFM1;HOXA6;IKZF2;ISYNA1;LRRC59;MT-ND5;NCKAP5;NEFM;NLN;NR2C2;OSBPL7;PCK1;PIK3C3;PIK3R3;PLXNA3;PNRC1;PPARGC1A;RERE;RNF43;SCD;SDC1;SEMA3C;SMAD7;SNCAIP;TPPP3;VASN;VEGFA;VIM;YPEL3;ZFHX3;ZHX2
TAZ_TARGET_GENES	405	44	0.0208	0.1142	ABCA2;AHNAK;AJUBA;ANKRD9;BATF3;BCAM;BEND6;CCDC124;CELSR3;CCDC84;CES3;CORO1A;CYB561D1;DDN;DIS3L;EARS2;ERBB3;GPI;GSTP1;HOOK2;ING4;MIEN1;MRPS12;MYO15B;NFKBIB;NOTCH1;NOXA1;PGAM1;PLXNB2;POLR3G;RAPGEF3;RPAP2;RRP12;SAE1;SCN5A;SELENOW;SH2B3;SNRPA1;SPHK1;TIMM44;TRIB3;TSC2;VEGFA;ZNF638
SREBP_Q3	256	31	0.0208	0.1142	APBB3;CEBPB;DALRD3;DNAJB5;EIF5B;FAM83H;GAP43;GRID2;GRN;HCN4;HSPA9;IDH1;IVNS1ABP;JAKMIP2;KLF12;LDLR;LONRF3;LRP8;MAP1A;MST1;PCF11;PDP2;PDZD4;PPM1E;PPP1R10;SEMA3B;SH3KBP1;SLC7A11;SLITRK3;SRPRA;TEAD2
ZNF592_TARGET_GENES	1655	149	0.0208	0.1142	ACCS;ADRM1;AMN1;ANKRD36B;APOO;ARRDC4;ATP5MF;BCAT1;BEND6;C19orf38;C2orf92;CALCOCO1;CCND1;CCDC84;CHCHD10;CIRBP;CISD3;COASY;COMTD1;CTDSP1;CTSD;CTSF;CTU2;CYP2R1;DCTPP1;DENND6B;DIABLO;DNAJA3;DYM;EIF3L;CXorf40B;FABP5;FADS2;FKBP5;FOXK1;FPGS;G6PD;GFM1;GLG1;GMEB1;GRN;GSTP1;HILPDA;HMBS;HMGXB3;HSP90AA1;HSPA9;HTATIP2;IFRD2;IGDCC4;IL1R1;ING4;INSR;KLF10;KLF11;KLF13;KMT2C;KNTC1;KSR2;LDHA;LDLRAD4;LETMD1;LHPP;LPX…
ZNF2_TARGET_GENES	1054	100	0.0209	0.1142	AARS;ABCA2;ACAT2;ADAP2;ADRM1;AHCYL1;ALG10B;ANKRD24;ATAD3A;ATP5MC1;BANF1;BRD8;CCDC107;CCND1;CDK19;CENPP;CENPT;CNTNAP2;COQ3;CORO1A;CRBN;CTPS1;CYB561D1;CYB5D2;DDN;DOC2A;EFHC1;ERBB3;FAM107B;FAM227B;FAM241B;FBXO36;FGD6;FNDC5;GBA;GRN;HOOK2;ID2;IL15RA;ITGA5;KCNB1;KLHL3;KPNA3;LDHA;LETMD1;LNPEP;LRRC59;LTBP3;MAP7D1;MARCH6;MFAP3;MRTO4;NCOA4;NCOA7;NUDC;OGDH;P3H3;PARP6;PCED1A;PIK3C3;PIK3R3;PMPCB;PNP;PREP;RAPG…
TP73_TARGET_GENES	758	71	0.0213	0.1161	ACTA2;AEN;ANGEL2;ATP5MF;BANF1;BDH1;BRD8;BRPF3;CCDC24;CDR2;CCDC84;CENPP;CFDP1;COMMD6;DCUN1D5;DNAH6;DPY19L4;DRAM1;EIF2S2;FABP5;GBA;GBAP1;HEMK1;HEXA;HSPA4L;HSPB8;HSPE1;IL15RA;IL6R;IMP4;LDHA;LRRC8D;MANBAL;MARS;MDH2;MFSD11;MGME1;MRPS12;MSH5;MTHFD2;MYL5;NUDT5;PARP6;PFDN6;PIGA;PISD;PLEKHG4;POLR2A;POLR3E;PPP4R4;PRICKLE3;PTGES2;RDM1;SLC1A5;SLC39A11;SLC5A6;SMAD7;SNHG32;SPATA7;SRA1;SULF1;TMEM101;TMEM94;TOMM…
ATM_TARGET_GENES	13	4	0.0226	0.1222	ATP5MC1;COL6A3;FOXK1;TXNIP
ZNF407_TARGET_GENES	1754	153	0.0227	0.1227	ACAD10;AHCYL1;AIDA;AKAP3;ANKRD36;APOO;ARL3;ATAD3A;ATF4;BARD1;BMF;BYSL;C11orf95;C19orf38;CALCOCO1;CARF;CCDC107;CCDC142;CCDC24;CCND3;CDKL1;CENPT;CEP162;CEP95;CHURC1;CNTNAP2;COASY;COMMD4;COMMD9;COQ10B;CTDSP1;DDX3X;DNAJC18;EARS2;ERI2;ETV1;FADS2;FAM228B;FGD6;FGGY;FLAD1;FUT1;GABPB2;GALE;GART;GBA;GBAP1;GLI1;GLMP;GPI;GPN3;GRPEL1;GTPBP4;GTPBP6;HIST2H2AB;HIST3H2A;HAUS4;HAX1;HEXA;HOOK2;HSD11B1L;IFRD2;IKZF2;…
ZNF667_TARGET_GENES	131	17	0.0231	0.1237	ADAP2;BPGM;CACYBP;CCDC24;GABPB2;GIN1;JPX;LRRC49;NME1;NME1-NME2;NOP16;PSMB6;SLC24A1;TMA16;UBE3B;WARS;ZNF227
ZNF134_TARGET_GENES	762	74	0.0237	0.1268	AARS;ACTB;ADAMTS13;ADGRB3;B4GALNT4;CDR2;CFDP1;CNTNAP2;COMMD9;DYRK1B;EFHD2;EPRS;ERI2;FAM83H;FGGY;FLAD1;GABARAPL1;GABPB2;GBA;GLDN;GMEB1;GOT1;GTPBP6;IGDCC4;ITGA7;JAKMIP2;JPX;KCTD2;LARS;LINC00205;LNPEP;LRP8;LRRC24;LRRC49;LTBP3;MARCH6;MFAP3;MT1X;MXD3;NFKBIB;NHLRC3;NIBAN1;NOLC1;OSBPL7;PDP2;PHB;PISD;PMM2;PNP;POLR3G;PTGES3;RDM1;RERE;SEC61G;SFR1;SH3KBP1;SLC25A30;SPHK2;TACC2;TCTN1;TENT5C;TK2;TLCD2;TMEM101;…
DYRK1A_TARGET_GENES	685	65	0.0244	0.1295	AHCYL1;AIDA;ANKRD36B;ASMTL;ATAD3A;ATF4;ATP5MC1;BANF1;CACYBP;CCND1;CCNJ;CENPT;CFAP70;CHUK;CHURC1;COASY;COMTD1;CYB561D1;DHX37;DNAJA3;EFHC1;F8;GPN3;HMGN5;HOXA13;HSPH1;JOSD2;LPXN;LTV1;MAK16;MAP3K7;MDH1B;MDH2;MGME1;MICOS10;MMS22L;MSH5;MYO1C;NANP;NCL;NCOA4;NCOA7;NOP16;NUDT5;PFDN6;PHB;POLR2E;POLR3E;PPP1R10;PRDX1;PSMB3;PUF60;SEMA3B;SLC39A7;SRP19;TFRC;TIMM17A;USP39;WDR27;WDR77;YOD1;ZNF136;ZNF345;ZNF559;ZN…
FEV_TARGET_GENES	1480	128	0.0247	0.1306	AAGAB;ABCA2;ABHD6;ACTR2;ADAP2;AHSA1;AJUBA;ANKRD9;APRT;ATM;BANF1;BYSL;C11orf65;C1QTNF6;C3orf52;CA12;CCDC107;CELSR3;CENPP;CENPT;CFDP1;CHORDC1;CHUK;COMMD4;COMMD6;COMTD1;CPSF4;CTDSP1;DBI;DCDC1;DCTPP1;DDX21;DHODH;DHX37;DNAJC18;DNASE2;DPY19L4;DRAM1;EEF1E1;EFHC1;EIF2S2;EIF3E;EIF3F;ERBB3;FAM172A;FBXO15;FDFT1;FGD6;FGFR4;FPGS;GABARAPL1;GABPB2;GART;GAS5;GCHFR;GFM1;GRPEL2;HAX1;HSD11B1L;HSPE1;HTATIP2;IDH1;ITG…
EGR1_01	268	32	0.0252	0.1325	AIFM1;CDH2;CEP95;CORO1C;DLL4;DNAJB5;EIF5A;GRIN1;HCN4;HMGN2;HOXA5;HRK;ITGB8;KCNB1;KCNC1;KCNQ5;KRCC1;LMNTD2;MGLL;MYB;NAB2;NDUFA4L2;NUMBL;PARP6;RRNAD1;SEZ6L2;SH3KBP1;TFE3;UBASH3B;UCHL3;VEGFA;ZNF827
PRKDC_TARGET_GENES	793	75	0.0262	0.1364	AARS;ACTR2;BPGM;BRPF3;C1QTNF6;CCNL2;CDR2;CIRBP;CNTNAP1;CREB3L4;CTDSP1;CYP2R1;DBI;DCAF11;DDX39A;DMPK;DNAJB5;DOC2A;EARS2;EMC9;ESR2;FLAD1;FRMD5;GBAP1;GOT1;GRPEL1;GTPBP6;HBP1;HERPUD1;HMGCS1;HMGN5;ID2;INHBE;KATNAL2;MIEF2;MROH8;MSMO1;MTHFD2;NDUFA3;NR2C2;NRL;ORMDL2;PDP2;PER1;PGAP2;POLR3K;PRMT1;PSMB3;PXMP4;RAB3A;SCNN1D;SFPQ;SLC25A19;SLC2A1;SLC39A3;SLF2;SPSB3;SRP19;SUN2;TIMM44;TMEM53;TNRC6B;TOMM40L;TOP2A;…
E2F1_Q3_01	247	30	0.0263	0.1364	ARNTL;CTDSP1;DCTPP1;EIF5A;FKBP2;FOXO3;GABPB2;HMBS;HMGN2;HOXA13;INSM1;KLF10;KLF13;KRCC1;LRP8;MAP1A;OSBPL7;PRIM1;PSMD2;PTGES3;PUF60;RAD23A;RBL1;RND2;SLITRK3;TMEM25;TPK1;TTC17;WEE1;ZCWPW1
MEF2C_TARGET_GENES	698	65	0.0263	0.1364	AAGAB;ADAP2;ALG10B;ATF3;BARD1;BCL2;BEND6;C19orf38;CALCOCO1;CKB;CLEC2D;COMTD1;CTSA;CTSC;CWC27;DGKD;DLL4;DNAJA3;DPY19L4;EIF2S1;EIF4E2;FRY;FUOM;GARS;GAS5;GFM1;GIN1;GMDS;GNPTG;HEXD;IL12A;ITGB8;JAG1;JPX;LDLRAD4;LINC00339;LRRC8D;ME1;MFSD11;NAGPA;NDUFAF5;NEAT1;NIBAN1;NIBAN2;NOXA1;PGK1;PHACTR3;PIGA;PSMB3;PTS;PUM3;RGS3;SAE1;SCN3B;SEC13;SLC39A3;SNRPA1;SORBS1;TARS;TFRC;TNRC6B;TSC22D3;TSEN15;WDR45;ZNF85
NCOA2_TARGET_GENES	428	42	0.0267	0.1381	AK6;AMN1;BMF;C19orf38;CFDP1;DCAF11;DDX39B;FGGY;GADD45GIP1;HEY1;HOXA13;HSPA9;IQGAP3;KLF13;LGALS3BP;LYAR;MARVELD1;MFAP3L;MRTO4;NEAT1;NHLRC3;NIPAL2;PAK1IP1;PCBD2;PDAP1;PNO1;POLR2E;POLR3E;PTGES2;RAB39B;RPS29;SEC61B;SLC1A3;SNHG32;TIGD5;TRIB3;TXNIP;UBE3B;VLDLR-AS1;ZC2HC1C;ZNF329;ZNF585B
WRNIP1_TARGET_GENES	903	84	0.027	0.1391	ADAP2;ADRM1;ANK2;APOLD1;APRT;ATF3;BANF1;BASP1;C1QTNF6;CCND3;CDKL1;CDNF;CENPP;CENPT;CRIP3;CXXC5;DCDC1;DDIT3;DNAJC25;DOK3;EIF2S2;EIF3F;EIF5A;ERI2;FAM167A;FAM228B;GAS5;GBA;GFM1;GIN1;HYOU1;IFRD2;IGDCC4;JPX;LTV1;MGME1;MIEF2;MRPS12;MYL5;NCAPD2;NDUFAF5;NDUFS6;NEAT1;NLRC5;NME1;NME1-NME2;NOLC1;NOTCH1;PCBP2;PKM;POLR2A;PRRT3;RAB3D;RAPGEF3;SFPQ;SH3BGRL3;SLC1A4;SLC27A5;SLC39A3;SLC3A2;SMAD7;SNHG7;SRPRA;STXBP1;…
TRIP13_TARGET_GENES	83	12	0.0275	0.1409	ALG10B;DCUN1D5;EIF3F;FMO4;LINC00680;LZTFL1;PIK3C3;PXMP4;ZNF227;ZNF285;ZNF530;ZNF551
ZNF577_TARGET_GENES	436	44	0.0277	0.1412	AIFM1;AL035530.2;AMN1;ARHGEF3;BANF1;C11orf65;CCDC58;CCNJ;CORO1C;WDR78;GABPB2;GIN1;GLG1;GRN;LINC00680;HIST2H2AB;HEXA;ITGA7;JPX;KRCC1;LTK;MAP3K7;MARCH8;NAPSA;NFKBIB;NOL6;PRKG2;PUM3;RFX5;RND1;SCN3B;SH2B3;SLC24A1;SLC39A3;SLC39A7;TCP11L2;USP39;XPOT;ZNF331;ZNF548;ZNF585B;ZNF638;ZNF688;ZRANB3
ISL1_TARGET_GENES	681	67	0.028	0.1421	ARHGEF3;ARL13B;ATG10;BCAT1;BCL2;C3orf52;CASP10;CCDC191;CCDC58;CFDP1;CHGB;CPNE1;CPNE8;CYCS;DDR2;DDX39B;DKK3;ESRRG;FADS2;FAM227B;FAXDC2;FOXO3;FRMD5;GBA;GCNT1;HIST3H2A;HIST2H2BF;IARS;IL1R1;L3MBTL1;LETM1;LMBRD2;LYAR;LZTFL1;MAP3K7;MOB3B;MR1;MTHFD1L;NANP;NHSL1;NIM1K;NIP7;NUDT9;OLA1;PFDN6;PKM;PLA2G6;PRKCH;QDPR;RETREG2;RIPPLY2;RNF43;SHC1;SLC1A3;SLC7A11;SPHK2;STARD4;STXBP1;UBASH3B;UBE3B;UCHL1;WDR45;YOD1;Z…
ZNF157_TARGET_GENES	46	8	0.0282	0.1424	CCDC171;GBA;MSRB1;NOL6;PKD1;SELENOP;TOM1;ZNF585B
METHYLCYTOSINE_DIOXYGENASE_TET_UNIPROT_A0A023HHK9_UNREVIEWED_TARGET_GENES	130	16	0.0286	0.1436	ABHD6;ATAD3A;BMF;C1QTNF6;CTH;PPP1R10;PUM3;RBL1;SETDB1;SNHG7;SPHK2;TIGD5;TMEM116;TRIB3;UBOX5;ZFP69B
ZMYND11_TARGET_GENES	38	7	0.0296	0.1476	ACTB;CDT1;MFSD11;MRPL12;OAZ1;PTGES2;SLC39A11
VDR_Q6	272	32	0.0296	0.1476	APOO;ARL6IP1;ASS1;BARHL2;BCAM;CEBPB;DDIT3;EMID1;ESRRG;FBXO36;GLI1;HOXA5;IKZF2;KIF1C;KLF15;MST1;MYT1;NEO1;NR1D1;PCF11;RND2;SEMA3B;SLC25A10;SLC39A11;SLC43A2;SPATA20;SYT14;TSC22D3;WFIKKN1;ZFHX3;ZNF593;ZNF688
MAFG_TARGET_GENES	1457	132	0.0303	0.1499	ABCC8;ACAP3;ACTB;ADAM9;ADAMTS2;ADRM1;AHCYL1;AKNA;ALYREF;ANK2;ANXA3;APOO;ARHGEF3;ATM;B4GALNT1;BCAT1;BEND6;BPGM;CARHSP1;CCDC86;CDK19;CDKL1;CFDP1;CNTNAP2;COTL1;CYP2R1;DCDC1;DHRS2;DNHD1;EFHD2;EHD4;EPSTI1;ERI2;ERMAP;FAM161B;FCGRT;FOXO3;FUT1;GABARAPL1;GABPB2;GADD45A;GARS;GCNT2;GDPD5;GFM1;GJA1;GLG1;GMDS;GPI;GSTP1;HIST1H2AC;HAUS4;HMBS;HMGN5;HTATIP2;IL15RA;IL1R1;IVNS1ABP;LINC00339;LRP8;LTBP4;MAK16;MARS2;M…
ZNF490_TARGET_GENES	280	30	0.0307	0.1513	ACLY;ADAP2;BAK1;BUD23;CDKL1;CENPT;DNAJC18;FAXDC2;GAP43;GEM;GRB10;GRN;L3MBTL1;LRRC20;LRRC49;MYO1C;NAPSA;NARS;PKM;RERE;RGS3;S100A11;SELENOP;SNCAIP;SORBS1;SREBF1;SYT14;WDR81;ZBTB20;ZNF224
ADNP_TARGET_GENES	84	11	0.0309	0.1513	C1QTNF6;CORO1C;CTDSP1;EARS2;FCGRT;PCCB;PRMT1;PSME2;SCNN1D;TPK1;ZNF234
NFE2_01	271	30	0.0309	0.1513	ABCA2;ABCD1;ASS1;CPNE8;DOC2A;EPHA2;ESRRG;GABARAPL1;GADD45A;GCAT;GSTP1;HSPA9;HSPB8;ID2;LONRF3;MAP1A;MYB;PHLDA2;PLBD2;PSMD2;PSMD7;RELL2;SLC31A1;SYT2;TUBA4A;WDFY3;WDR81;YWHAG;ZC2HC1C;ZCWPW1
PCGF1_TARGET_GENES	493	52	0.0313	0.1518	ACAP3;AHNAK;APOLD1;ATF3;B4GALNT1;BEND6;CCNYL1;CKB;CRBN;CTSD;ERBB3;FAM83H;KIAA0355;GCSH;GFOD1;GLI4;GNG7;GPD1L;GPI;GPN3;IQGAP3;ISYNA1;LDHA;MARCH8;MDH2;MFSD1;MIEF2;MISP3;MTURN;MVD;OSGIN2;P3H3;PARP6;PHLDA2;PIGP;PUSL1;RCOR3;SDF2L1;SEMA3F;SLC25A33;SNHG7;SOGA1;SRA1;TMEM268;TRNP1;TRPC1;UCHL5;VDR;VIM;WDR27;YBEY;YOD1
BARHL1_TARGET_GENES	1035	92	0.0313	0.1518	ACAT2;AHSA1;AK6;AKAP3;APOLD1;CCDC124;CCDC191;CCDC86;CERCAM;CFDP1;COASY;DBI;DCAF11;DHCR7;DPY19L4;EEF1E1;EFHC1;EIF2S1;EIF2S2;EIF3E;EPRS;FAM228B;FBXO45;GIN1;GRPEL2;HIST1H2AK;HIST1H2AC;HAGHL;HBP1;HBS1L;HEMK1;HOXA6;IDI1;IFRD2;IMP4;ITGA7;LARS2;LDHA;LMBRD2;LNPEP;LONP1;MAP4K1;MIB2;MOK;MORN4;MROH8;MRPS12;NHLRC3;NIP7;NIPA2;NOLC1;NOP16;NTMT1;PCBP2;PKM;PNO1;POLR2A;POLR2E;PSMB6;PUM3;REX1BD;RNASEH1;RPAP2;RRP9;…
ZNF146_TARGET_GENES	1001	93	0.0325	0.156	ABCD1;ADAP2;ADGRB3;AJUBA;ANKRD24;APRT;ASMTL;ATG101;BANF1;CAMKV;CCDC14;CDR2;CENPP;CEP95;CHURC1;CKB;COMMD4;COQ3;CTSA;CYB5D2;CYP2R1;DCTPP1;DDIT4;DNAJC25;DPY19L4;EIF3E;EMC9;FADS2;FAM227B;FAM228B;FBXO36;FGD6;GABPB2;GBA;GIN1;GMDS;GNPTG;LINC00680;HEXA;HP1BP3;IGDCC4;ING4;ITGA7;JPX;KMT2A;LRRC59;LTBP4;MARCH8;NAGPA;NCOA4;NDUFAF2;NEAT1;NEURL2;NME1;NME1-NME2;NOP16;NOXA1;PCBP2;PGK1;PHGDH;PKM;POLR3E;PRDX1;PRKCH…
ZNF581_TARGET_GENES	295	31	0.0327	0.156	ACAD10;AIDA;ATF4;ATM;BCDIN3D;DDX39B;EIF2S1;EIF3E;ETFBKMT;FDXACB1;GAS5;GCHFR;HBS1L;ID2;IDH1;LINC00339;MIEF2;NDUFA3;NOL6;ORMDL2;PCBP2;PIK3R3;PNO1;PRDX5;QTRT1;RAB3D;RPS29;RSU1;SLC24A1;WDR4;ZCWPW1
SMCHD1_TARGET_GENES	38	7	0.0327	0.156	ALG10B;CTSA;GNPTG;ITGA7;NAGPA;NEURL2;WASHC2C
ZNF654_TARGET_GENES	532	52	0.0328	0.156	ABCA2;ADAMTS17;AHCYL1;ALG10B;CASP10;CCDC142;CCNB3;CHCHD10;CIT;CNTNAP2;COMTD1;DOC2A;ESPL1;FCGRT;GPN3;HSD11B1L;HSD17B14;IGBP1;IGDCC4;IL12A;IL6R;KCNB1;KHDC1;LARS;LETMD1;LRRC49;MARS;MGLL;MOK;PGAP2;PLEKHG4;PMPCB;PRKCH;RAPGEF3;SCN2A;SCN3B;SEMA3B;SLC24A1;SLC2A1;SLC39A11;SLC39A3;SPATA20;SPEF2;SPOCD1;TFDP2;TMC7;TMEM120B;TMEM232;TOP2A;TPK1;UBAP1L;VARS
MYOD_01	264	31	0.0329	0.156	AK9;CCDC191;CCNL2;CPNE1;DGKD;ERBB3;ETV1;FAM98A;FNDC5;GPR162;GRID2;GRIK5;H2AFZ;HES6;HMGN2;HOXA6;KCNB1;KLF10;NDUFA4L2;NDUFB8;PCF11;PPARGC1A;PSD;PUM3;SCN5A;SEMA3F;STC2;SYT2;TUBA4A;WDR81;WT1
ZNF549_TARGET_GENES	539	53	0.0346	0.1632	ACAD10;ADAP2;AHNAK;ALG10B;B4GALNT1;CIT;CLMP;COA4;CYP20A1;EIF2B3;EIF4E2;EXOSC6;FAXDC2;GABARAPL1;GBA;GJA1;GPX8;GRN;GRPEL2;HBS1L;JPX;LMBRD2;LONP1;LONRF3;LRRC49;NEAT1;NIP7;NLRC5;NME1;NME1-NME2;OSBPL7;PCK1;PGAP2;RAD9B;RERE;RFX5;SEC13;SELENOP;SLC2A11;SLC39A3;SPOCD1;SREBF1;SRP14;TAF1A;TK2;TMEM101;TUBA1A;UBA52;UBOX5;ZNF224;ZNF425;ZNF585B;ZNF66
FOXD2_TARGET_GENES	1089	98	0.0355	0.167	ABCA2;ABTB2;ACAP3;ACTB;ACTR2;ADPRM;AHNAK;ANGEL2;ARHGEF3;C19orf38;CCDC171;CELSR3;CENPT;CFDP1;CHCHD10;CISD3;COMMD9;CPSF4;CTDSP1;DBI;DCUN1D5;DDX21;DDX39A;DDX3X;DIS3L;DNAJA3;DRAM1;DUSP5;EFHC1;EIF3F;EMILIN2;EXOSC7;FADS2;FGD6;FKBP5;GRPEL1;HAGHL;HCN3;HOXA13;HSPA9;IDI1;INSIG1;ITGB8;KCTD2;LAMB2;LIPT2;LMNTD2;LSS;LTBP3;MAP4K1;MARS2;MFSD1;MFSD3;MROH8;MSMO1;MST1;MXD3;NEAT1;NME1;NME1-NME2;PCBD2;PGAM1;PLA2G6;PR…
CACCCBINDINGFACTOR_Q6	272	31	0.0359	0.1679	AHNAK;ATP5MC1;BEND6;BMF;CDK19;DIABLO;EIF5A;FKBP2;GPR162;HMGN2;HRK;ITGA5;JAKMIP2;KLF13;LHX4;LTB4R;MYO1C;NDUFA4L2;NLN;NTN3;PCF11;PLA2G6;SDC1;SEMA3B;SLC6A9;SLC9A3R1;SORBS1;SULF1;SZT2;YARS;ZHX2
FOXN3_TARGET_GENES	1291	116	0.0361	0.1684	ACTR2;ADPRM;ANKRD36;ATP9A;BAHCC1;BATF3;C14orf119;C2orf92;CARHSP1;CCDC102A;CCDC191;CCDC40;CCND3;CDR2;CDT1;CFAP43;CFAP44;CHGB;CIRBP;CLBA1;CPNE1;DDX3X;DENND6B;DGKD;DNAJC25;EARS2;EBF4;EEF1E1;EFHC1;EMC9;EXOSC6;FAM151B;FAM172A;FAM83H;FAT3;FBXO15;FBXO36;GFOD1;GSTP1;GTF2E2;HIST1H2AK;HERPUD1;HES4;HEXD;HSPA4L;ID1;KCNB1;KCNQ1OT1;KCTD2;LGALS3BP;LINC00205;LNPEP;LTBP3;LURAP1L;MGME1;MIPEP;MOK;MPC1;MROH8;MTX1;MV…
TERT_TARGET_GENES	91	11	0.0366	0.1694	ACTB;CCDC107;GARS;NCOA7;PGK1;POLR3E;PSMB3;RPS29;TAGLN2;ZNF839;ZSCAN18
CREB3L4_TARGET_GENES	1275	111	0.0367	0.1694	AHSA1;AK6;AMN1;ANKRD31;ARNTL;ARRDC4;ATAD3A;ATG101;ATP5MC1;BCDIN3D;BYSL;C11orf98;C3orf52;CACYBP;CCDC86;CCND2;CENPP;CEP95;CFDP1;CHAC1;CIRBP;CISD3;COMMD4;COMMD6;COX14;CPSF4;DBI;DDX58;DERL3;EIF2S1;EIF3E;EIF4EBP1;ERI2;ETFBKMT;FBXO15;FGD6;FKBP2;FLAD1;FOXP4-AS1;GAS5;GCDH;GFM1;GLG1;GOT1;HAX1;HBP1;HIGD1A;HMGXB3;HSPE1;HTATIP2;ID2;IL6R;ISOC1;KPNA3;LARS;LIN52;LTBP3;MAP1A;MFSD11;MPC1;MSMO1;MTHFD2;MVD;NCL;NCOA…
PTPRA_TARGET_GENES	111	14	0.0374	0.172	ADGRB3;CCDC107;CIRBP;DDX3X;FLAD1;FNDC5;GDPD5;LTV1;MFSD3;PGK1;PRKCH;RPS29;SESN2;ZFP2
NFY_C	249	27	0.0382	0.1729	ARL6IP1;BRD8;C1QTNF6;CELSR3;CHAC1;CKS2;DCAF11;DDIT3;DDR2;ESPL1;ESRRG;FDFT1;HIST1H2AC;HIGD1A;LRP8;MROH8;MTX1;NCAPD2;PIGA;PXMP4;SEL1L;SESN2;SIX5;THBS3;TRMT6;WDR81;YARS
RORA_TARGET_GENES	237	25	0.0382	0.1729	ADAP2;AHCYL1;AHSA1;BANF1;CENPP;EIF3F;EIF5B;FAM228B;GAS5;GIN1;HEMK1;HMGN2;HSPA9;NLN;NME1;NME1-NME2;NOP16;NUDT5;SLC1A3;SLC27A5;SLC39A3;TMEM101;UBE3B;ZNF490;ZNF581
TAAYNRNNTCC_UNKNOWN	171	21	0.0382	0.1729	ATF3;CERCAM;DIS3L;DLL4;WDR78;ESRRB;ESRRG;FBXO32;FOXO3;GAP43;GRID2;LMNTD2;LONRF3;MDGA1;MGLL;NFIL3;NR1D1;PAK1IP1;PCF11;SEMA7A;SPATA7
ID1_TARGET_GENES	1124	100	0.0383	0.1729	ABTB2;ACAD10;ACCS;ADAP2;AHSA1;AMN1;ARL6IP1;ATG10;C14orf119;CCDC124;CDKL1;CENPT;CHAC1;CHUK;CISD3;CLIC4;COX14;CTSA;CYSTM1;DDX3X;DHCR7;DPY19L4;DRAM1;ERI2;FAM151B;FAM167A;FBXO45;FDXACB1;GABARAPL1;KIAA0355;GCHFR;GFM1;GPT2;HYOU1;IMP4;LARS;LARS2;LINC00339;LONP1;LONRF3;LSM10;LTB4R;LZTFL1;MAP1A;MFSD11;MGME1;MICOS10;MOK;MPV17L2;MRNIP;NHP2;NIM1K;NIP7;NOLC1;NOP16;NQO2;NR2C2;NUDC;NUDT5;P3H3;PCBP2;PCCB;PER1;PF…
PU1_Q6	233	26	0.0384	0.1729	ACTR2;ATP5MC1;BEND6;CEBPG;CKB;CTSA;DALRD3;DERL3;EIF3E;EIF4EBP1;ETV1;FAM81A;GRID2;ILRUN;JAKMIP2;LTB4R;MR1;MSH5;NEURL2;NR2C2;PAK1IP1;PPP1R10;RAB20;SESN2;SLC43A2;SLC9A3R1
NFY_Q6_01	264	29	0.039	0.1752	BRD8;CELSR3;CHAC1;CIT;FDFT1;GART;HIST1H2AC;HERPUD1;HIGD1A;HMGN2;LRP8;MICAL2;NR2C2;PAN2;PCF11;PIK3R3;PPP4R4;RFX5;SCD;SEL1L;SESN2;SLC2A1;SLC43A2;SUN2;TOMM40;TRMT6;TSNAXIP1;TXNIP;ZBTB20
RYTGCNNRGNAAC_MIF1_01	89	12	0.0394	0.1761	ADAMTS17;CCDC24;ENKD1;GRIK5;HMGCS1;ITGB8;KCNT2;MDH1B;NCOA5;PDZD4;VEGFA;ZNF593
ZSCAN21_TARGET_GENES	443	47	0.0398	0.1771	ADAP2;AHCYL1;AHNAK;AHSA1;AJUBA;ANGEL2;CDC42EP1;CDKL1;CEBPG;CFDP1;DNAH6;DYM;EML2;FAM227B;GBA;HIST2H2BF;HP1BP3;HRK;IDH1;JPX;MAP1A;MGLL;NCL;NOG;NOP16;NTMT1;PISD;PRDX1;REX1BD;RITA1;RND2;RNF43;SH2D5;SLC24A1;SMAD7;SULF1;SUMF1;TENT5B;TIMM17A;TNRC6B;UBOX5;WDR62;ZFAS1;ZKSCAN3;ZNF136;ZNF585B;ZNF827
MIER1_TARGET_GENES	327	35	0.0404	0.1787	ACAP3;ADGRB3;ANKRD24;BAHCC1;CHGB;CNTNAP2;CRIP2;CRMP1;CTDSP1;DGKD;DIABLO;DISP3;EMC9;FBLL1;HEMK1;KCNB1;KCNC1;LRRC20;LTBP3;LTBP4;MDGA1;P3H3;PIK3R3;PRSS27;PSD;SEMA3B;SEZ6L2;SLC39A3;SULT2B1;SYT14;TCP11L2;TMEM120B;TMEM145;VIM;WDR90
ADA2_TARGET_GENES	775	71	0.0405	0.1787	ABRAXAS1;ADAP2;AL035530.2;ALG10B;AMDHD2;BANF1;BASP1;CENPP;COQ3;CWC27;CXXC4;DCDC1;DDX21;DDX39B;DNAJC25;DPY19L4;EIF3F;EIF4E2;FAM227B;FAM228B;GAP43;GBA;GFM1;GIN1;GRPEL2;HEMK1;HMGXB3;JPX;KMT2A;LETM1;LIAS;LRRC49;MAML2;MDGA1;MFSD11;MST1;NCAPD2;NME1;NME1-NME2;NOP16;NOXA1;NUDT5;NUMBL;PCED1A;PER1;PGAM5;PGK1;SEC13;SLC24A1;SLC27A5;SLC39A3;SPHK2;TES;TESC;TMA16;TMEM101;TSEN15;TUBGCP4;UBE3B;WARS;WDR31;YBEY;ZBT…
ZNF530_TARGET_GENES	6	2	0.0409	0.1797	MARVELD1;PPM1E
NFKB_Q6_01	237	27	0.0417	0.1827	ACAP3;BMF;CALCOCO1;CCDC107;CNTNAP1;EBF1;EIF5A;EP300;ETV1;GDPD5;HIVEP1;IL12A;KCNT2;MAML2;MLLT11;NFKBIB;ORAI1;PAN2;PFN1;RFX5;RND1;RNF43;SEMA3B;SH2B3;SUN2;TCEA2;TFE3
BANP_TARGET_GENES	679	62	0.042	0.1833	ACCS;AHSA1;ATF4;ATP5MC1;BANF1;CACYBP;CBY1;GVQW2;CENPT;CHUK;CHURC1;COASY;CYB561D1;DCAF11;DDX3X;DHX37;EFHC1;EIF3L;EIF5B;GPN3;HSPH1;JOSD2;KSR2;LARS;LPXN;LTV1;MAK16;MAP3K7;MDH1B;MDH2;MGME1;MICOS10;MMS22L;MRPL12;MSH5;NANP;NCL;NCOA4;NDUFB6;NOP16;NUDT5;PFDN6;PHB;POLR2E;POLR3G;PPP1R10;PRDX1;PSMD2;PTGES3;PUF60;SHC1;SLC25A33;SLC39A7;SRP19;USP39;WDR27;WDR77;YOD1;ZFHX4;ZNF559;ZNF827;ZRANB3
RPA1_TARGET_GENES	37	5	0.0436	0.1896	GRN;POLR3E;RSU1;TOMM40;ZNF581
IK2_01	272	31	0.044	0.1902	ACTB;ACVR2B;AHNAK;BCL2;BEND6;BMF;CKMT1B;CPNE1;CXXC4;DALRD3;EPHA2;ETV1;FPGS;GUCY1A2;HCN4;HIVEP1;KLF12;MAP2K6;PCF11;PCK1;PHACTR3;PRICKLE3;PSD;RELL2;SEMA3F;SNCAIP;TACC2;TEAD2;TES;TMEM94;VEGFA
AR_Q2	125	16	0.045	0.1938	ABCG2;APOLD1;BARHL2;EIF4EBP1;ENKD1;HIVEP1;IKZF2;KLF15;MAP1B;PPARGC1A;PSME2;RERE;TNS2;TSC22D3;WNT9A;ZHX2
AP1_Q4_01	262	29	0.0451	0.1938	ABCD1;CKMT1B;DDIT3;ESRRG;FAM81A;FRMD5;GADD45A;GJA1;HCN3;HSPB8;LTBP3;MYB;NR1D1;PCYT2;PHLDA2;PLBD2;PRX;RAB3D;RELL2;S1PR1;SEC24D;SYT2;TENT5B;TFE3;VDR;WDFY3;XPOT;ZNF385B;ZNF827
NR1D1_TARGET_GENES	105	13	0.047	0.2002	BTG2;CFDP1;EIF2S2;FAM13B;HIST2H2AC;HIST2H2BE;NDUFAF2;NOLC1;QTRT1;TMEM232;TNRC6B;USP39;WDR27
ZNF830_TARGET_GENES	255	26	0.047	0.2002	ABTB2;AK9;ATG101;BANF1;CACYBP;CFDP1;EIF2S1;ESR2;HES6;JAG1;LDHA;LRRC59;LTBP4;MRPL12;NIP7;PCBP2;PCED1A;PLEKHG4;PPP4R4;SPHK2;TBC1D8B;TENT5B;TFEB;TIMM10;VIM;WDR27
ZNF260_TARGET_GENES	457	43	0.0474	0.2002	ADAP2;ALG10B;BANF1;CALCOCO1;CES3;CHAC1;CNTNAP2;COQ3;DCDC1;DPY19L4;EIF3E;EIF5A;EXOSC6;FAM228B;GABPB2;GIN1;JPX;LRRC49;MORN4;NDUFAF5;NME1;NME1-NME2;NOP16;OSBPL7;PRDX1;PSMB6;RBL1;RERE;REX1BD;RGS3;SLC39A3;SNHG7;TMEM101;UBE3B;UBOX5;UTP15;WARS;YBEY;ZC3H6;ZNF224;ZNF233;ZNF234;ZNF554
ZNF282_TARGET_GENES	956	89	0.0475	0.2002	ABCD1;ACCS;ACTB;ACVR2B;ADRM1;ALDH4A1;AMH;ANKRD31;ATAD3A;BCOR;C11orf98;CARHSP1;CCND1;CCNJ;CDKL1;CERCAM;CISD3;CTDSP1;CTSA;DCUN1D2;DDIT4;DOC2A;EXOSC6;FAM131A;GCSH;HEMK1;HSPA9;IL1R1;ISYNA1;KIF1C;KLF10;KMT2C;LMNTD2;LPXN;LTBP4;LTV1;MAK16;MANBAL;MAP7D1;MARCH6;MDH2;MFAP3L;MGME1;MIB2;MICAL2;MICOS10;MMS22L;MPC1;MYL5;MYO1C;NCOA4;NEURL2;NR2C2;ORAI1;PAQR9;PCBD2;PER1;PER3;PGAM5;PIK3R3;PISD;PKM;PLAU;PLEKHG4;PMA…
ZNF586_TARGET_GENES	27	5	0.0475	0.2002	ADAP2;CERCAM;FKBP5;GBA;MED12
TTAYRTAA_E4BP4_01	266	31	0.048	0.2014	AHNAK;ARG2;CAPS;CDKL1;CEP95;CYCS;ELOVL6;EP300;FRY;HERPUD1;IKZF2;KIAA1549L;LONRF3;MAP2K6;NFIL3;NR1D1;PGK1;PIK3R3;SH2B3;SULF1;SYT14;TFDP2;TFEB;TMEM126B;TNS2;TSC22D3;WDR81;WEE1;YWHAG;ZHX2;ZNF638
NRF2_01	272	29	0.0483	0.2014	ACTR2;ARHGAP4;BCDIN3D;BCL2;C14orf119;CEP95;CHUK;COQ10B;CUTC;DDIT3;DDX39B;DIABLO;EIF2S1;EIF5A;HSPH1;ING4;KTI12;LRRC49;MPZL3;NUDT5;PRDX5;RETREG2;SHC1;SZT2;TOMM40;UBA1;ZFHX3;ZNF585A;ZNF585B
CREB3L2_TARGET_GENES	117	14	0.0484	0.2014	BPGM;CWC27;FLAD1;HBP1;HMGCS1;NME1;NME1-NME2;NOL6;NOP16;NR1D1;SZT2;TARS;TBC1D8B;ZNF581
ATF1_Q6	236	27	0.0487	0.2021	ARG2;CCND1;CHGB;CPNE1;DDIT3;ESRRG;FAM131A;GEM;GLI1;HABP4;HHIP;ID1;IRX6;IVNS1ABP;LDHA;NFIL3;OGDH;PCK1;PER1;PPM1J;SDHB;SEZ6L2;SLC38A1;SPATA20;STC2;TFE3;TSC22D3
HOXA2_TARGET_GENES	1442	126	0.0491	0.2024	AAGAB;AASS;AHCYL1;AHSA1;AIDA;ALPK1;AMN1;APBB3;ATG14;BCAT1;BCDIN3D;BRCA2;CALCOCO1;CCDC58;CCDC86;CCNJ;CELSR3;CENPF;CENPW;CFAP70;COASY;COMMD4;COMMD6;DCPS;DDX39A;EEF1E1;EFHC1;EIF3F;EIF5B;ETFBKMT;ETV1;FAM162A;FAM172A;FBXO15;FDXACB1;FLAD1;GFM1;GFOD1;GLG1;GLMP;HEXA;HEXD;HILPDA;HMGN5;HMGXB3;HSPH1;IMP4;ING4;KTI12;LARS;LRRC8D;LZTFL1;MAP1A;MDH1B;MGME1;MICOS10;MR1;NAGPA;NCOA7;NDUFB6;NDUFB8;NDUFS5;NEK11;NIPAL…
TSHZ1_TARGET_GENES	162	19	0.0492	0.2024	AJUBA;CCBE1;EFHC1;EIF2B3;GABPB2;GBA;GTPBP6;HEXA;KCNB1;MOK;RBL1;RNF43;SH2D5;SLC6A6;TAGLN2;TMEM101;TMEM121B;VIM;ZNF593
AP1_C	275	30	0.0497	0.2036	ABCD1;CALCOCO1;CPNE8;EPHA2;ESRRG;FAM81A;FRMD5;GABARAPL1;GADD45A;GJA1;HCN3;HSPB8;LTBP3;MAP1A;MYB;PCYT2;PHLDA2;POLR3E;PRX;RAB3D;SEC24D;SEMA3B;SLCO5A1;SYT2;TUBA4A;ULK1;VDR;WDFY3;XPOT;ZNF385B
MSX2_TARGET_GENES	11	3	0.0498	0.2036	AAGAB;ZNF426;ZNF446
ETS2_B	278	31	0.0501	0.2041	ACTR2;ARHGAP4;B4GALNT1;C1QTNF6;CEBPG;CKB;CORO1C;CPNE8;EIF5A;EPHA2;FGFR4;FOXO3;GALE;GCNT2;GPR162;KLF12;MAP4K1;NIPAL2;NR1D1;RAB20;RGS3;RNF43;SCN2A;SLC31A1;SLC39A11;SLC43A2;SLC9A3R1;TSC22D3;WDR81;WNT9A;ZHX2
CAGCTG_AP4_Q5	1498	139	0.0518	0.2101	ABTB2;ACSL4;ACTB;ADAMTS2;ADGRB3;ANGPTL2;ANK2;APBB3;APOLD1;APOO;ARHGAP33;ASS1;BMF;BTG2;CALCOCO1;CAMKV;CCDC102A;CCDC191;CCND2;CCNJ;CEP95;CHAC1;CRIP2;CTSD;CXXC4;DALRD3;DDIT4;DERL3;DLL4;DMPK;DNAJB5;DNHD1;DOC2A;DOK3;DUSP4;EIF2S1;EMP3;EPHA2;ERBB3;ESRRB;ESRRG;ETV1;FAM131A;FAM98A;FBXO36;FCGBP;FNDC5;FRMD5;GABPB2;GAP43;GCAT;GEM;GPR162;H2AFZ;HES6;HMGN2;HMOX1;HOXA5;HOXA6;ID1;IKZF2;INSR;ITGB8;JAG1;JAKMIP2;KCN…
ZNF610_TARGET_GENES	790	75	0.0521	0.2103	ADAP2;ADRM1;AJUBA;ATAD3A;ATF3;BAHCC1;BANF1;CEBPG;CHGB;CLEC2D;CPNE8;CYP20A1;CYSTM1;EIF2B3;EP300;ERBB3;FKBP4;FOXO3;GABARAPL1;GABPB2;GART;GBA;GCAT;GPR162;HAGLR;HEXA;HOOK2;ISYNA1;ITGA7;JPX;KHDC1;KMT2A;KTI12;LONP1;LPAR3;MARCH6;MGME1;MYB;NEFM;NEIL1;NQO2;NTMT1;NUDT9;PCBP2;PCLO;PDAP1;PFDN2;PKM;PMPCB;PNMA2;PRIM1;RCOR3;RERE;RPS29;RSU1;SH2D5;SLC24A1;SLC39A11;SLC39A3;SLC6A9;SUMF1;TCTN1;TMA16;TMEM116;TMEM52;T…
NRF1_Q6	261	27	0.0523	0.2103	CBY1;CKS2;CNTNAP1;DDIT3;EIF2S1;EIF5A;FAM120C;FAM13B;HILPDA;JAG1;KRCC1;LSM12;MAP4K1;MOK;MST1;NDUFB8;PPP1R10;PPP4R4;PREB;PSD;PTGES3;SHMT2;SLC39A7;TUBG1;TUBGCP4;ZCWPW1;ZNF638
HHEX_TARGET_GENES	917	81	0.0532	0.2135	ACAT2;ADAP2;AJUBA;ALG10B;ANKRD24;ATAD3A;BDH1;C14orf119;C19orf38;CACYBP;CBY1;CCDC107;CCDC191;GVQW2;CCDC58;COQ10B;CTSA;CUTC;CYP2R1;DCAF11;DNAJA3;EIF2S1;EIF4E2;EPS8L2;ESPL1;ESR2;GAS5;GCHFR;GPI;GTDC1;HAX1;HILPDA;HMGN2;HMGXB3;IDH1;INHBE;KNTC1;LDLR;LDLRAD4;LIN52;LPXN;LTBP3;MFSD11;MPV17L2;MSH5;NDUFAF5;NEURL2;NFKBIB;NIBAN1;NIP7;NLN;NR1D1;OLA1;PCBP2;PCK1;PDAP1;PISD;PKM;PMM2;PNO1;PSD4;RNASEH2B;SAE1;SCARF2;…
ZC3H11A_TARGET_GENES	540	50	0.0538	0.2144	ADAP2;ADRM1;AL035530.2;ATF3;BANF1;BEND6;CENPP;COMTD1;CPSF4;DCDC1;DDIT3;DPY19L4;EIF4E2;FAM227B;FAM228B;GART;GBA;GRPEL2;HEMK1;HMGXB3;IFRD2;JPX;MFSD11;MT1X;NEAT1;NFKBIB;NME1;NME1-NME2;NOP16;NOXA1;NUDT5;PCF11;PLEKHG4;PRDX5;SEC13;SEMA3B;SLC39A3;SNHG32;SPATA20;TMEM101;TMEM63A;TOMM5;VARS;WDR31;ZC3H6;ZNF341;ZNF490;ZNF554;ZNF581;ZNF593
ZNF22_TARGET_GENES	932	85	0.0539	0.2144	ACLY;AHSA1;ATG10;ATP5MF;BANF1;BRPF3;BYSL;CARHSP1;CCDC107;CCNB3;CDC42EP1;CNTNAP2;COMMD4;COQ3;CPNE1;CREB3L4;CUTC;DNHD1;DOC2A;EBF1;EML2;ESRRB;ETFBKMT;F3;FAM227B;FAXDC2;KIAA0355;GBA;GBAP1;GMPR;GPLD1;GTDC1;HIST3H2A;HAX1;HOOK2;HSP90AA1;ITGA5;ITGA8;JPX;LGALS3BP;LTBP4;MAP2K6;MARS;MFSD2A;MICAL2;MTHFD1L;MYB;NAGPA;NAPSA;P2RX4;PCBD2;PCNX2;PER1;PLBD2;PRR5L;PSMB10;PUM1;PXMP4;RBCK1;REPS2;RERE;RHOQ;RNF43;RPS29;S…
AP4_Q6_01	256	29	0.054	0.2144	ACTB;CCDC191;CCND2;DALRD3;DLL4;ETV1;FAM98A;FNDC5;GABPB2;GPR162;HES6;HMGN2;IKZF2;KCNQ5;KLF13;LURAP1L;MLLT11;NDUFA4L2;NOTCH1;NUMBL;PLPP7;PSD;RAB3A;SORBS1;TPPP3;TUBA4A;VEGFA;WDR81;ZNF593
NFY_01	259	27	0.0554	0.2189	ABAT;ACTB;CCDC102A;CHAC1;CIT;CKS2;COQ10B;DCAF11;DDR2;HIGD1A;HK2;KLF10;KLF11;LRP8;LRRC20;MROH8;NUMBL;OLIG2;PAN2;PCF11;PCYT2;PIK3R3;PNRC1;RGS3;SESN2;SLC43A2;TXNIP
ARNT_01	269	30	0.0558	0.2194	ABCA1;AMDHD2;B3GALT6;BATF3;CCNYL1;CELSR3;DDX3X;DERL3;DYM;ETV1;HMGN2;IFRD2;IL15RA;JAG1;KMT2A;MAP2K6;MGME1;NR1D1;NTN3;NUDC;PCED1A;PER1;QTRT1;RAB3IL1;SLC39A11;TGFB2;TOGARAM1;UBA1;VLDLR;ZNF593
GGGYGTGNY_UNKNOWN	684	66	0.0559	0.2194	ACTB;AHNAK;APOLD1;CACNA1B;CALCOCO1;CCDC107;CKMT1B;CLIC4;COL6A3;CRMP1;DACH2;DALRD3;DBI;DDIT4;DIABLO;DLL4;EML2;FAM13B;FAM161B;FKBP2;FRY;FUT1;GAP43;GCHFR;GPC2;HIST1H2BD;HMGCS1;IGDCC4;JAG1;KCNC1;KLF13;LRRC59;LSM12;LTB4R;MAP1B;MARCH8;MIEF2;MIEN1;MLLT11;NAB2;NCKAP5;NLN;PER1;PLXNA3;POLR3G;PRMT1;PRX;PSD;RGS3;RHOQ;S1PR1;SCN4A;SEMA3B;SH3KBP1;SLC7A1;TENT5B;TFE3;TOMM40L;TRAPPC6A;TUBA1A;UCHL1;UCHL3;VIM;WDR81;…
ZNF239_TARGET_GENES	36	6	0.0561	0.2194	CXXC5;LRRC59;NEAT1;SH2B3;SH2D5;TMEM94
ZSCAN18_TARGET_GENES	42	7	0.0564	0.2199	ATP5MF;CNTNAP2;GBA;JPX;NOP16;SNHG7;TSEN15
RFX1_02	281	30	0.0574	0.2228	AAGAB;ANK2;ARRDC4;CCDC181;CFAP70;CRIP2;CXXC5;DCDC1;EFHD2;GPR162;HMGN2;HPCAL4;HSD11B1L;KATNAL2;LRRC49;MOK;NIM1K;NUDC;PBXIP1;PCF11;PPM1E;PSD;PUM1;QTRT1;RAPGEF3;THBS3;TNKS;TNKS1BP1;TSNAXIP1;TUBE1
CDC73_TARGET_GENES	451	41	0.0576	0.223	ACLY;ADRM1;BAHCC1;BEND6;C1orf56;CHAC2;CIRBP;CKB;DALRD3;DDX3X;EMILIN2;EPRS;EXOSC6;FAM162A;FAM227B;GAS5;GRN;HIST2H2BF;HAX1;ISYNA1;JPX;MARS;MYO15B;MYO1F;NCL;POLR3E;RAD23A;SLC24A1;SNAPC3;SNHG7;SPOCD1;TFEB;TOMM40;TSC2;VARS;VLDLR-AS1;YBEY;ZFAS1;ZFP69B;ZNF425;ZNF839
ZNF585B_TARGET_GENES	109	14	0.0582	0.2245	AL035530.2;ANK2;CERCAM;WDR78;FKBP5;LURAP1;MED12;P3H3;SLC2A1;TBC1D30;TIMM44;ZFHX4;ZNF546;ZNF551
THRAP3_TARGET_GENES	22	4	0.0589	0.2261	ARL6IP1;GAS5;HIST2H2BF;SLC39A3
ZNF20_TARGET_GENES	6	2	0.0611	0.234	LMBRD2;ZNF546
YTAATTAA_LHX3_01	191	22	0.0617	0.2354	ADAMTS10;ARHGEF10L;ARNTL;DLL4;FZD10;H2AFZ;HHIP;HRK;IRX6;ITGA8;JDP2;MAP1B;MYT1;NEO1;NRL;PIK3R3;PPM1E;RORB;SULF1;SYTL5;TFDP2;ZBTB20
SETBP1_TARGET_GENES	165	18	0.0622	0.2366	CYB5D2;EPRS;HAX1;MAP4K1;MPC1;MRPS12;NCOA5;NDUFS5;NOL6;NUDT9;PSMB6;SFR1;SLC31A1;TAF13;TIMM23;TUBE1;ZNF330;ZNF862
CTCNANGTGNY_UNKNOWN	91	13	0.0633	0.2399	ABCA1;ATP5MC1;CKB;ELOVL4;EMILIN1;HHIP;HOXA13;HSPH1;IRX6;NR1D1;REPS2;SLC31A1;ZHX2
USF_02	278	29	0.065	0.2454	ATF4;BATF3;CCNYL1;CYSTM1;DDIT3;DDX3X;DNAJB5;ETV1;FAM13B;KIAA0355;GRN;HIVEP1;LONRF3;MAP4K1;NIPAL2;NUDC;PCED1A;PER1;PFDN2;PPARGC1A;PTGES2;RAB3IL1;RHOQ;SHPK;STC2;SUMF1;TGFB2;TOGARAM1;VLDLR
NCOA6_TARGET_GENES	311	32	0.0658	0.2471	ADGRB3;AHCYL1;CFDP1;DUSP5;EIF5B;CXorf40B;FGFR4;GMPPB;HES6;HILPDA;HSD11B1L;JAG1;KMT2C;LDHA;LHPP;LIAS;LTBP4;MARVELD1;NCOA5;NEAT1;NIBAN1;PFN1;PHLDA2;PLEKHG4;PNPLA7;PPM1E;SPACA9;TENT5B;TES;TFEB;TXNL4A;VIM
GGGNNTTTCC_NFKB_Q6_01	133	17	0.0659	0.2471	CALCOCO1;CCDC107;CCND2;CNTNAP1;ENKD1;ETV1;GDPD5;GEM;HIVEP1;MAML2;ORAI1;PFN1;SH2B3;SH3KBP1;TCEA2;TNKS1BP1;TUBA1A
SNACANNNYSYAGA_UNKNOWN	94	12	0.0666	0.249	AQP4;CALCOCO1;COX14;DYM;LARS;NUDT13;PLPP7;SESN2;WNT9A;ZNF180;ZNF233;ZNF546
KMT2D_TARGET_GENES	662	62	0.0673	0.2508	ACSL4;ADGRB3;AJUBA;ANK2;CD82;CDC42EP1;CFDP1;CORO1C;COTL1;CTPS1;CTSD;CXXC4;DBI;DHODH;EML2;FAT3;FOXO3;GADD45GIP1;GNG7;HBP1;HIVEP1;KMT2A;LONRF3;LTBP3;MANBAL;MR1;NCOA7;NDUFAF5;NEAT1;NIBAN2;OSGIN2;PCCB;PCF11;PGK1;PKM;PLEKHG4;PLXNA3;PLXNB2;PNRC1;PPARGC1A;PRIM1;PRKCH;PSMB3;RABEPK;RCOR3;RNF43;RPS29;RSU1;S100A11;SEMA3F;SERPINF1;SLC1A4;SLC2A1;SMAD7;TFEB;TRIB3;TRIOBP;UBA1;UBOX5;ZBTB20;ZNF638;ZNF839
RFX7_TARGET_GENES	446	42	0.0676	0.2508	ABTB2;ACTR2;AJUBA;ATF4;ATM;BCAT1;CCDC124;CENPT;CFDP1;COQ10B;DNAJA3;DOC2A;EIF2S1;EIF3E;ERBB3;ETV1;GABPB2;GARS;GART;GCHFR;GOT1;HEXA;KNTC1;LARS2;MAP3K7;MT1X;NAB2;NDUFB8;PIK3C3;POLR3G;RAPGEF3;RBL1;RDM1;SAE1;SHC1;SNRPA1;TBC1D8B;TRMT11;UCHL5;WDR77;ZCWPW1;ZFAS1
GGCKCATGS_UNKNOWN	68	9	0.068	0.2517	BASP1;C14orf119;CCDC171;CCND1;HK2;JAG1;NDUFAF5;SDHB;SMAD7
SCGGAAGY_ELK1_02	1240	105	0.0698	0.2575	AAGAB;ABCA1;ACTB;ACTR2;ADPRM;AP1B1;ATM;B3GALT6;BACE1;BANF1;BCDIN3D;C14orf119;CARF;CARS;CCDC171;CCND2;CEP95;CHORDC1;CHUK;COMMD6;CORO1C;CUTC;CYB5D2;DCDC1;DDIT3;DDX39B;DHX37;DIABLO;WDR78;DNAJB5;EHD4;EIF2S1;EIF3L;EIF5A;EML2;EP300;ERI2;FBXO36;GART;GRPEL2;HBP1;HSPH1;ING4;JAG1;JOSD2;KCNT2;KTI12;KYAT1;LRRC49;LTV1;LZTFL1;MAP1B;MIEN1;MPZL3;NARS;NFKBIB;NUDC;NUDT5;PCBP2;PCED1A;PDAP1;PER1;PFDN6;PGAM5;PLA2G6;P…
AHRARNT_01	141	18	0.0701	0.2577	ABTB2;ACSL4;ADAM9;AJUBA;CNTNAP1;DLL4;H2AFZ;HK2;HOXA5;INSM1;JAG1;KLF10;KLF15;SESN2;SHC1;STC2;TMEM53;ZBTB20
ZNF197_TARGET_GENES	564	54	0.072	0.2635	ACAD10;ADAM9;ADGRB3;AHSA1;ARNTL;CACYBP;CALCOCO1;CAMKMT;CCDC124;CHGB;CORO1A;CUTC;DNHD1;ERMAP;FAXDC2;FBXO15;GFM1;HMBS;HSPA9;IFRD2;IKZF2;IL1R1;LARS;LSM10;MARS;MYB;NRG4;NUDT13;OAZ1;PHB;PISD;PLAU;PPM1E;PRSS27;PUM3;RAB29;RBL1;SEL1L;SEPHS2;SLF2;SNAPC3;TADA2A;TCEA2;TIMM21;TPGS1;TRIB3;TSNAXIP1;UNC13A;XIST;ZNF227;ZNF331;ZNF585A;ZNF688;ZNF776
AREB6_02	257	29	0.0728	0.2658	BMF;CPNE1;CYSTM1;DCDC1;DLL4;DMPK;DNAJB5;ERBB3;FAM131A;FAM81A;GADD45A;GRID2;HMGCS1;IKZF2;LMNTD2;MAP2K6;PISD;SCN5A;SLC6A9;TAGLN2;TUBA4A;UCHL5;WNT10B;WNT9A;WT1;YARS;ZFHX3;ZHX2;ZNF467
ZNF669_TARGET_GENES	112	13	0.0736	0.2677	ADAP2;COMMD4;DBI;GBA;HIST1H2AC;JPX;NME1;NME1-NME2;RERE;SLC24A1;SLC39A11;YARS;ZNF780B
EWSR1_TARGET_GENES	732	64	0.0743	0.2694	ACTB;APRT;ASNS;ATAD3A;ATG101;BANF1;BMF;BRCA2;BYSL;C11orf98;CACYBP;CARS;CCDC107;CEP95;CFDP1;COMMD9;CPSF4;CRBN;CTSA;CTSC;CWC27;EARS2;EIF2S1;EIF3F;EIF4E2;EXOSC6;GBA;GBAP1;GFM1;GIN1;GRPEL2;LINC00680;HIST2H2AB;HSPE1;JPX;KMT2A;LDLRAD4;LRP8;MAP3K7;MIPEP;NCKAP5;NEB;NEURL2;NLRC5;NME1;NME1-NME2;NOLC1;RAD23A;RBL1;RCN3;REX1BD;SEC13;SLC3A2;SLC7A11;SNHG1;SRPRA;TAF13;TIMM10;TIMM44;TOMM40;UBA1;UBA52;XKR5;ZCWPW1
MYF6_TARGET_GENES	14	3	0.0749	0.27	AJUBA;FLAD1;PLA2G6
YBX3_TARGET_GENES	54	7	0.075	0.27	CTSA;GNPTG;NAGPA;NEURL2;PER1;SUMF1;UBE3B
ZNF680_TARGET_GENES	529	50	0.0759	0.2707	ADAP2;AK6;ALG10B;ANKRD36;BEND6;BMF;CELSR3;CERCAM;CPM;CWC27;DPY19L4;GABPB2;GBA;GFOD1;JPX;KLHL3;LRRC49;MFAP3;MPP7;MT-ND5;MYO1C;NME1;NME1-NME2;NOL6;NOLC1;NOXA1;OCEL1;PAN2;PCYT2;PGK1;PLA2G4A;PNP;PNRC1;RNF207;SLC24A1;THG1L;TMEM101;TMEM63C;TNS2;TXNIP;UCHL5;UCP2;YIPF4;ZFAS1;ZNF227;ZNF530;ZNF638;ZNF684;ZNF772;ZNF780B
RBL1_TARGET_GENES	38	6	0.0761	0.2707	CCDC107;FBXO45;LARS2;LDHA;POLR3E;ZNF839
ZNF781_TARGET_GENES	136	15	0.0761	0.2707	CARS;CCDC40;CCDC58;WDR78;EIF3F;GDPD5;GLG1;LTK;NAPSA;NEAT1;NOL6;RND1;SCN3B;SH2B3;TRPV1
CREBP1_Q2	259	28	0.0762	0.2707	ADAM9;CCND2;CEBPB;CHGB;CYSTM1;DDX3X;DIABLO;EPHA2;FAM131A;FAM167A;GEM;GLI1;HHIP;HSPA9;ID1;IRX6;KLF13;KYAT1;MARCH6;PER1;PNRC1;PPARGC1A;PPP1R10;PTGES3;SDHB;SEZ6L2;SLC31A1;SPHK2
ZNF514_TARGET_GENES	7	2	0.0766	0.2713	NOL6;RND1
MXD1_TARGET_GENES	137	16	0.0773	0.2724	CCDC84;CENPP;CYP2R1;ERI2;FAM81A;GAS5;LARS;NDUFAF5;NEAT1;NLN;NOL6;POLR2A;RRP12;SNHG1;TSNAXIP1;ZRANB3
AUTS2_TARGET_GENES	397	40	0.0774	0.2724	BAHCC1;CCBE1;CCDC107;CCND1;CDT1;DDIT4;DDX21;FAM161B;FAM241B;FAM98A;FGD6;HES6;HEXA;HMGN2;HOXA5;HRK;HSPA9;IARS;IDH1;IGBP1;IMP4;INSM1;ITGA7;LDHA;LIAS;LTB4R2;PKM;PMAIP1;RERE;RNF43;SEMA3D;SLC24A1;SLC38A1;SLCO5A1;SMAD7;TOP2A;TUBGCP4;WDR31;XIST;ZNF345
HMG20B_TARGET_GENES	1669	146	0.0776	0.2724	ABCG2;ADGRB3;ADRM1;AJUBA;ALDH1B1;ALG10B;ARHGEF10L;ATF3;BANF1;BMF;BTG2;C11orf65;C5;CA2;CCDC107;CCDC191;CCDC58;CCND3;CDR2;CELSR3;CENPF;CENPT;CIRBP;CLIC4;COMMD4;COMMD6;CPNE8;CRBN;CTDSP1;CTH;CTSA;CTSC;CTSD;DCAF11;DCTPP1;DGKD;DPY19L4;DRAM1;EBF4;EHD4;EIF2B3;EIF3F;EIF4E2;EXOSC6;FAM107B;FAM227B;FAM228B;FBXO36;FGGY;GCHFR;GCNT2;GOT1;GRIN1;GRN;LINC00680;HBP1;HEMK1;HIVEP1;HMGXB3;ID2;IL6R;INHBE;INSR;JPX;KCNC1…
ZSCAN4_TARGET_GENES	899	84	0.0781	0.2732	ADAP2;ANK2;ANKRD24;APOLD1;ARHGAP23;ASL;ATAD3A;ATP5MF;BMF;CACYBP;CCDC142;CCDC171;CCND3;CEBPG;CFDP1;COQ3;CTU2;CXXC4;DDN;DDR2;DNHD1;DOC2A;EBF1;EBF4;EIF2B3;EXOSC7;FAM107B;FAT3;GABPB2;GBA;GCDH;HAS2;HEXA;HIVEP1;HMOX1;HP1BP3;HSPE1;IL1R1;IL6R;ITGA7;ITGA8;JPX;LDLRAD4;LURAP1;MGLL;MLLT11;NAGPA;NEFL;NME1;NME1-NME2;NOP16;PAQR9;PCBP2;PIK3R3;PLA2G4A;PLA2G6;RCOR3;RERE;SH3KBP1;SLC1A3;SLC24A1;SLC7A11;SLCO5A1;SMAD7…
KDM7A_TARGET_GENES	1620	144	0.0793	0.2757	ACAP3;ACTR2;ADGRB3;ADPRM;AHSA1;ALPK1;ARL15;B3GALT6;BAHCC1;BEND6;C11orf95;CARHSP1;CCNL2;CCNYL1;CDH2;CEBPG;CENPT;CHCHD10;CHST2;COTL1;CPNE1;CPSF4;CRIP2;CTDSP1;CTPS1;CTU2;CXXC5;DALRD3;DBI;DCUN1D2;DIABLO;DNAJB5;DUSP5;DYRK1B;EARS2;EFHD2;EIF5A;FAM228B;FCGRT;FKBP4;FOXO3;FRMD5;GADD45A;GALE;KIAA0355;GAS5;GDPD5;GFOD1;GRB10;GTF2E2;GTPBP4;HIST1H2AC;HBP1;HHIP;HIVEP1;HMGN2;HOOK2;HP1BP3;HSP90AA1;HSPA4L;ID2;IDI1;…
NFKBIA_TARGET_GENES	1061	96	0.0793	0.2757	ABCA2;ABCC8;AEN;ARHGAP23;ARNTL;ATM;B4GALNT1;B4GALNT4;BACE1;BMF;BRPF3;C20orf204;CARD9;CD82;CES3;CIRBP;CNDP2;CRMP1;CTU2;CXXC5;DOK3;EBF4;EPHA10;ESPL1;ESRRB;FAM107B;FAT3;FBXO15;GCDH;GCNT2;GPR162;HFM1;HMCN2;HSPB8;IFRD2;ITGA7;JDP2;KCNC1;KIF1A;LDLRAD4;LETM1;LIPT2;MDGA1;MFSD11;MYL5;MYO15B;MYO1F;NCKAP5;NEB;NOTCH1;OBSCN;PAQR6;PFN1;PGK1;PKM;PLA2G6;PNPLA7;POLR3E;PPP1R16B;PRKCH;PRR5L;PSD;PSD4;PTPN13;RAPGEF3;R…
PAX8_TARGET_GENES	78	10	0.0801	0.2777	CAMKMT;DDX58;DOC2A;EIF5B;GABPB2;MEGF6;MLLT11;NAB2;SLC6A6;UCP2
[truncated: 779 more rows]

## Sheet: S21 HeLa Starvation
GENESET	Nexpressed	Ndiffexpress	PValue	FDR	DEgenes
[truncated: 1,124 more rows]

## Sheet: S22 HeLa mTOR
GENESET	Nexpressed	Ndiffexpress	PValue	FDR	DEgenes
[truncated: 1,112 more rows]

[truncated: 2 more sheets: S23 SH-SY5Y Starvation, S24 SH-SY5Y mTOR]
